# Supplementary material for: Assembly of short amphiphilic peptoids into nanohelices with controllable supramolecular chirality
Source: Nat Commun. 2024 Apr 16;15:3264. doi: 10.1038/s41467-024-46839-y (PMC11021492; doi:10.1038/s41467-024-46839-y)
Supplement: Supplementary file 4 — Supplementary Data 1 [file 41467_2024_46839_MOESM4_ESM.txt]

6-column Npm4Dig peptoid nanofibril
548010
    1PTV    CLP    1   2.634   5.256   5.378
    1PTV     OL    2   2.716   5.346   5.361
    1PTV     NL    3   2.532   5.240   5.287
    1PTV     CA    4   2.533   5.320   5.164
    1PTV    HA1    5   2.614   5.391   5.164
    1PTV    HA2    6   2.437   5.369   5.159
    1PTV     CB    7   2.417   5.154   5.306
    1PTV    HB1    8   2.366   5.141   5.208
    1PTV    HB2    9   2.449   5.052   5.336
    1PTV     CG   10   2.309   5.199   5.402
    1PTV    CD1   11   2.192   5.122   5.414
    1PTV    HD1   12   2.182   5.031   5.356
    1PTV    CD2   13   2.321   5.316   5.479
    1PTV    HD2   14   2.410   5.377   5.475
    1PTV    CE1   15   2.090   5.161   5.501
    1PTV    HE1   16   2.000   5.100   5.510
    1PTV    CE2   17   2.219   5.355   5.566
    1PTV    HE2   18   2.230   5.445   5.625
    1PTV     CZ   19   2.103   5.277   5.577
    1PTV     HZ   20   2.024   5.307   5.645
    1PTV    CP2   21   2.548   5.239   5.037
    1PTV    OL2   22   2.566   5.116   5.039
    1PTV     NT   23   2.540   5.306   4.921
    1PTV    HN1   24   2.552   5.256   4.836
    1PTV    HN2   25   2.534   5.407   4.924
    2PTM    CLP   26   2.547   5.215   5.713
    2PTM     OL   27   2.461   5.131   5.690
    2PTM     NL   28   2.652   5.231   5.626
    2PTM     CA   29   2.649   5.162   5.496
    2PTM    HA1   30   2.571   5.088   5.496
    2PTM    HA2   31   2.745   5.115   5.484
    2PTM     CB   32   2.776   5.299   5.660
    2PTM    HB1   33   2.834   5.317   5.567
    2PTM    HB2   34   2.756   5.399   5.701
    2PTM     CG   35   2.874   5.228   5.751
    2PTM    CD1   36   2.996   5.290   5.780
    2PTM    HD1   37   3.018   5.387   5.738
    2PTM    CD2   38   2.848   5.101   5.806
    2PTM    HD2   39   2.755   5.050   5.785
    2PTM    CE1   40   3.091   5.228   5.863
    2PTM    HE1   41   3.184   5.278   5.886
    2PTM    CE2   42   2.942   5.039   5.889
    2PTM    HE2   43   2.921   4.941   5.931
    2PTM     CZ   44   3.063   5.103   5.918
    2PTM     HZ   45   3.136   5.055   5.983
    3PTM    CLP   46   2.643   5.240   6.046
    3PTM     OL   47   2.722   5.332   6.029
    3PTM     NL   48   2.536   5.227   5.962
    3PTM     CA   49   2.533   5.303   5.837
    3PTM    HA1   50   2.608   5.380   5.837
    3PTM    HA2   51   2.435   5.347   5.830
    3PTM     CB   52   2.419   5.146   5.994
    3PTM    HB1   53   2.348   5.148   5.907
    3PTM    HB2   54   2.448   5.039   6.006
    3PTM     CG   55   2.335   5.188   6.112
    3PTM    CD1   56   2.273   5.093   6.195
    3PTM    HD1   57   2.288   4.988   6.176
    3PTM    CD2   58   2.317   5.324   6.142
    3PTM    HD2   59   2.364   5.398   6.080
    3PTM    CE1   60   2.202   5.133   6.309
    3PTM    HE1   61   2.163   5.059   6.377
    3PTM    CE2   62   2.241   5.365   6.253
    3PTM    HE2   63   2.231   5.470   6.275
    3PTM     CZ   64   2.184   5.269   6.337
    3PTM     HZ   65   2.130   5.300   6.425
    4PTM    CLP   66   2.574   5.164   6.383
    4PTM     OL   67   2.510   5.061   6.368
    4PTM     NL   68   2.670   5.198   6.292
    4PTM     CA   69   2.669   5.139   6.158
    4PTM    HA1   70   2.596   5.060   6.153
    4PTM    HA2   71   2.768   5.101   6.141
    4PTM     CB   72   2.785   5.277   6.331
    4PTM    HB1   73   2.839   5.311   6.240
    4PTM    HB2   74   2.753   5.369   6.384
    4PTM     CG   75   2.890   5.209   6.418
    4PTM    CD1   76   3.014   5.272   6.437
    4PTM    HD1   77   3.033   5.367   6.388
    4PTM    CD2   78   2.867   5.086   6.482
    4PTM    HD2   79   2.773   5.034   6.470
    4PTM    CE1   80   3.112   5.216   6.520
    4PTM    HE1   81   3.205   5.267   6.535
    4PTM    CE2   82   2.965   5.029   6.565
    4PTM    HE2   83   2.945   4.935   6.614
    4PTM     CZ   84   3.087   5.094   6.584
    4PTM     HZ   85   3.162   5.051   6.649
    5DIG     C5   86   2.537   5.268   6.487
    5DIG    H51   87   2.434   5.242   6.522
    5DIG    H52   88   2.532   5.366   6.436
    5DIG     O6   89   2.623   5.276   6.601
    5DIG     C7   90   2.579   5.378   6.690
    5DIG    H71   91   2.476   5.354   6.726
    5DIG    H72   92   2.576   5.476   6.637
    5DIG     C8   93   2.667   5.395   6.815
    5DIG     O8   94   2.754   5.321   6.858
    5DIG     O9   95   2.636   5.511   6.884
    5DIG     H9   96   2.697   5.520   6.959
    1PTV    CLP   97   2.043   5.043   4.499
    1PTV     OL   98   2.120   4.947   4.502
    1PTV     NL   99   1.969   5.069   4.611
    1PTV     CA  100   2.009   5.000   4.734
    1PTV    HA1  101   2.116   4.986   4.732
    1PTV    HA2  102   1.954   4.907   4.734
    1PTV     CB  103   1.844   5.144   4.605
    1PTV    HB1  104   1.809   5.166   4.708
    1PTV    HB2  105   1.861   5.243   4.557
    1PTV     CG  106   1.725   5.080   4.538
    1PTV    CD1  107   1.607   5.155   4.521
    1PTV    HD1  108   1.604   5.257   4.556
    1PTV    CD2  109   1.728   4.947   4.491
    1PTV    HD2  110   1.817   4.886   4.502
    1PTV    CE1  111   1.495   5.100   4.457
    1PTV    HE1  112   1.407   5.159   4.443
    1PTV    CE2  113   1.616   4.891   4.428
    1PTV    HE2  114   1.619   4.789   4.392
    1PTV     CZ  115   1.500   4.968   4.411
    1PTV     HZ  116   1.414   4.925   4.361
    1PTV    CP2  117   1.983   5.071   4.865
    1PTV    OL2  118   1.981   5.194   4.875
    1PTV     NT  119   1.965   4.995   4.975
    1PTV    HN1  120   1.978   4.896   4.970
    1PTV    HN2  121   1.954   5.042   5.062
    2PTM    CLP  122   1.972   5.071   4.145
    2PTM     OL  123   1.881   5.154   4.150
    2PTM     NL  124   2.065   5.068   4.246
    2PTM     CA  125   2.033   5.132   4.375
    2PTM    HA1  126   1.933   5.170   4.370
    2PTM    HA2  127   2.105   5.212   4.388
    2PTM     CB  128   2.196   5.007   4.230
    2PTM    HB1  129   2.255   5.025   4.322
    2PTM    HB2  130   2.185   4.897   4.221
    2PTM     CG  131   2.289   5.053   4.120
    2PTM    CD1  132   2.406   4.979   4.094
    2PTM    HD1  133   2.426   4.890   4.151
    2PTM    CD2  134   2.265   5.169   4.044
    2PTM    HD2  135   2.176   5.228   4.060
    2PTM    CE1  136   2.496   5.019   3.994
    2PTM    HE1  137   2.584   4.961   3.975
    2PTM    CE2  138   2.355   5.210   3.944
    2PTM    HE2  139   2.335   5.299   3.887
    2PTM     CZ  140   2.470   5.135   3.920
    2PTM     HZ  141   2.539   5.166   3.843
    3PTM    CLP  142   2.059   5.021   3.808
    3PTM     OL  143   2.153   4.944   3.826
    3PTM     NL  144   1.956   5.025   3.898
    3PTM     CA  145   1.976   4.968   4.032
    3PTM    HA1  146   2.069   4.914   4.035
    3PTM    HA2  147   1.892   4.902   4.049
    3PTM     CB  148   1.822   5.070   3.864
    3PTM    HB1  149   1.762   5.078   3.957
    3PTM    HB2  150   1.825   5.172   3.821
    3PTM     CG  151   1.737   4.986   3.771
    3PTM    CD1  152   1.603   5.024   3.748
    3PTM    HD1  153   1.564   5.112   3.797
    3PTM    CD2  154   1.785   4.870   3.706
    3PTM    HD2  155   1.887   4.838   3.722
    3PTM    CE1  156   1.520   4.951   3.662
    3PTM    HE1  157   1.418   4.983   3.645
    3PTM    CE2  158   1.703   4.797   3.620
    3PTM    HE2  159   1.741   4.709   3.570
    3PTM     CZ  160   1.570   4.837   3.598
    3PTM     HZ  161   1.507   4.781   3.531
    4PTM    CLP  162   1.939   5.078   3.478
    4PTM     OL  163   1.855   5.154   3.523
    4PTM     NL  164   2.049   5.052   3.555
    4PTM     CA  165   2.062   5.115   3.688
    4PTM    HA1  166   1.990   5.193   3.702
    4PTM    HA2  167   2.161   5.158   3.689
    4PTM     CB  168   2.159   4.970   3.509
    4PTM    HB1  169   2.222   4.940   3.596
    4PTM    HB2  170   2.120   4.875   3.467
    4PTM     CG  171   2.258   5.026   3.409
    4PTM    CD1  172   2.365   4.945   3.366
    4PTM    HD1  173   2.373   4.844   3.404
    4PTM    CD2  174   2.248   5.157   3.358
    4PTM    HD2  175   2.167   5.220   3.387
    4PTM    CE1  176   2.459   4.993   3.275
    4PTM    HE1  177   2.541   4.930   3.242
    4PTM    CE2  178   2.343   5.206   3.267
    4PTM    HE2  179   2.336   5.307   3.230
    4PTM     CZ  180   2.449   5.124   3.226
    4PTM     HZ  181   2.522   5.162   3.156
    5DIG     C5  182   1.929   5.044   3.329
    5DIG    H51  183   1.962   5.136   3.276
    5DIG    H52  184   1.821   5.030   3.308
    5DIG     O6  185   2.000   4.933   3.271
    5DIG     C7  186   1.977   4.928   3.130
    5DIG    H71  187   1.970   5.031   3.088
    5DIG    H72  188   1.882   4.875   3.109
    5DIG     C8  189   2.090   4.860   3.051
    5DIG     O8  190   2.185   4.917   2.999
    5DIG     O9  191   2.075   4.724   3.033
    5DIG     H9  192   2.142   4.696   2.968
    1PTV    CLP  193   2.656   5.728   5.369
    1PTV     OL  194   2.737   5.819   5.354
    1PTV     NL  195   2.562   5.708   5.273
    1PTV     CA  196   2.587   5.777   5.146
    1PTV    HA1  197   2.693   5.777   5.127
    1PTV    HA2  198   2.547   5.877   5.158
    1PTV     CB  199   2.438   5.635   5.293
    1PTV    HB1  200   2.389   5.618   5.195
    1PTV    HB2  201   2.460   5.534   5.333
    1PTV     CG  202   2.329   5.694   5.380
    1PTV    CD1  203   2.198   5.644   5.369
    1PTV    HD1  204   2.177   5.564   5.300
    1PTV    CD2  205   2.353   5.798   5.473
    1PTV    HD2  206   2.452   5.839   5.485
    1PTV    CE1  207   2.094   5.695   5.447
    1PTV    HE1  208   1.994   5.656   5.437
    1PTV    CE2  209   2.249   5.849   5.552
    1PTV    HE2  210   2.269   5.930   5.621
    1PTV     CZ  211   2.120   5.798   5.539
    1PTV     HZ  212   2.039   5.839   5.599
    1PTV    CP2  213   2.527   5.716   5.020
    1PTV    OL2  214   2.533   5.594   4.997
    1PTV     NT  215   2.471   5.800   4.931
    1PTV    HN1  216   2.438   5.761   4.845
    1PTV    HN2  217   2.482   5.899   4.944
    2PTM    CLP  218   2.567   5.698   5.707
    2PTM     OL  219   2.486   5.606   5.693
    2PTM     NL  220   2.672   5.709   5.619
    2PTM     CA  221   2.666   5.636   5.491
    2PTM    HA1  222   2.584   5.567   5.491
    2PTM    HA2  223   2.760   5.584   5.482
    2PTM     CB  224   2.795   5.781   5.649
    2PTM    HB1  225   2.856   5.786   5.556
    2PTM    HB2  226   2.773   5.886   5.675
    2PTM     CG  227   2.889   5.725   5.753
    2PTM    CD1  228   3.019   5.778   5.761
    2PTM    HD1  229   3.049   5.857   5.694
    2PTM    CD2  230   2.853   5.624   5.843
    2PTM    HD2  231   2.754   5.581   5.841
    2PTM    CE1  232   3.110   5.732   5.857
    2PTM    HE1  233   3.209   5.775   5.863
    2PTM    CE2  234   2.943   5.578   5.940
    2PTM    HE2  235   2.913   5.500   6.009
    2PTM     CZ  236   3.072   5.632   5.947
    2PTM     HZ  237   3.141   5.596   6.022
    3PTM    CLP  238   2.623   5.746   6.045
    3PTM     OL  239   2.713   5.829   6.031
    3PTM     NL  240   2.524   5.740   5.950
    3PTM     CA  241   2.547   5.800   5.818
    3PTM    HA1  242   2.630   5.868   5.822
    3PTM    HA2  243   2.456   5.854   5.794
    3PTM     CB  244   2.398   5.671   5.967
    3PTM    HB1  245   2.342   5.676   5.871
    3PTM    HB2  246   2.418   5.564   5.983
    3PTM     CG  247   2.295   5.716   6.069
    3PTM    CD1  248   2.166   5.661   6.062
    3PTM    HD1  249   2.143   5.588   5.987
    3PTM    CD2  250   2.322   5.812   6.168
    3PTM    HD2  251   2.420   5.856   6.176
    3PTM    CE1  252   2.066   5.702   6.152
    3PTM    HE1  253   1.966   5.660   6.144
    3PTM    CE2  254   2.223   5.852   6.258
    3PTM    HE2  255   2.245   5.928   6.332
    3PTM     CZ  256   2.094   5.798   6.250
    3PTM     HZ  257   2.017   5.831   6.318
    4PTM    CLP  258   2.524   5.676   6.384
    4PTM     OL  259   2.446   5.585   6.355
    4PTM     NL  260   2.624   5.708   6.297
    4PTM     CA  261   2.628   5.648   6.163
    4PTM    HA1  262   2.549   5.577   6.151
    4PTM    HA2  263   2.724   5.600   6.155
    4PTM     CB  264   2.736   5.792   6.339
    4PTM    HB1  265   2.781   5.841   6.250
    4PTM    HB2  266   2.700   5.876   6.402
    4PTM     CG  267   2.850   5.727   6.413
    4PTM    CD1  268   2.980   5.781   6.404
    4PTM    HD1  269   2.997   5.867   6.341
    4PTM    CD2  270   2.830   5.615   6.497
    4PTM    HD2  271   2.732   5.572   6.506
    4PTM    CE1  272   3.086   5.727   6.479
    4PTM    HE1  273   3.184   5.772   6.473
    4PTM    CE2  274   2.935   5.562   6.573
    4PTM    HE2  275   2.917   5.478   6.639
    4PTM     CZ  276   3.063   5.618   6.564
    4PTM     HZ  277   3.144   5.578   6.624
    5DIG     C5  278   2.496   5.757   6.510
    5DIG    H51  279   2.410   5.710   6.561
    5DIG    H52  280   2.464   5.858   6.477
    5DIG     O6  281   2.603   5.770   6.604
    5DIG     C7  282   2.566   5.853   6.715
    5DIG    H71  283   2.515   5.791   6.792
    5DIG    H72  284   2.496   5.933   6.682
    5DIG     C8  285   2.687   5.920   6.783
    5DIG     O8  286   2.802   5.880   6.787
    5DIG     O9  287   2.654   6.041   6.842
    5DIG     H9  288   2.736   6.086   6.867
    1PTV    CLP  289   2.076   5.544   4.514
    1PTV     OL  290   2.159   5.454   4.528
    1PTV     NL  291   1.974   5.554   4.605
    1PTV     CA  292   1.984   5.473   4.727
    1PTV    HA1  293   2.086   5.442   4.743
    1PTV    HA2  294   1.918   5.389   4.712
    1PTV     CB  295   1.850   5.625   4.580
    1PTV    HB1  296   1.797   5.639   4.677
    1PTV    HB2  297   1.870   5.728   4.543
    1PTV     CG  298   1.748   5.563   4.488
    1PTV    CD1  299   1.616   5.612   4.490
    1PTV    HD1  300   1.590   5.693   4.557
    1PTV    CD2  301   1.779   5.459   4.398
    1PTV    HD2  302   1.879   5.419   4.394
    1PTV    CE1  303   1.518   5.560   4.404
    1PTV    HE1  304   1.418   5.599   4.406
    1PTV    CE2  305   1.682   5.407   4.312
    1PTV    HE2  306   1.708   5.327   4.243
    1PTV     CZ  307   1.551   5.457   4.315
    1PTV     HZ  308   1.476   5.417   4.248
    1PTV    CP2  309   1.943   5.539   4.857
    1PTV    OL2  310   1.945   5.662   4.872
    1PTV     NT  311   1.907   5.459   4.959
    1PTV    HN1  312   1.884   5.500   5.046
    1PTV    HN2  313   1.920   5.360   4.948
    2PTM    CLP  314   1.988   5.591   4.183
    2PTM     OL  315   1.906   5.681   4.205
    2PTM     NL  316   2.095   5.576   4.268
    2PTM     CA  317   2.092   5.642   4.399
    2PTM    HA1  318   2.014   5.716   4.402
    2PTM    HA2  319   2.188   5.688   4.412
    2PTM     CB  320   2.215   5.500   4.235
    2PTM    HB1  321   2.278   5.494   4.326
    2PTM    HB2  322   2.189   5.395   4.210
    2PTM     CG  323   2.310   5.551   4.128
    2PTM    CD1  324   2.437   5.491   4.117
    2PTM    HD1  325   2.463   5.410   4.183
    2PTM    CD2  326   2.278   5.655   4.040
    2PTM    HD2  327   2.181   5.703   4.044
    2PTM    CE1  328   2.529   5.534   4.021
    2PTM    HE1  329   2.626   5.488   4.014
    2PTM    CE2  330   2.369   5.699   3.943
    2PTM    HE2  331   2.343   5.780   3.877
    2PTM     CZ  332   2.495   5.639   3.934
    2PTM     HZ  333   2.566   5.674   3.861
    3PTM    CLP  334   2.054   5.537   3.843
    3PTM     OL  335   2.128   5.439   3.856
    3PTM     NL  336   1.957   5.561   3.937
    3PTM     CA  337   1.965   5.495   4.067
    3PTM    HA1  338   2.042   5.420   4.067
    3PTM    HA2  339   1.869   5.450   4.084
    3PTM     CB  340   1.834   5.632   3.907
    3PTM    HB1  341   1.781   5.655   4.002
    3PTM    HB2  342   1.854   5.730   3.860
    3PTM     CG  343   1.731   5.560   3.822
    3PTM    CD1  344   1.603   5.617   3.806
    3PTM    HD1  345   1.581   5.712   3.853
    3PTM    CD2  346   1.757   5.437   3.759
    3PTM    HD2  347   1.854   5.391   3.768
    3PTM    CE1  348   1.505   5.553   3.730
    3PTM    HE1  349   1.408   5.599   3.718
    3PTM    CE2  350   1.659   5.372   3.684
    3PTM    HE2  351   1.680   5.277   3.637
    3PTM     CZ  352   1.533   5.430   3.670
    3PTM     HZ  353   1.457   5.377   3.613
    4PTM    CLP  354   1.960   5.575   3.513
    4PTM     OL  355   1.873   5.656   3.544
    4PTM     NL  356   2.070   5.561   3.594
    4PTM     CA  357   2.074   5.630   3.723
    4PTM    HA1  358   2.003   5.710   3.726
    4PTM    HA2  359   2.174   5.669   3.733
    4PTM     CB  360   2.186   5.482   3.557
    4PTM    HB1  361   2.240   5.453   3.650
    4PTM    HB2  362   2.153   5.387   3.511
    4PTM     CG  363   2.292   5.541   3.467
    4PTM    CD1  364   2.422   5.488   3.469
    4PTM    HD1  365   2.445   5.406   3.536
    4PTM    CD2  366   2.265   5.646   3.377
    4PTM    HD2  367   2.166   5.688   3.371
    4PTM    CE1  368   2.523   5.538   3.385
    4PTM    HE1  369   2.622   5.495   3.388
    4PTM    CE2  370   2.365   5.696   3.292
    4PTM    HE2  371   2.343   5.777   3.224
    4PTM     CZ  372   2.494   5.642   3.297
    4PTM     HZ  373   2.570   5.681   3.231
    5DIG     C5  374   1.938   5.481   3.396
    5DIG    H51  375   1.838   5.507   3.354
    5DIG    H52  376   1.934   5.378   3.435
    5DIG     O6  377   2.036   5.489   3.292
    5DIG     C7  378   1.990   5.429   3.170
    5DIG    H71  379   1.926   5.502   3.116
    5DIG    H72  380   1.930   5.339   3.193
    5DIG     C8  381   2.106   5.392   3.077
    5DIG     O8  382   2.207   5.456   3.054
    5DIG     O9  383   2.087   5.270   3.014
    5DIG     H9  384   2.166   5.250   2.962
    1PTV    CLP  385   2.661   6.202   5.366
    1PTV     OL  386   2.742   6.293   5.348
    1PTV     NL  387   2.565   6.181   5.271
    1PTV     CA  388   2.587   6.252   5.144
    1PTV    HA1  389   2.693   6.250   5.122
    1PTV    HA2  390   2.550   6.352   5.158
    1PTV     CB  391   2.442   6.107   5.293
    1PTV    HB1  392   2.394   6.084   5.195
    1PTV    HB2  393   2.464   6.007   5.336
    1PTV     CG  394   2.331   6.168   5.376
    1PTV    CD1  395   2.200   6.119   5.362
    1PTV    HD1  396   2.180   6.039   5.293
    1PTV    CD2  397   2.355   6.271   5.469
    1PTV    HD2  398   2.454   6.310   5.483
    1PTV    CE1  399   2.095   6.171   5.439
    1PTV    HE1  400   1.995   6.131   5.428
    1PTV    CE2  401   2.250   6.323   5.547
    1PTV    HE2  402   2.270   6.402   5.617
    1PTV     CZ  403   2.121   6.273   5.532
    1PTV     HZ  404   2.040   6.313   5.592
    1PTV    CP2  405   2.522   6.194   5.019
    1PTV    OL2  406   2.529   6.073   4.993
    1PTV     NT  407   2.460   6.278   4.936
    1PTV    HN1  408   2.425   6.241   4.850
    1PTV    HN2  409   2.472   6.377   4.949
    2PTM    CLP  410   2.562   6.166   5.701
    2PTM     OL  411   2.482   6.076   5.677
    2PTM     NL  412   2.670   6.183   5.617
    2PTM     CA  413   2.673   6.112   5.489
    2PTM    HA1  414   2.598   6.036   5.486
    2PTM    HA2  415   2.771   6.067   5.482
    2PTM     CB  416   2.788   6.262   5.651
    2PTM    HB1  417   2.845   6.282   5.558
    2PTM    HB2  418   2.759   6.362   5.689
    2PTM     CG  419   2.890   6.204   5.747
    2PTM    CD1  420   3.020   6.257   5.749
    2PTM    HD1  421   3.045   6.339   5.683
    2PTM    CD2  422   2.860   6.099   5.835
    2PTM    HD2  423   2.761   6.055   5.837
    2PTM    CE1  424   3.117   6.209   5.838
    2PTM    HE1  425   3.216   6.252   5.839
    2PTM    CE2  426   2.956   6.051   5.925
    2PTM    HE2  427   2.930   5.970   5.992
    2PTM     CZ  428   3.084   6.105   5.926
    2PTM     HZ  429   3.158   6.067   5.995
    3PTM    CLP  430   2.640   6.214   6.037
    3PTM     OL  431   2.716   6.308   6.017
    3PTM     NL  432   2.535   6.192   5.950
    3PTM     CA  433   2.536   6.259   5.819
    3PTM    HA1  434   2.607   6.340   5.819
    3PTM    HA2  435   2.437   6.297   5.805
    3PTM     CB  436   2.419   6.110   5.980
    3PTM    HB1  437   2.368   6.085   5.885
    3PTM    HB2  438   2.449   6.013   6.024
    3PTM     CG  439   2.309   6.166   6.068
    3PTM    CD1  440   2.178   6.115   6.057
    3PTM    HD1  441   2.158   6.037   5.986
    3PTM    CD2  442   2.333   6.266   6.165
    3PTM    HD2  443   2.432   6.308   6.177
    3PTM    CE1  444   2.075   6.160   6.141
    3PTM    HE1  445   1.976   6.119   6.132
    3PTM    CE2  446   2.231   6.311   6.249
    3PTM    HE2  447   2.251   6.388   6.323
    3PTM     CZ  448   2.102   6.258   6.237
    3PTM     HZ  449   2.023   6.293   6.302
    4PTM    CLP  450   2.551   6.140   6.370
    4PTM     OL  451   2.479   6.047   6.334
    4PTM     NL  452   2.652   6.180   6.288
    4PTM     CA  453   2.667   6.120   6.155
    4PTM    HA1  454   2.607   6.032   6.146
    4PTM    HA2  455   2.771   6.094   6.146
    4PTM     CB  456   2.754   6.274   6.330
    4PTM    HB1  457   2.792   6.329   6.241
    4PTM    HB2  458   2.711   6.352   6.396
    4PTM     CG  459   2.876   6.218   6.401
    4PTM    CD1  460   3.002   6.277   6.381
    4PTM    HD1  461   3.012   6.360   6.313
    4PTM    CD2  462   2.866   6.112   6.493
    4PTM    HD2  463   2.770   6.065   6.512
    4PTM    CE1  464   3.115   6.232   6.453
    4PTM    HE1  465   3.210   6.281   6.439
    4PTM    CE2  466   2.978   6.067   6.564
    4PTM    HE2  467   2.968   5.986   6.635
    4PTM     CZ  468   3.102   6.128   6.544
    4PTM     HZ  469   3.188   6.093   6.600
    5DIG     C5  470   2.513   6.217   6.495
    5DIG    H51  471   2.432   6.160   6.546
    5DIG    H52  472   2.468   6.313   6.462
    5DIG     O6  473   2.616   6.243   6.591
    5DIG     C7  474   2.572   6.335   6.691
    5DIG    H71  475   2.485   6.292   6.746
    5DIG    H72  476   2.540   6.430   6.642
    5DIG     C8  477   2.681   6.369   6.794
    5DIG     O8  478   2.784   6.308   6.817
    5DIG     O9  479   2.652   6.484   6.866
    5DIG     H9  480   2.726   6.503   6.924
    1PTV    CLP  481   2.068   6.017   4.507
    1PTV     OL  482   2.154   5.930   4.523
    1PTV     NL  483   1.970   6.029   4.602
    1PTV     CA  484   1.993   5.954   4.726
    1PTV    HA1  485   2.099   5.950   4.746
    1PTV    HA2  486   1.951   5.856   4.709
    1PTV     CB  487   1.846   6.102   4.583
    1PTV    HB1  488   1.798   6.119   4.682
    1PTV    HB2  489   1.866   6.204   4.544
    1PTV     CG  490   1.737   6.043   4.497
    1PTV    CD1  491   1.605   6.091   4.510
    1PTV    HD1  492   1.584   6.169   4.582
    1PTV    CD2  493   1.761   5.943   4.401
    1PTV    HD2  494   1.861   5.903   4.387
    1PTV    CE1  495   1.501   6.042   4.431
    1PTV    HE1  496   1.401   6.081   4.442
    1PTV    CE2  497   1.658   5.894   4.320
    1PTV    HE2  498   1.679   5.817   4.247
    1PTV     CZ  499   1.528   5.943   4.335
    1PTV     HZ  500   1.448   5.905   4.273
    1PTV    CP2  501   1.934   6.011   4.853
    1PTV    OL2  502   1.942   6.131   4.880
    1PTV     NT  503   1.875   5.926   4.939
    1PTV    HN1  504   1.843   5.962   5.026
    1PTV    HN2  505   1.886   5.827   4.924
    2PTM    CLP  506   1.971   6.056   4.172
    2PTM     OL  507   1.892   6.149   4.191
    2PTM     NL  508   2.078   6.040   4.257
    2PTM     CA  509   2.077   6.110   4.386
    2PTM    HA1  510   1.997   6.181   4.390
    2PTM    HA2  511   2.172   6.160   4.394
    2PTM     CB  512   2.197   5.965   4.224
    2PTM    HB1  513   2.258   5.953   4.316
    2PTM    HB2  514   2.171   5.861   4.193
    2PTM     CG  515   2.295   6.020   4.123
    2PTM    CD1  516   2.427   5.969   4.120
    2PTM    HD1  517   2.455   5.891   4.189
    2PTM    CD2  518   2.262   6.121   4.031
    2PTM    HD2  519   2.162   6.162   4.029
    2PTM    CE1  520   2.521   6.018   4.029
    2PTM    HE1  521   2.622   5.977   4.028
    2PTM    CE2  522   2.356   6.169   3.939
    2PTM    HE2  523   2.328   6.248   3.870
    2PTM     CZ  524   2.486   6.118   3.938
    2PTM     HZ  525   2.558   6.157   3.868
    3PTM    CLP  526   2.038   6.002   3.836
    3PTM     OL  527   2.116   5.908   3.853
    3PTM     NL  528   1.936   6.021   3.926
    3PTM     CA  529   1.945   5.958   4.058
    3PTM    HA1  530   2.019   5.881   4.058
    3PTM    HA2  531   1.848   5.915   4.078
    3PTM     CB  532   1.816   6.097   3.898
    3PTM    HB1  533   1.762   6.114   3.994
    3PTM    HB2  534   1.842   6.199   3.862
    3PTM     CG  535   1.710   6.040   3.805
    3PTM    CD1  536   1.581   6.097   3.806
    3PTM    HD1  537   1.559   6.178   3.873
    3PTM    CD2  538   1.736   5.935   3.716
    3PTM    HD2  539   1.834   5.891   3.710
    3PTM    CE1  540   1.482   6.051   3.719
    3PTM    HE1  541   1.384   6.097   3.718
    3PTM    CE2  542   1.637   5.890   3.627
    3PTM    HE2  543   1.660   5.809   3.559
    3PTM     CZ  544   1.510   5.947   3.629
    3PTM     HZ  545   1.434   5.912   3.561
    4PTM    CLP  546   1.948   6.060   3.505
    4PTM     OL  547   1.866   6.145   3.539
    4PTM     NL  548   2.054   6.034   3.587
    4PTM     CA  549   2.061   6.097   3.719
    4PTM    HA1  550   1.993   6.180   3.726
    4PTM    HA2  551   2.162   6.132   3.730
    4PTM     CB  552   2.165   5.950   3.546
    4PTM    HB1  553   2.210   5.904   3.637
    4PTM    HB2  554   2.129   5.864   3.487
    4PTM     CG  555   2.280   6.011   3.469
    4PTM    CD1  556   2.411   5.962   3.486
    4PTM    HD1  557   2.429   5.883   3.557
    4PTM    CD2  558   2.259   6.113   3.373
    4PTM    HD2  559   2.160   6.151   3.356
    4PTM    CE1  560   2.517   6.012   3.410
    4PTM    HE1  561   2.616   5.972   3.422
    4PTM    CE2  562   2.365   6.163   3.297
    4PTM    HE2  563   2.347   6.240   3.224
    4PTM     CZ  564   2.494   6.112   3.315
    4PTM     HZ  565   2.576   6.150   3.255
    5DIG     C5  566   1.918   5.970   3.387
    5DIG    H51  567   1.818   5.999   3.349
    5DIG    H52  568   1.912   5.866   3.424
    5DIG     O6  569   2.012   5.977   3.279
    5DIG     C7  570   1.975   5.890   3.171
    5DIG    H71  571   1.897   5.939   3.110
    5DIG    H72  572   1.936   5.795   3.212
    5DIG     C8  573   2.093   5.857   3.079
    5DIG     O8  574   2.195   5.922   3.060
    5DIG     O9  575   2.076   5.736   3.013
    5DIG     H9  576   2.158   5.716   2.967
    1PTV    CLP  577   2.662   6.671   5.366
    1PTV     OL  578   2.744   6.760   5.348
    1PTV     NL  579   2.564   6.653   5.271
    1PTV     CA  580   2.588   6.723   5.144
    1PTV    HA1  581   2.693   6.718   5.122
    1PTV    HA2  582   2.553   6.824   5.159
    1PTV     CB  583   2.440   6.579   5.293
    1PTV    HB1  584   2.392   6.559   5.195
    1PTV    HB2  585   2.462   6.479   5.335
    1PTV     CG  586   2.331   6.640   5.379
    1PTV    CD1  587   2.199   6.594   5.364
    1PTV    HD1  588   2.178   6.516   5.292
    1PTV    CD2  589   2.356   6.740   5.475
    1PTV    HD2  590   2.456   6.778   5.490
    1PTV    CE1  591   2.095   6.645   5.442
    1PTV    HE1  592   1.994   6.608   5.430
    1PTV    CE2  593   2.253   6.791   5.554
    1PTV    HE2  594   2.274   6.868   5.627
    1PTV     CZ  595   2.122   6.744   5.538
    1PTV     HZ  596   2.042   6.784   5.599
    1PTV    CP2  597   2.522   6.665   5.020
    1PTV    OL2  598   2.528   6.545   4.993
    1PTV     NT  599   2.459   6.750   4.937
    1PTV    HN1  600   2.423   6.714   4.852
    1PTV    HN2  601   2.473   6.849   4.950
    2PTM    CLP  602   2.565   6.630   5.703
    2PTM     OL  603   2.487   6.537   5.680
    2PTM     NL  604   2.671   6.649   5.618
    2PTM     CA  605   2.673   6.580   5.488
    2PTM    HA1  606   2.597   6.504   5.484
    2PTM    HA2  607   2.771   6.534   5.481
    2PTM     CB  608   2.788   6.729   5.651
    2PTM    HB1  609   2.845   6.750   5.558
    2PTM    HB2  610   2.758   6.829   5.689
    2PTM     CG  611   2.892   6.673   5.746
    2PTM    CD1  612   3.022   6.726   5.744
    2PTM    HD1  613   3.046   6.806   5.676
    2PTM    CD2  614   2.863   6.570   5.837
    2PTM    HD2  615   2.764   6.527   5.842
    2PTM    CE1  616   3.121   6.678   5.831
    2PTM    HE1  617   3.220   6.720   5.829
    2PTM    CE2  618   2.961   6.522   5.925
    2PTM    HE2  619   2.937   6.443   5.995
    2PTM     CZ  620   3.090   6.576   5.922
    2PTM     HZ  621   3.165   6.538   5.989
    3PTM    CLP  622   2.640   6.678   6.041
    3PTM     OL  623   2.715   6.773   6.022
    3PTM     NL  624   2.537   6.655   5.952
    3PTM     CA  625   2.539   6.722   5.821
    3PTM    HA1  626   2.609   6.803   5.822
    3PTM    HA2  627   2.439   6.761   5.806
    3PTM     CB  628   2.421   6.572   5.981
    3PTM    HB1  629   2.371   6.547   5.886
    3PTM    HB2  630   2.452   6.475   6.024
    3PTM     CG  631   2.311   6.627   6.070
    3PTM    CD1  632   2.181   6.572   6.060
    3PTM    HD1  633   2.162   6.493   5.989
    3PTM    CD2  634   2.333   6.727   6.166
    3PTM    HD2  635   2.431   6.771   6.177
    3PTM    CE1  636   2.078   6.614   6.145
    3PTM    HE1  637   1.980   6.569   6.139
    3PTM    CE2  638   2.231   6.768   6.252
    3PTM    HE2  639   2.252   6.845   6.326
    3PTM     CZ  640   2.104   6.712   6.242
    3PTM     HZ  641   2.025   6.744   6.309
    4PTM    CLP  642   2.549   6.605   6.372
    4PTM     OL  643   2.477   6.512   6.334
    4PTM     NL  644   2.652   6.644   6.291
    4PTM     CA  645   2.667   6.584   6.158
    4PTM    HA1  646   2.608   6.496   6.149
    4PTM    HA2  647   2.772   6.559   6.149
    4PTM     CB  648   2.754   6.736   6.336
    4PTM    HB1  649   2.795   6.790   6.247
    4PTM    HB2  650   2.711   6.815   6.401
    4PTM     CG  651   2.874   6.679   6.409
    4PTM    CD1  652   3.002   6.733   6.389
    4PTM    HD1  653   3.016   6.814   6.319
    4PTM    CD2  654   2.860   6.575   6.504
    4PTM    HD2  655   2.763   6.532   6.522
    4PTM    CE1  656   3.112   6.687   6.463
    4PTM    HE1  657   3.209   6.732   6.450
    4PTM    CE2  658   2.969   6.530   6.579
    4PTM    HE2  659   2.955   6.451   6.651
    4PTM     CZ  660   3.096   6.586   6.558
    4PTM     HZ  661   3.180   6.552   6.616
    5DIG     C5  662   2.509   6.683   6.496
    5DIG    H51  663   2.424   6.629   6.543
    5DIG    H52  664   2.470   6.781   6.462
    5DIG     O6  665   2.610   6.702   6.595
    5DIG     C7  666   2.567   6.792   6.698
    5DIG    H71  667   2.490   6.742   6.761
    5DIG    H72  668   2.523   6.883   6.652
    5DIG     C8  669   2.681   6.837   6.790
    5DIG     O8  670   2.790   6.783   6.806
    5DIG     O9  671   2.652   6.953   6.858
    5DIG     H9  672   2.733   6.984   6.901
    1PTV    CLP  673   2.068   6.481   4.501
    1PTV     OL  674   2.153   6.393   4.517
    1PTV     NL  675   1.972   6.495   4.598
    1PTV     CA  676   1.997   6.422   4.723
    1PTV    HA1  677   2.103   6.421   4.742
    1PTV    HA2  678   1.957   6.323   4.709
    1PTV     CB  679   1.848   6.569   4.580
    1PTV    HB1  680   1.801   6.586   4.679
    1PTV    HB2  681   1.869   6.671   4.540
    1PTV     CG  682   1.738   6.511   4.494
    1PTV    CD1  683   1.607   6.562   4.507
    1PTV    HD1  684   1.588   6.641   4.578
    1PTV    CD2  685   1.760   6.410   4.398
    1PTV    HD2  686   1.859   6.369   4.384
    1PTV    CE1  687   1.502   6.514   4.428
    1PTV    HE1  688   1.403   6.555   4.438
    1PTV    CE2  689   1.656   6.362   4.319
    1PTV    HE2  690   1.675   6.283   4.246
    1PTV     CZ  691   1.527   6.413   4.333
    1PTV     HZ  692   1.447   6.376   4.271
    1PTV    CP2  693   1.938   6.480   4.849
    1PTV    OL2  694   1.948   6.601   4.876
    1PTV     NT  695   1.876   6.397   4.935
    1PTV    HN1  696   1.844   6.435   5.021
    1PTV    HN2  697   1.886   6.298   4.922
    2PTM    CLP  698   1.965   6.524   4.167
    2PTM     OL  699   1.887   6.616   4.189
    2PTM     NL  700   2.073   6.504   4.250
    2PTM     CA  701   2.076   6.573   4.380
    2PTM    HA1  702   1.998   6.647   4.386
    2PTM    HA2  703   2.173   6.620   4.386
    2PTM     CB  704   2.190   6.426   4.214
    2PTM    HB1  705   2.248   6.406   4.307
    2PTM    HB2  706   2.160   6.326   4.177
    2PTM     CG  707   2.292   6.483   4.118
    2PTM    CD1  708   2.423   6.432   4.120
    2PTM    HD1  709   2.449   6.353   4.189
    2PTM    CD2  710   2.261   6.584   4.026
    2PTM    HD2  711   2.161   6.625   4.021
    2PTM    CE1  712   2.521   6.482   4.033
    2PTM    HE1  713   2.621   6.441   4.035
    2PTM    CE2  714   2.358   6.633   3.937
    2PTM    HE2  715   2.332   6.712   3.868
    2PTM     CZ  716   2.488   6.582   3.941
    2PTM     HZ  717   2.562   6.622   3.874
    3PTM    CLP  718   2.032   6.474   3.827
    3PTM     OL  719   2.108   6.379   3.845
    3PTM     NL  720   1.932   6.497   3.918
    3PTM     CA  721   1.937   6.431   4.049
    3PTM    HA1  722   2.008   6.350   4.048
    3PTM    HA2  723   1.838   6.391   4.066
    3PTM     CB  724   1.815   6.579   3.890
    3PTM    HB1  725   1.762   6.598   3.986
    3PTM    HB2  726   1.844   6.679   3.852
    3PTM     CG  727   1.708   6.524   3.797
    3PTM    CD1  728   1.585   6.592   3.789
    3PTM    HD1  729   1.569   6.681   3.849
    3PTM    CD2  730   1.727   6.411   3.716
    3PTM    HD2  731   1.821   6.358   3.717
    3PTM    CE1  732   1.485   6.550   3.700
    3PTM    HE1  733   1.393   6.605   3.692
    3PTM    CE2  734   1.628   6.368   3.627
    3PTM    HE2  735   1.645   6.281   3.565
    3PTM     CZ  736   1.507   6.437   3.619
    3PTM     HZ  737   1.431   6.404   3.550
    4PTM    CLP  738   1.938   6.526   3.495
    4PTM     OL  739   1.856   6.611   3.529
    4PTM     NL  740   2.045   6.500   3.576
    4PTM     CA  741   2.055   6.566   3.707
    4PTM    HA1  742   1.989   6.650   3.712
    4PTM    HA2  743   2.157   6.599   3.716
    4PTM     CB  744   2.155   6.415   3.535
    4PTM    HB1  745   2.197   6.365   3.625
    4PTM    HB2  746   2.118   6.332   3.472
    4PTM     CG  747   2.271   6.478   3.462
    4PTM    CD1  748   2.402   6.431   3.483
    4PTM    HD1  749   2.419   6.350   3.554
    4PTM    CD2  750   2.252   6.580   3.367
    4PTM    HD2  751   2.153   6.618   3.349
    4PTM    CE1  752   2.510   6.482   3.410
    4PTM    HE1  753   2.610   6.443   3.425
    4PTM    CE2  754   2.360   6.632   3.294
    4PTM    HE2  755   2.343   6.711   3.222
    4PTM     CZ  756   2.489   6.583   3.316
    4PTM     HZ  757   2.571   6.623   3.259
    5DIG     C5  758   1.909   6.440   3.374
    5DIG    H51  759   1.810   6.472   3.333
    5DIG    H52  760   1.897   6.336   3.409
    5DIG     O6  761   2.005   6.443   3.268
    5DIG     C7  762   1.975   6.347   3.167
    5DIG    H71  763   1.890   6.384   3.105
    5DIG    H72  764   1.946   6.250   3.213
    5DIG     C8  765   2.093   6.319   3.073
    5DIG     O8  766   2.197   6.381   3.062
    5DIG     O9  767   2.072   6.207   2.994
    5DIG     H9  768   2.155   6.186   2.949
    1PTV    CLP  769   2.664   7.137   5.367
    1PTV     OL  770   2.745   7.228   5.350
    1PTV     NL  771   2.567   7.119   5.272
    1PTV     CA  772   2.589   7.191   5.145
    1PTV    HA1  773   2.695   7.190   5.124
    1PTV    HA2  774   2.551   7.290   5.161
    1PTV     CB  775   2.444   7.043   5.293
    1PTV    HB1  776   2.398   7.021   5.194
    1PTV    HB2  777   2.467   6.943   5.335
    1PTV     CG  778   2.334   7.103   5.377
    1PTV    CD1  779   2.201   7.057   5.358
    1PTV    HD1  780   2.181   6.981   5.284
    1PTV    CD2  781   2.357   7.200   5.476
    1PTV    HD2  782   2.457   7.237   5.493
    1PTV    CE1  783   2.096   7.108   5.436
    1PTV    HE1  784   1.995   7.072   5.420
    1PTV    CE2  785   2.252   7.250   5.554
    1PTV    HE2  786   2.273   7.325   5.629
    1PTV     CZ  787   2.122   7.204   5.534
    1PTV     HZ  788   2.041   7.243   5.594
    1PTV    CP2  789   2.525   7.132   5.021
    1PTV    OL2  790   2.538   7.013   4.992
    1PTV     NT  791   2.457   7.214   4.940
    1PTV    HN1  792   2.424   7.177   4.853
    1PTV    HN2  793   2.468   7.314   4.952
    2PTM    CLP  794   2.572   7.095   5.704
    2PTM     OL  795   2.494   7.002   5.684
    2PTM     NL  796   2.677   7.114   5.618
    2PTM     CA  797   2.677   7.045   5.488
    2PTM    HA1  798   2.600   6.970   5.485
    2PTM    HA2  799   2.774   6.999   5.479
    2PTM     CB  800   2.795   7.193   5.650
    2PTM    HB1  801   2.853   7.210   5.557
    2PTM    HB2  802   2.766   7.294   5.686
    2PTM     CG  803   2.897   7.138   5.747
    2PTM    CD1  804   3.027   7.192   5.748
    2PTM    HD1  805   3.051   7.272   5.680
    2PTM    CD2  806   2.868   7.034   5.838
    2PTM    HD2  807   2.769   6.990   5.842
    2PTM    CE1  808   3.125   7.145   5.837
    2PTM    HE1  809   3.224   7.188   5.837
    2PTM    CE2  810   2.964   6.988   5.928
    2PTM    HE2  811   2.940   6.908   5.997
    2PTM     CZ  812   3.093   7.042   5.927
    2PTM     HZ  813   3.167   7.005   5.996
    3PTM    CLP  814   2.646   7.143   6.043
    3PTM     OL  815   2.722   7.239   6.025
    3PTM     NL  816   2.544   7.121   5.953
    3PTM     CA  817   2.547   7.188   5.823
    3PTM    HA1  818   2.619   7.268   5.823
    3PTM    HA2  819   2.448   7.229   5.807
    3PTM     CB  820   2.427   7.040   5.982
    3PTM    HB1  821   2.374   7.021   5.887
    3PTM    HB2  822   2.457   6.940   6.019
    3PTM     CG  823   2.321   7.093   6.076
    3PTM    CD1  824   2.195   7.031   6.077
    3PTM    HD1  825   2.177   6.948   6.010
    3PTM    CD2  826   2.344   7.199   6.166
    3PTM    HD2  827   2.440   7.248   6.170
    3PTM    CE1  828   2.096   7.070   6.168
    3PTM    HE1  829   2.003   7.016   6.171
    3PTM    CE2  830   2.245   7.239   6.256
    3PTM    HE2  831   2.264   7.320   6.326
    3PTM     CZ  832   2.121   7.174   6.257
    3PTM     HZ  833   2.045   7.204   6.328
    4PTM    CLP  834   2.556   7.072   6.375
    4PTM     OL  835   2.482   6.981   6.339
    4PTM     NL  836   2.659   7.109   6.293
    4PTM     CA  837   2.672   7.049   6.160
    4PTM    HA1  838   2.609   6.962   6.151
    4PTM    HA2  839   2.775   7.020   6.151
    4PTM     CB  840   2.763   7.200   6.337
    4PTM    HB1  841   2.805   7.252   6.248
    4PTM    HB2  842   2.721   7.281   6.400
    4PTM     CG  843   2.881   7.142   6.412
    4PTM    CD1  844   3.010   7.197   6.394
    4PTM    HD1  845   3.024   7.278   6.324
    4PTM    CD2  846   2.866   7.039   6.506
    4PTM    HD2  847   2.769   6.995   6.523
    4PTM    CE1  848   3.119   7.151   6.470
    4PTM    HE1  849   3.216   7.197   6.457
    4PTM    CE2  850   2.974   6.993   6.582
    4PTM    HE2  851   2.960   6.914   6.655
    4PTM     CZ  852   3.101   7.050   6.564
    4PTM     HZ  853   3.184   7.015   6.624
    5DIG     C5  854   2.519   7.155   6.497
    5DIG    H51  855   2.426   7.111   6.539
    5DIG    H52  856   2.494   7.256   6.460
    5DIG     O6  857   2.616   7.165   6.602
    5DIG     C7  858   2.573   7.257   6.703
    5DIG    H71  859   2.487   7.213   6.758
    5DIG    H72  860   2.540   7.352   6.655
    5DIG     C8  861   2.681   7.292   6.806
    5DIG     O8  862   2.782   7.230   6.835
    5DIG     O9  863   2.654   7.412   6.871
    5DIG     H9  864   2.732   7.439   6.920
    1PTV    CLP  865   2.058   6.944   4.504
    1PTV     OL  866   2.140   6.854   4.524
    1PTV     NL  867   1.961   6.964   4.599
    1PTV     CA  868   1.985   6.894   4.726
    1PTV    HA1  869   2.089   6.906   4.751
    1PTV    HA2  870   1.958   6.791   4.709
    1PTV     CB  871   1.839   7.040   4.577
    1PTV    HB1  872   1.792   7.064   4.675
    1PTV    HB2  873   1.862   7.139   4.532
    1PTV     CG  874   1.727   6.980   4.494
    1PTV    CD1  875   1.597   7.031   4.509
    1PTV    HD1  876   1.578   7.110   4.579
    1PTV    CD2  877   1.749   6.879   4.399
    1PTV    HD2  878   1.848   6.839   4.383
    1PTV    CE1  879   1.491   6.982   4.430
    1PTV    HE1  880   1.392   7.023   4.442
    1PTV    CE2  881   1.644   6.831   4.319
    1PTV    HE2  882   1.664   6.753   4.247
    1PTV     CZ  883   1.515   6.882   4.335
    1PTV     HZ  884   1.435   6.845   4.274
    1PTV    CP2  885   1.912   6.944   4.849
    1PTV    OL2  886   1.916   7.063   4.883
    1PTV     NT  887   1.846   6.855   4.925
    1PTV    HN1  888   1.809   6.886   5.012
    1PTV    HN2  889   1.867   6.757   4.912
    2PTM    CLP  890   1.965   6.982   4.166
    2PTM     OL  891   1.887   7.075   4.186
    2PTM     NL  892   2.069   6.962   4.252
    2PTM     CA  893   2.071   7.033   4.381
    2PTM    HA1  894   1.995   7.109   4.383
    2PTM    HA2  895   2.169   7.078   4.388
    2PTM     CB  896   2.187   6.882   4.220
    2PTM    HB1  897   2.241   6.861   4.315
    2PTM    HB2  898   2.157   6.782   4.182
    2PTM     CG  899   2.292   6.938   4.128
    2PTM    CD1  900   2.423   6.887   4.134
    2PTM    HD1  901   2.446   6.808   4.203
    2PTM    CD2  902   2.265   7.040   4.034
    2PTM    HD2  903   2.165   7.081   4.026
    2PTM    CE1  904   2.524   6.936   4.050
    2PTM    HE1  905   2.624   6.896   4.055
    2PTM    CE2  906   2.365   7.089   3.950
    2PTM    HE2  907   2.342   7.168   3.880
    2PTM     CZ  908   2.494   7.038   3.958
    2PTM     HZ  909   2.571   7.077   3.894
    3PTM    CLP  910   2.039   6.936   3.827
    3PTM     OL  911   2.112   6.839   3.843
    3PTM     NL  912   1.936   6.957   3.917
    3PTM     CA  913   1.940   6.889   4.047
    3PTM    HA1  914   2.012   6.810   4.046
    3PTM    HA2  915   1.841   6.849   4.062
    3PTM     CB  916   1.819   7.037   3.888
    3PTM    HB1  917   1.765   7.055   3.983
    3PTM    HB2  918   1.848   7.138   3.851
    3PTM     CG  919   1.714   6.983   3.793
    3PTM    CD1  920   1.582   7.033   3.801
    3PTM    HD1  921   1.558   7.107   3.876
    3PTM    CD2  922   1.742   6.888   3.693
    3PTM    HD2  923   1.841   6.846   3.684
    3PTM    CE1  924   1.484   6.994   3.709
    3PTM    HE1  925   1.385   7.037   3.715
    3PTM    CE2  926   1.645   6.850   3.600
    3PTM    HE2  927   1.669   6.778   3.523
    3PTM     CZ  928   1.516   6.903   3.608
    3PTM     HZ  929   1.441   6.875   3.535
    4PTM    CLP  930   1.971   6.997   3.489
    4PTM     OL  931   1.891   7.086   3.512
    4PTM     NL  932   2.071   6.971   3.579
    4PTM     CA  933   2.066   7.033   3.712
    4PTM    HA1  934   1.995   7.113   3.714
    4PTM    HA2  935   2.166   7.070   3.730
    4PTM     CB  936   2.186   6.888   3.546
    4PTM    HB1  937   2.234   6.856   3.640
    4PTM    HB2  938   2.153   6.795   3.496
    4PTM     CG  939   2.296   6.947   3.461
    4PTM    CD1  940   2.428   6.900   3.476
    4PTM    HD1  941   2.449   6.824   3.549
    4PTM    CD2  942   2.272   7.044   3.362
    4PTM    HD2  943   2.172   7.082   3.346
    4PTM    CE1  944   2.532   6.946   3.393
    4PTM    HE1  945   2.632   6.907   3.404
    4PTM    CE2  946   2.375   7.090   3.278
    4PTM    HE2  947   2.353   7.164   3.202
    4PTM     CZ  948   2.505   7.042   3.294
    4PTM     HZ  949   2.584   7.077   3.230
    5DIG     C5  950   1.945   6.897   3.377
    5DIG    H51  951   1.841   6.917   3.341
    5DIG    H52  952   1.947   6.796   3.421
    5DIG     O6  953   2.034   6.901   3.266
    5DIG     C7  954   1.998   6.804   3.168
    5DIG    H71  955   1.903   6.834   3.119
    5DIG    H72  956   1.984   6.704   3.216
    5DIG     C8  957   2.104   6.789   3.057
    5DIG     O8  958   2.198   6.862   3.033
    5DIG     O9  959   2.084   6.676   2.980
    5DIG     H9  960   2.159   6.667   2.921
    1PTV    CLP  961   2.658   7.600   5.367
    1PTV     OL  962   2.740   7.690   5.349
    1PTV     NL  963   2.561   7.582   5.272
    1PTV     CA  964   2.584   7.653   5.145
    1PTV    HA1  965   2.689   7.648   5.123
    1PTV    HA2  966   2.550   7.754   5.160
    1PTV     CB  967   2.438   7.507   5.293
    1PTV    HB1  968   2.390   7.487   5.195
    1PTV    HB2  969   2.461   7.406   5.334
    1PTV     CG  970   2.328   7.565   5.380
    1PTV    CD1  971   2.197   7.516   5.366
    1PTV    HD1  972   2.177   7.438   5.293
    1PTV    CD2  973   2.351   7.664   5.477
    1PTV    HD2  974   2.450   7.704   5.491
    1PTV    CE1  975   2.093   7.563   5.446
    1PTV    HE1  976   1.993   7.523   5.435
    1PTV    CE2  977   2.248   7.711   5.559
    1PTV    HE2  978   2.268   7.787   5.632
    1PTV     CZ  979   2.118   7.660   5.543
    1PTV     HZ  980   2.038   7.697   5.606
    1PTV    CP2  981   2.517   7.596   5.022
    1PTV    OL2  982   2.529   7.477   4.992
    1PTV     NT  983   2.448   7.679   4.943
    1PTV    HN1  984   2.412   7.643   4.857
    1PTV    HN2  985   2.461   7.779   4.955
    2PTM    CLP  986   2.565   7.560   5.705
    2PTM     OL  987   2.488   7.465   5.687
    2PTM     NL  988   2.670   7.579   5.618
    2PTM     CA  989   2.669   7.509   5.489
    2PTM    HA1  990   2.592   7.435   5.487
    2PTM    HA2  991   2.766   7.462   5.481
    2PTM     CB  992   2.787   7.659   5.650
    2PTM    HB1  993   2.844   7.677   5.557
    2PTM    HB2  994   2.758   7.760   5.686
    2PTM     CG  995   2.890   7.604   5.746
    2PTM    CD1  996   3.021   7.657   5.744
    2PTM    HD1  997   3.045   7.737   5.675
    2PTM    CD2  998   2.862   7.501   5.838
    2PTM    HD2  999   2.763   7.458   5.843
    2PTM    CE1 1000   3.120   7.610   5.832
    2PTM    HE1 1001   3.219   7.652   5.829
    2PTM    CE2 1002   2.960   7.454   5.927
    2PTM    HE2 1003   2.936   7.375   5.996
    2PTM     CZ 1004   3.089   7.508   5.923
    2PTM     HZ 1005   3.164   7.470   5.990
    3PTM    CLP 1006   2.637   7.608   6.041
    3PTM     OL 1007   2.713   7.703   6.025
    3PTM     NL 1008   2.535   7.588   5.953
    3PTM     CA 1009   2.539   7.655   5.822
    3PTM    HA1 1010   2.612   7.733   5.823
    3PTM    HA2 1011   2.441   7.695   5.805
    3PTM     CB 1012   2.415   7.511   5.983
    3PTM    HB1 1013   2.358   7.497   5.888
    3PTM    HB2 1014   2.442   7.409   6.016
    3PTM     CG 1015   2.314   7.567   6.081
    3PTM    CD1 1016   2.186   7.509   6.086
    3PTM    HD1 1017   2.163   7.427   6.020
    3PTM    CD2 1018   2.342   7.673   6.169
    3PTM    HD2 1019   2.440   7.719   6.170
    3PTM    CE1 1020   2.090   7.554   6.178
    3PTM    HE1 1021   1.993   7.507   6.184
    3PTM    CE2 1022   2.247   7.719   6.261
    3PTM    HE2 1023   2.271   7.800   6.327
    3PTM     CZ 1024   2.121   7.658   6.266
    3PTM     HZ 1025   2.048   7.693   6.338
    4PTM    CLP 1026   2.556   7.547   6.374
    4PTM     OL 1027   2.475   7.459   6.345
    4PTM     NL 1028   2.660   7.573   6.289
    4PTM     CA 1029   2.663   7.511   6.157
    4PTM    HA1 1030   2.594   7.429   6.152
    4PTM    HA2 1031   2.764   7.476   6.143
    4PTM     CB 1032   2.772   7.657   6.328
    4PTM    HB1 1033   2.822   7.694   6.236
    4PTM    HB2 1034   2.736   7.748   6.380
    4PTM     CG 1035   2.882   7.598   6.413
    4PTM    CD1 1036   3.014   7.644   6.399
    4PTM    HD1 1037   3.036   7.720   6.326
    4PTM    CD2 1038   2.856   7.500   6.512
    4PTM    HD2 1039   2.756   7.463   6.526
    4PTM    CE1 1040   3.117   7.596   6.481
    4PTM    HE1 1041   3.217   7.633   6.471
    4PTM    CE2 1042   2.958   7.453   6.595
    4PTM    HE2 1043   2.936   7.378   6.670
    4PTM     CZ 1044   3.088   7.501   6.580
    4PTM     HZ 1045   3.167   7.464   6.644
    5DIG     C5 1046   2.523   7.646   6.485
    5DIG    H51 1047   2.419   7.625   6.517
    5DIG    H52 1048   2.525   7.747   6.440
    5DIG     O6 1049   2.609   7.642   6.599
    5DIG     C7 1050   2.571   7.744   6.693
    5DIG    H71 1051   2.469   7.723   6.730
    5DIG    H72 1052   2.572   7.843   6.642
    5DIG     C8 1053   2.665   7.753   6.814
    5DIG     O8 1054   2.766   7.690   6.837
    5DIG     O9 1055   2.621   7.846   6.907
    5DIG     H9 1056   2.686   7.848   6.977
    1PTV    CLP 1057   2.069   7.399   4.501
    1PTV     OL 1058   2.148   7.306   4.513
    1PTV     NL 1059   1.975   7.418   4.600
    1PTV     CA 1060   1.997   7.342   4.724
    1PTV    HA1 1061   2.103   7.326   4.738
    1PTV    HA2 1062   1.943   7.250   4.713
    1PTV     CB 1063   1.854   7.497   4.585
    1PTV    HB1 1064   1.813   7.519   4.686
    1PTV    HB2 1065   1.877   7.596   4.541
    1PTV     CG 1066   1.738   7.440   4.506
    1PTV    CD1 1067   1.607   7.482   4.536
    1PTV    HD1 1068   1.590   7.552   4.616
    1PTV    CD2 1069   1.756   7.350   4.400
    1PTV    HD2 1070   1.855   7.315   4.373
    1PTV    CE1 1071   1.497   7.433   4.464
    1PTV    HE1 1072   1.397   7.465   4.490
    1PTV    CE2 1073   1.647   7.302   4.326
    1PTV    HE2 1074   1.663   7.232   4.245
    1PTV     CZ 1075   1.517   7.344   4.358
    1PTV     HZ 1076   1.433   7.305   4.302
    1PTV    CP2 1077   1.953   7.408   4.853
    1PTV    OL2 1078   1.977   7.527   4.875
    1PTV     NT 1079   1.891   7.333   4.945
    1PTV    HN1 1080   1.873   7.375   5.034
    1PTV    HN2 1081   1.889   7.233   4.933
    2PTM    CLP 1082   1.978   7.443   4.163
    2PTM     OL 1083   1.897   7.533   4.184
    2PTM     NL 1084   2.083   7.425   4.250
    2PTM     CA 1085   2.080   7.493   4.381
    2PTM    HA1 1086   2.000   7.565   4.384
    2PTM    HA2 1087   2.175   7.542   4.391
    2PTM     CB 1088   2.203   7.349   4.218
    2PTM    HB1 1089   2.261   7.334   4.311
    2PTM    HB2 1090   2.176   7.247   4.183
    2PTM     CG 1091   2.303   7.407   4.121
    2PTM    CD1 1092   2.436   7.358   4.122
    2PTM    HD1 1093   2.462   7.279   4.191
    2PTM    CD2 1094   2.271   7.508   4.029
    2PTM    HD2 1095   2.171   7.548   4.023
    2PTM    CE1 1096   2.533   7.409   4.035
    2PTM    HE1 1097   2.633   7.370   4.037
    2PTM    CE2 1098   2.368   7.559   3.941
    2PTM    HE2 1099   2.341   7.638   3.872
    2PTM     CZ 1100   2.498   7.510   3.945
    2PTM     HZ 1101   2.573   7.552   3.879
    3PTM    CLP 1102   2.052   7.396   3.822
    3PTM     OL 1103   2.130   7.302   3.839
    3PTM     NL 1104   1.950   7.417   3.912
    3PTM     CA 1105   1.956   7.350   4.043
    3PTM    HA1 1106   2.031   7.273   4.043
    3PTM    HA2 1107   1.858   7.306   4.059
    3PTM     CB 1108   1.831   7.495   3.884
    3PTM    HB1 1109   1.784   7.523   3.980
    3PTM    HB2 1110   1.857   7.591   3.836
    3PTM     CG 1111   1.720   7.432   3.803
    3PTM    CD1 1112   1.586   7.469   3.827
    3PTM    HD1 1113   1.564   7.540   3.905
    3PTM    CD2 1114   1.746   7.338   3.701
    3PTM    HD2 1115   1.846   7.306   3.681
    3PTM    CE1 1116   1.482   7.416   3.749
    3PTM    HE1 1117   1.379   7.442   3.770
    3PTM    CE2 1118   1.643   7.289   3.620
    3PTM    HE2 1119   1.665   7.218   3.542
    3PTM     CZ 1120   1.510   7.328   3.645
    3PTM     HZ 1121   1.430   7.288   3.585
    4PTM    CLP 1122   1.950   7.467   3.493
    4PTM     OL 1123   1.874   7.553   3.538
    4PTM     NL 1124   2.057   7.431   3.570
    4PTM     CA 1125   2.075   7.490   3.704
    4PTM    HA1 1126   2.016   7.578   3.714
    4PTM    HA2 1127   2.180   7.516   3.709
    4PTM     CB 1128   2.159   7.340   3.522
    4PTM    HB1 1129   2.198   7.282   3.609
    4PTM    HB2 1130   2.115   7.264   3.454
    4PTM     CG 1131   2.279   7.399   3.451
    4PTM    CD1 1132   2.408   7.349   3.476
    4PTM    HD1 1133   2.422   7.270   3.548
    4PTM    CD2 1134   2.265   7.500   3.355
    4PTM    HD2 1135   2.167   7.541   3.334
    4PTM    CE1 1136   2.519   7.397   3.405
    4PTM    HE1 1137   2.617   7.356   3.422
    4PTM    CE2 1138   2.375   7.548   3.283
    4PTM    HE2 1139   2.361   7.626   3.209
    4PTM     CZ 1140   2.502   7.497   3.308
    4PTM     HZ 1141   2.587   7.533   3.252
    5DIG     C5 1142   1.910   7.394   3.366
    5DIG    H51 1143   1.823   7.448   3.324
    5DIG    H52 1144   1.875   7.293   3.397
    5DIG     O6 1145   2.009   7.380   3.264
    5DIG     C7 1146   1.959   7.307   3.151
    5DIG    H71 1147   1.900   7.376   3.087
    5DIG    H72 1148   1.893   7.225   3.186
    5DIG     C8 1149   2.071   7.247   3.064
    5DIG     O8 1150   2.169   7.305   3.017
    5DIG     O9 1151   2.051   7.113   3.036
    5DIG     H9 1152   2.131   7.075   2.999
    1PTV    CLP 1153   2.659   8.063   5.365
    1PTV     OL 1154   2.741   8.154   5.348
    1PTV     NL 1155   2.562   8.046   5.271
    1PTV     CA 1156   2.585   8.117   5.144
    1PTV    HA1 1157   2.691   8.113   5.122
    1PTV    HA2 1158   2.550   8.218   5.159
    1PTV     CB 1159   2.438   7.972   5.293
    1PTV    HB1 1160   2.389   7.954   5.195
    1PTV    HB2 1161   2.461   7.870   5.331
    1PTV     CG 1162   2.330   8.028   5.382
    1PTV    CD1 1163   2.200   7.976   5.372
    1PTV    HD1 1164   2.179   7.897   5.301
    1PTV    CD2 1165   2.354   8.129   5.477
    1PTV    HD2 1166   2.453   8.171   5.489
    1PTV    CE1 1167   2.097   8.019   5.457
    1PTV    HE1 1168   1.999   7.975   5.450
    1PTV    CE2 1169   2.252   8.173   5.562
    1PTV    HE2 1170   2.273   8.250   5.635
    1PTV     CZ 1171   2.124   8.118   5.553
    1PTV     HZ 1172   2.047   8.150   5.621
    1PTV    CP2 1173   2.519   8.060   5.020
    1PTV    OL2 1174   2.529   7.940   4.992
    1PTV     NT 1175   2.452   8.143   4.939
    1PTV    HN1 1176   2.418   8.106   4.853
    1PTV    HN2 1177   2.467   8.242   4.950
    2PTM    CLP 1178   2.566   8.020   5.701
    2PTM     OL 1179   2.489   7.926   5.679
    2PTM     NL 1180   2.671   8.040   5.616
    2PTM     CA 1181   2.672   7.971   5.486
    2PTM    HA1 1182   2.596   7.896   5.482
    2PTM    HA2 1183   2.770   7.926   5.477
    2PTM     CB 1184   2.789   8.118   5.650
    2PTM    HB1 1185   2.846   8.138   5.557
    2PTM    HB2 1186   2.760   8.219   5.686
    2PTM     CG 1187   2.891   8.062   5.746
    2PTM    CD1 1188   3.023   8.110   5.742
    2PTM    HD1 1189   3.050   8.187   5.670
    2PTM    CD2 1190   2.859   7.964   5.842
    2PTM    HD2 1191   2.759   7.924   5.848
    2PTM    CE1 1192   3.121   8.063   5.830
    2PTM    HE1 1193   3.221   8.101   5.826
    2PTM    CE2 1194   2.956   7.917   5.931
    2PTM    HE2 1195   2.930   7.841   6.004
    2PTM     CZ 1196   3.087   7.966   5.925
    2PTM     HZ 1197   3.161   7.928   5.994
    3PTM    CLP 1198   2.626   8.069   6.043
    3PTM     OL 1199   2.704   8.163   6.027
    3PTM     NL 1200   2.528   8.047   5.949
    3PTM     CA 1201   2.538   8.114   5.818
    3PTM    HA1 1202   2.612   8.192   5.821
    3PTM    HA2 1203   2.440   8.156   5.799
    3PTM     CB 1204   2.409   7.966   5.972
    3PTM    HB1 1205   2.361   7.947   5.874
    3PTM    HB2 1206   2.438   7.866   6.010
    3PTM     CG 1207   2.298   8.020   6.060
    3PTM    CD1 1208   2.168   7.968   6.044
    3PTM    HD1 1209   2.149   7.892   5.970
    3PTM    CD2 1210   2.319   8.118   6.158
    3PTM    HD2 1211   2.418   8.159   6.174
    3PTM    CE1 1212   2.062   8.014   6.124
    3PTM    HE1 1213   1.963   7.974   6.110
    3PTM    CE2 1214   2.214   8.163   6.239
    3PTM    HE2 1215   2.233   8.239   6.314
    3PTM     CZ 1216   2.085   8.112   6.221
    3PTM     HZ 1217   2.004   8.147   6.283
    4PTM    CLP 1218   2.565   8.043   6.389
    4PTM     OL 1219   2.470   7.967   6.375
    4PTM     NL 1220   2.663   8.047   6.293
    4PTM     CA 1221   2.642   7.977   6.165
    4PTM    HA1 1222   2.558   7.912   6.172
    4PTM    HA2 1223   2.733   7.922   6.147
    4PTM     CB 1224   2.790   8.115   6.312
    4PTM    HB1 1225   2.843   8.119   6.214
    4PTM    HB2 1226   2.773   8.221   6.340
    4PTM     CG 1227   2.894   8.060   6.408
    4PTM    CD1 1228   3.024   8.114   6.405
    4PTM    HD1 1229   3.047   8.193   6.335
    4PTM    CD2 1230   2.866   7.959   6.501
    4PTM    HD2 1231   2.767   7.916   6.507
    4PTM    CE1 1232   3.122   8.071   6.496
    4PTM    HE1 1233   3.220   8.116   6.495
    4PTM    CE2 1234   2.963   7.915   6.592
    4PTM    HE2 1235   2.939   7.839   6.665
    4PTM     CZ 1236   3.091   7.972   6.590
    4PTM     HZ 1237   3.165   7.941   6.662
    5DIG     C5 1238   2.567   8.139   6.506
    5DIG    H51 1239   2.461   8.159   6.532
    5DIG    H52 1240   2.611   8.235   6.473
    5DIG     O6 1241   2.635   8.094   6.624
    5DIG     C7 1242   2.628   8.190   6.730
    5DIG    H71 1243   2.533   8.175   6.785
    5DIG    H72 1244   2.630   8.293   6.689
    5DIG     C8 1245   2.745   8.177   6.829
    5DIG     O8 1246   2.831   8.091   6.831
    5DIG     O9 1247   2.748   8.277   6.925
    5DIG     H9 1248   2.828   8.263   6.976
    1PTV    CLP 1249   2.059   7.865   4.502
    1PTV     OL 1250   2.144   7.778   4.522
    1PTV     NL 1251   1.961   7.883   4.596
    1PTV     CA 1252   1.989   7.818   4.725
    1PTV    HA1 1253   2.093   7.835   4.748
    1PTV    HA2 1254   1.968   7.713   4.711
    1PTV     CB 1255   1.836   7.953   4.572
    1PTV    HB1 1256   1.787   7.973   4.669
    1PTV    HB2 1257   1.856   8.053   4.529
    1PTV     CG 1258   1.728   7.889   4.487
    1PTV    CD1 1259   1.595   7.934   4.501
    1PTV    HD1 1260   1.572   8.011   4.573
    1PTV    CD2 1261   1.755   7.790   4.391
    1PTV    HD2 1262   1.855   7.753   4.376
    1PTV    CE1 1263   1.492   7.881   4.423
    1PTV    HE1 1264   1.391   7.916   4.436
    1PTV    CE2 1265   1.652   7.737   4.312
    1PTV    HE2 1266   1.675   7.660   4.239
    1PTV     CZ 1267   1.521   7.783   4.328
    1PTV     HZ 1268   1.442   7.742   4.266
    1PTV    CP2 1269   1.915   7.867   4.847
    1PTV    OL2 1270   1.908   7.987   4.875
    1PTV     NT 1271   1.861   7.775   4.930
    1PTV    HN1 1272   1.821   7.808   5.015
    1PTV    HN2 1273   1.889   7.679   4.919
    2PTM    CLP 1274   1.965   7.902   4.162
    2PTM     OL 1275   1.885   7.993   4.184
    2PTM     NL 1276   2.070   7.883   4.249
    2PTM     CA 1277   2.070   7.954   4.378
    2PTM    HA1 1278   1.993   8.029   4.381
    2PTM    HA2 1279   2.167   8.001   4.385
    2PTM     CB 1280   2.188   7.804   4.218
    2PTM    HB1 1281   2.242   7.782   4.313
    2PTM    HB2 1282   2.159   7.704   4.179
    2PTM     CG 1283   2.294   7.861   4.127
    2PTM    CD1 1284   2.427   7.813   4.138
    2PTM    HD1 1285   2.450   7.737   4.210
    2PTM    CD2 1286   2.267   7.959   4.030
    2PTM    HD2 1287   2.167   7.998   4.019
    2PTM    CE1 1288   2.528   7.863   4.054
    2PTM    HE1 1289   2.629   7.825   4.063
    2PTM    CE2 1290   2.368   8.008   3.946
    2PTM    HE2 1291   2.344   8.084   3.873
    2PTM     CZ 1292   2.498   7.960   3.959
    2PTM     HZ 1293   2.576   8.000   3.895
    3PTM    CLP 1294   2.040   7.856   3.821
    3PTM     OL 1295   2.118   7.763   3.841
    3PTM     NL 1296   1.938   7.878   3.912
    3PTM     CA 1297   1.942   7.810   4.042
    3PTM    HA1 1298   2.015   7.732   4.042
    3PTM    HA2 1299   1.844   7.769   4.057
    3PTM     CB 1300   1.822   7.961   3.885
    3PTM    HB1 1301   1.768   7.979   3.980
    3PTM    HB2 1302   1.854   8.062   3.850
    3PTM     CG 1303   1.715   7.912   3.790
    3PTM    CD1 1304   1.590   7.978   3.788
    3PTM    HD1 1305   1.573   8.062   3.854
    3PTM    CD2 1306   1.735   7.805   3.701
    3PTM    HD2 1307   1.830   7.753   3.698
    3PTM    CE1 1308   1.490   7.941   3.697
    3PTM    HE1 1309   1.397   7.994   3.694
    3PTM    CE2 1310   1.635   7.767   3.610
    3PTM    HE2 1311   1.653   7.685   3.542
    3PTM     CZ 1312   1.514   7.836   3.607
    3PTM     HZ 1313   1.438   7.808   3.535
    4PTM    CLP 1314   1.961   7.911   3.480
    4PTM     OL 1315   1.880   7.998   3.508
    4PTM     NL 1316   2.061   7.883   3.569
    4PTM     CA 1317   2.063   7.948   3.701
    4PTM    HA1 1318   1.993   8.029   3.704
    4PTM    HA2 1319   2.163   7.985   3.713
    4PTM     CB 1320   2.173   7.797   3.533
    4PTM    HB1 1321   2.215   7.754   3.626
    4PTM    HB2 1322   2.138   7.711   3.474
    4PTM     CG 1323   2.289   7.859   3.458
    4PTM    CD1 1324   2.419   7.808   3.477
    4PTM    HD1 1325   2.435   7.727   3.546
    4PTM    CD2 1326   2.271   7.962   3.364
    4PTM    HD2 1327   2.173   8.003   3.347
    4PTM    CE1 1328   2.527   7.856   3.402
    4PTM    HE1 1329   2.625   7.814   3.415
    4PTM    CE2 1330   2.379   8.011   3.289
    4PTM    HE2 1331   2.363   8.090   3.217
    4PTM     CZ 1332   2.507   7.958   3.308
    4PTM     HZ 1333   2.590   7.996   3.250
    5DIG     C5 1334   1.937   7.825   3.356
    5DIG    H51 1335   1.839   7.858   3.314
    5DIG    H52 1336   1.924   7.721   3.390
    5DIG     O6 1337   2.035   7.829   3.253
    5DIG     C7 1338   2.003   7.736   3.148
    5DIG    H71 1339   1.910   7.769   3.098
    5DIG    H72 1340   1.987   7.635   3.192
    5DIG     C8 1341   2.112   7.724   3.041
    5DIG     O8 1342   2.211   7.794   3.025
    5DIG     O9 1343   2.089   7.618   2.955
    5DIG     H9 1344   2.163   7.610   2.894
    1PTV    CLP 1345   2.659   8.525   5.368
    1PTV     OL 1346   2.741   8.615   5.351
    1PTV     NL 1347   2.563   8.506   5.272
    1PTV     CA 1348   2.588   8.577   5.145
    1PTV    HA1 1349   2.694   8.571   5.124
    1PTV    HA2 1350   2.555   8.678   5.160
    1PTV     CB 1351   2.441   8.430   5.291
    1PTV    HB1 1352   2.396   8.408   5.192
    1PTV    HB2 1353   2.464   8.331   5.334
    1PTV     CG 1354   2.328   8.488   5.374
    1PTV    CD1 1355   2.197   8.442   5.353
    1PTV    HD1 1356   2.178   8.367   5.278
    1PTV    CD2 1357   2.349   8.585   5.473
    1PTV    HD2 1358   2.448   8.623   5.493
    1PTV    CE1 1359   2.090   8.491   5.429
    1PTV    HE1 1360   1.989   8.455   5.411
    1PTV    CE2 1361   2.243   8.634   5.550
    1PTV    HE2 1362   2.262   8.709   5.626
    1PTV     CZ 1363   2.113   8.587   5.528
    1PTV     HZ 1364   2.031   8.626   5.587
    1PTV    CP2 1365   2.522   8.520   5.021
    1PTV    OL2 1366   2.538   8.402   4.989
    1PTV     NT 1367   2.449   8.603   4.944
    1PTV    HN1 1368   2.415   8.566   4.858
    1PTV    HN2 1369   2.461   8.702   4.956
    2PTM    CLP 1370   2.562   8.482   5.705
    2PTM     OL 1371   2.485   8.390   5.681
    2PTM     NL 1372   2.668   8.503   5.620
    2PTM     CA 1373   2.671   8.433   5.490
    2PTM    HA1 1374   2.595   8.358   5.486
    2PTM    HA2 1375   2.768   8.388   5.482
    2PTM     CB 1376   2.786   8.581   5.654
    2PTM    HB1 1377   2.842   8.604   5.561
    2PTM    HB2 1378   2.757   8.679   5.695
    2PTM     CG 1379   2.890   8.521   5.747
    2PTM    CD1 1380   3.022   8.567   5.742
    2PTM    HD1 1381   3.048   8.646   5.672
    2PTM    CD2 1382   2.858   8.420   5.839
    2PTM    HD2 1383   2.758   8.381   5.847
    2PTM    CE1 1384   3.121   8.515   5.827
    2PTM    HE1 1385   3.222   8.553   5.822
    2PTM    CE2 1386   2.956   8.368   5.925
    2PTM    HE2 1387   2.930   8.290   5.995
    2PTM     CZ 1388   3.087   8.415   5.918
    2PTM     HZ 1389   3.162   8.373   5.983
    3PTM    CLP 1390   2.634   8.526   6.044
    3PTM     OL 1391   2.713   8.619   6.025
    3PTM     NL 1392   2.532   8.506   5.954
    3PTM     CA 1393   2.535   8.574   5.824
    3PTM    HA1 1394   2.606   8.654   5.826
    3PTM    HA2 1395   2.436   8.613   5.808
    3PTM     CB 1396   2.414   8.425   5.982
    3PTM    HB1 1397   2.366   8.399   5.885
    3PTM    HB2 1398   2.442   8.327   6.026
    3PTM     CG 1399   2.303   8.482   6.067
    3PTM    CD1 1400   2.172   8.431   6.054
    3PTM    HD1 1401   2.153   8.352   5.983
    3PTM    CD2 1402   2.325   8.584   6.162
    3PTM    HD2 1403   2.424   8.625   6.176
    3PTM    CE1 1404   2.067   8.479   6.134
    3PTM    HE1 1405   1.968   8.438   6.124
    3PTM    CE2 1406   2.221   8.631   6.243
    3PTM    HE2 1407   2.241   8.710   6.314
    3PTM     CZ 1408   2.092   8.579   6.228
    3PTM     HZ 1409   2.012   8.617   6.290
    4PTM    CLP 1410   2.535   8.461   6.375
    4PTM     OL 1411   2.460   8.371   6.338
    4PTM     NL 1412   2.641   8.496   6.296
    4PTM     CA 1413   2.657   8.434   6.163
    4PTM    HA1 1414   2.594   8.347   6.155
    4PTM    HA2 1415   2.761   8.405   6.157
    4PTM     CB 1416   2.745   8.588   6.339
    4PTM    HB1 1417   2.784   8.642   6.250
    4PTM    HB2 1418   2.703   8.666   6.405
    4PTM     CG 1419   2.867   8.530   6.410
    4PTM    CD1 1420   2.995   8.585   6.387
    4PTM    HD1 1421   3.007   8.665   6.316
    4PTM    CD2 1422   2.855   8.428   6.505
    4PTM    HD2 1423   2.759   8.384   6.525
    4PTM    CE1 1424   3.106   8.540   6.459
    4PTM    HE1 1425   3.203   8.585   6.444
    4PTM    CE2 1426   2.966   8.382   6.577
    4PTM    HE2 1427   2.954   8.303   6.650
    4PTM     CZ 1428   3.092   8.439   6.555
    4PTM     HZ 1429   3.177   8.404   6.611
    5DIG     C5 1430   2.499   8.539   6.500
    5DIG    H51 1431   2.410   8.490   6.545
    5DIG    H52 1432   2.468   8.640   6.468
    5DIG     O6 1433   2.600   8.549   6.601
    5DIG     C7 1434   2.571   8.653   6.695
    5DIG    H71 1435   2.484   8.624   6.757
    5DIG    H72 1436   2.546   8.747   6.640
    5DIG     C8 1437   2.688   8.685   6.789
    5DIG     O8 1438   2.787   8.617   6.811
    5DIG     O9 1439   2.673   8.806   6.854
    5DIG     H9 1440   2.755   8.827   6.898
    1PTV    CLP 1441   2.065   8.318   4.499
    1PTV     OL 1442   2.146   8.227   4.516
    1PTV     NL 1443   1.968   8.336   4.595
    1PTV     CA 1444   1.989   8.263   4.721
    1PTV    HA1 1445   2.094   8.261   4.742
    1PTV    HA2 1446   1.948   8.164   4.706
    1PTV     CB 1447   1.847   8.415   4.575
    1PTV    HB1 1448   1.803   8.438   4.674
    1PTV    HB2 1449   1.872   8.514   4.533
    1PTV     CG 1450   1.734   8.358   4.493
    1PTV    CD1 1451   1.603   8.408   4.512
    1PTV    HD1 1452   1.586   8.485   4.585
    1PTV    CD2 1453   1.753   8.260   4.395
    1PTV    HD2 1454   1.852   8.220   4.376
    1PTV    CE1 1455   1.495   8.359   4.437
    1PTV    HE1 1456   1.396   8.398   4.453
    1PTV    CE2 1457   1.646   8.211   4.319
    1PTV    HE2 1458   1.664   8.134   4.245
    1PTV     CZ 1459   1.517   8.260   4.340
    1PTV     HZ 1460   1.434   8.222   4.282
    1PTV    CP2 1461   1.927   8.325   4.844
    1PTV    OL2 1462   1.963   8.436   4.882
    1PTV     NT 1463   1.834   8.255   4.912
    1PTV    HN1 1464   1.796   8.297   4.995
    1PTV    HN2 1465   1.833   8.156   4.901
    2PTM    CLP 1466   1.972   8.355   4.162
    2PTM     OL 1467   1.891   8.446   4.182
    2PTM     NL 1468   2.078   8.339   4.248
    2PTM     CA 1469   2.077   8.409   4.377
    2PTM    HA1 1470   1.999   8.483   4.379
    2PTM    HA2 1471   2.173   8.456   4.386
    2PTM     CB 1472   2.197   8.263   4.216
    2PTM    HB1 1473   2.254   8.244   4.310
    2PTM    HB2 1474   2.171   8.162   4.178
    2PTM     CG 1475   2.300   8.323   4.122
    2PTM    CD1 1476   2.432   8.274   4.124
    2PTM    HD1 1477   2.457   8.193   4.191
    2PTM    CD2 1478   2.269   8.426   4.032
    2PTM    HD2 1479   2.169   8.467   4.027
    2PTM    CE1 1480   2.530   8.327   4.040
    2PTM    HE1 1481   2.631   8.288   4.043
    2PTM    CE2 1482   2.366   8.480   3.947
    2PTM    HE2 1483   2.341   8.560   3.880
    2PTM     CZ 1484   2.497   8.431   3.952
    2PTM     HZ 1485   2.572   8.474   3.888
    3PTM    CLP 1486   2.052   8.310   3.825
    3PTM     OL 1487   2.127   8.215   3.842
    3PTM     NL 1488   1.947   8.329   3.912
    3PTM     CA 1489   1.950   8.262   4.043
    3PTM    HA1 1490   2.023   8.184   4.043
    3PTM    HA2 1491   1.851   8.221   4.057
    3PTM     CB 1492   1.829   8.409   3.882
    3PTM    HB1 1493   1.772   8.423   3.977
    3PTM    HB2 1494   1.859   8.511   3.851
    3PTM     CG 1495   1.727   8.359   3.783
    3PTM    CD1 1496   1.599   8.417   3.781
    3PTM    HD1 1497   1.575   8.494   3.853
    3PTM    CD2 1498   1.755   8.260   3.687
    3PTM    HD2 1499   1.852   8.212   3.684
    3PTM    CE1 1500   1.504   8.381   3.684
    3PTM    HE1 1501   1.408   8.430   3.683
    3PTM    CE2 1502   1.661   8.224   3.589
    3PTM    HE2 1503   1.685   8.149   3.516
    3PTM     CZ 1504   1.536   8.286   3.587
    3PTM     HZ 1505   1.465   8.260   3.510
    4PTM    CLP 1506   1.965   8.393   3.494
    4PTM     OL 1507   1.892   8.484   3.533
    4PTM     NL 1508   2.067   8.352   3.575
    4PTM     CA 1509   2.079   8.408   3.711
    4PTM    HA1 1510   2.017   8.494   3.722
    4PTM    HA2 1511   2.183   8.436   3.722
    4PTM     CB 1512   2.170   8.261   3.530
    4PTM    HB1 1513   2.210   8.205   3.618
    4PTM    HB2 1514   2.127   8.183   3.463
    4PTM     CG 1515   2.290   8.319   3.459
    4PTM    CD1 1516   2.419   8.268   3.483
    4PTM    HD1 1517   2.432   8.189   3.555
    4PTM    CD2 1518   2.276   8.421   3.362
    4PTM    HD2 1519   2.180   8.462   3.340
    4PTM    CE1 1520   2.530   8.315   3.411
    4PTM    HE1 1521   2.628   8.272   3.427
    4PTM    CE2 1522   2.387   8.468   3.290
    4PTM    HE2 1523   2.374   8.546   3.217
    4PTM     CZ 1524   2.514   8.415   3.315
    4PTM     HZ 1525   2.599   8.451   3.259
    5DIG     C5 1526   1.925   8.312   3.372
    5DIG    H51 1527   1.832   8.358   3.331
    5DIG    H52 1528   1.898   8.211   3.409
    5DIG     O6 1529   2.021   8.300   3.267
    5DIG     C7 1530   1.979   8.204   3.169
    5DIG    H71 1531   1.897   8.248   3.108
    5DIG    H72 1532   1.942   8.112   3.219
    5DIG     C8 1533   2.092   8.162   3.074
    5DIG     O8 1534   2.199   8.218   3.054
    5DIG     O9 1535   2.062   8.046   3.005
    5DIG     H9 1536   2.143   8.013   2.965
    1PTV    CLP 1537   2.662   8.983   5.369
    1PTV     OL 1538   2.744   9.073   5.351
    1PTV     NL 1539   2.565   8.965   5.273
    1PTV     CA 1540   2.589   9.036   5.147
    1PTV    HA1 1541   2.694   9.029   5.124
    1PTV    HA2 1542   2.557   9.137   5.163
    1PTV     CB 1543   2.442   8.889   5.294
    1PTV    HB1 1544   2.397   8.866   5.196
    1PTV    HB2 1545   2.465   8.790   5.338
    1PTV     CG 1546   2.331   8.949   5.376
    1PTV    CD1 1547   2.199   8.902   5.358
    1PTV    HD1 1548   2.180   8.823   5.286
    1PTV    CD2 1549   2.352   9.048   5.473
    1PTV    HD2 1550   2.452   9.086   5.492
    1PTV    CE1 1551   2.093   8.951   5.434
    1PTV    HE1 1552   1.993   8.913   5.420
    1PTV    CE2 1553   2.247   9.098   5.551
    1PTV    HE2 1554   2.266   9.175   5.624
    1PTV     CZ 1555   2.117   9.050   5.531
    1PTV     HZ 1556   2.035   9.089   5.590
    1PTV    CP2 1557   2.521   8.982   5.023
    1PTV    OL2 1558   2.531   8.863   4.991
    1PTV     NT 1559   2.452   9.067   4.945
    1PTV    HN1 1560   2.419   9.032   4.858
    1PTV    HN2 1561   2.469   9.165   4.957
    2PTM    CLP 1562   2.564   8.943   5.705
    2PTM     OL 1563   2.486   8.850   5.683
    2PTM     NL 1564   2.671   8.962   5.621
    2PTM     CA 1565   2.674   8.893   5.491
    2PTM    HA1 1566   2.598   8.817   5.488
    2PTM    HA2 1567   2.771   8.848   5.484
    2PTM     CB 1568   2.788   9.041   5.655
    2PTM    HB1 1569   2.843   9.065   5.561
    2PTM    HB2 1570   2.759   9.140   5.696
    2PTM     CG 1571   2.893   8.982   5.747
    2PTM    CD1 1572   3.025   9.030   5.740
    2PTM    HD1 1573   3.050   9.109   5.671
    2PTM    CD2 1574   2.863   8.881   5.839
    2PTM    HD2 1575   2.763   8.842   5.848
    2PTM    CE1 1576   3.125   8.978   5.824
    2PTM    HE1 1577   3.226   9.016   5.818
    2PTM    CE2 1578   2.962   8.829   5.924
    2PTM    HE2 1579   2.937   8.751   5.994
    2PTM     CZ 1580   3.093   8.877   5.916
    2PTM     HZ 1581   3.169   8.835   5.980
    3PTM    CLP 1582   2.641   8.990   6.042
    3PTM     OL 1583   2.716   9.086   6.023
    3PTM     NL 1584   2.538   8.968   5.955
    3PTM     CA 1585   2.538   9.035   5.824
    3PTM    HA1 1586   2.607   9.116   5.824
    3PTM    HA2 1587   2.438   9.072   5.810
    3PTM     CB 1588   2.421   8.887   5.986
    3PTM    HB1 1589   2.371   8.859   5.891
    3PTM    HB2 1590   2.450   8.790   6.032
    3PTM     CG 1591   2.312   8.946   6.072
    3PTM    CD1 1592   2.180   8.897   6.060
    3PTM    HD1 1593   2.160   8.817   5.990
    3PTM    CD2 1594   2.336   9.047   6.167
    3PTM    HD2 1595   2.436   9.087   6.180
    3PTM    CE1 1596   2.077   8.945   6.142
    3PTM    HE1 1597   1.978   8.905   6.133
    3PTM    CE2 1598   2.233   9.096   6.248
    3PTM    HE2 1599   2.254   9.175   6.320
    3PTM     CZ 1600   2.104   9.045   6.236
    3PTM     HZ 1601   2.024   9.083   6.298
    4PTM    CLP 1602   2.551   8.920   6.372
    4PTM     OL 1603   2.476   8.830   6.333
    4PTM     NL 1604   2.656   8.955   6.292
    4PTM     CA 1605   2.670   8.896   6.159
    4PTM    HA1 1606   2.610   8.808   6.150
    4PTM    HA2 1607   2.775   8.871   6.149
    4PTM     CB 1608   2.761   9.046   6.336
    4PTM    HB1 1609   2.802   9.099   6.248
    4PTM    HB2 1610   2.718   9.126   6.401
    4PTM     CG 1611   2.879   8.988   6.410
    4PTM    CD1 1612   3.009   9.040   6.389
    4PTM    HD1 1613   3.023   9.119   6.318
    4PTM    CD2 1614   2.864   8.886   6.507
    4PTM    HD2 1615   2.767   8.844   6.526
    4PTM    CE1 1616   3.118   8.994   6.465
    4PTM    HE1 1617   3.216   9.038   6.451
    4PTM    CE2 1618   2.973   8.841   6.583
    4PTM    HE2 1619   2.958   8.764   6.657
    4PTM     CZ 1620   3.100   8.895   6.562
    4PTM     HZ 1621   3.184   8.861   6.621
    5DIG     C5 1622   2.513   9.000   6.495
    5DIG    H51 1623   2.423   8.952   6.539
    5DIG    H52 1624   2.483   9.101   6.460
    5DIG     O6 1625   2.612   9.012   6.597
    5DIG     C7 1626   2.574   9.107   6.697
    5DIG    H71 1627   2.491   9.065   6.758
    5DIG    H72 1628   2.541   9.201   6.649
    5DIG     C8 1629   2.689   9.143   6.793
    5DIG     O8 1630   2.796   9.087   6.806
    5DIG     O9 1631   2.660   9.253   6.871
    5DIG     H9 1632   2.741   9.283   6.911
    1PTV    CLP 1633   2.049   8.777   4.508
    1PTV     OL 1634   2.131   8.688   4.526
    1PTV     NL 1635   1.951   8.795   4.603
    1PTV     CA 1636   1.977   8.727   4.731
    1PTV    HA1 1637   2.083   8.737   4.752
    1PTV    HA2 1638   1.949   8.624   4.715
    1PTV     CB 1639   1.826   8.866   4.579
    1PTV    HB1 1640   1.773   8.879   4.676
    1PTV    HB2 1641   1.847   8.968   4.543
    1PTV     CG 1642   1.722   8.809   4.485
    1PTV    CD1 1643   1.591   8.861   4.492
    1PTV    HD1 1644   1.568   8.938   4.564
    1PTV    CD2 1645   1.750   8.711   4.388
    1PTV    HD2 1646   1.849   8.671   4.378
    1PTV    CE1 1647   1.491   8.817   4.404
    1PTV    HE1 1648   1.392   8.859   4.409
    1PTV    CE2 1649   1.650   8.667   4.300
    1PTV    HE2 1650   1.674   8.591   4.226
    1PTV     CZ 1651   1.521   8.719   4.308
    1PTV     HZ 1652   1.445   8.685   4.239
    1PTV    CP2 1653   1.909   8.777   4.857
    1PTV    OL2 1654   1.897   8.897   4.883
    1PTV     NT 1655   1.866   8.685   4.945
    1PTV    HN1 1656   1.838   8.715   5.035
    1PTV    HN2 1657   1.892   8.589   4.931
    2PTM    CLP 1658   1.970   8.819   4.164
    2PTM     OL 1659   1.893   8.914   4.179
    2PTM     NL 1660   2.070   8.800   4.257
    2PTM     CA 1661   2.061   8.869   4.387
    2PTM    HA1 1662   1.979   8.938   4.387
    2PTM    HA2 1663   2.155   8.922   4.399
    2PTM     CB 1664   2.191   8.725   4.229
    2PTM    HB1 1665   2.246   8.711   4.324
    2PTM    HB2 1666   2.166   8.623   4.194
    2PTM     CG 1667   2.294   8.782   4.134
    2PTM    CD1 1668   2.427   8.735   4.142
    2PTM    HD1 1669   2.452   8.659   4.214
    2PTM    CD2 1670   2.264   8.879   4.037
    2PTM    HD2 1671   2.164   8.918   4.028
    2PTM    CE1 1672   2.526   8.783   4.055
    2PTM    HE1 1673   2.627   8.745   4.062
    2PTM    CE2 1674   2.362   8.927   3.950
    2PTM    HE2 1675   2.337   9.002   3.876
    2PTM     CZ 1676   2.493   8.880   3.959
    2PTM     HZ 1677   2.569   8.918   3.893
    3PTM    CLP 1678   2.040   8.772   3.824
    3PTM     OL 1679   2.123   8.683   3.842
    3PTM     NL 1680   1.939   8.789   3.915
    3PTM     CA 1681   1.950   8.724   4.047
    3PTM    HA1 1682   2.028   8.650   4.046
    3PTM    HA2 1683   1.854   8.676   4.064
    3PTM     CB 1684   1.819   8.869   3.892
    3PTM    HB1 1685   1.762   8.875   3.987
    3PTM    HB2 1686   1.849   8.973   3.867
    3PTM     CG 1687   1.715   8.825   3.791
    3PTM    CD1 1688   1.593   8.896   3.785
    3PTM    HD1 1689   1.576   8.978   3.853
    3PTM    CD2 1690   1.735   8.720   3.701
    3PTM    HD2 1691   1.828   8.665   3.701
    3PTM    CE1 1692   1.497   8.866   3.688
    3PTM    HE1 1693   1.406   8.924   3.683
    3PTM    CE2 1694   1.639   8.689   3.603
    3PTM    HE2 1695   1.657   8.609   3.533
    3PTM     CZ 1696   1.520   8.762   3.597
    3PTM     HZ 1697   1.447   8.739   3.521
    4PTM    CLP 1698   1.949   8.830   3.485
    4PTM     OL 1699   1.870   8.917   3.519
    4PTM     NL 1700   2.052   8.801   3.571
    4PTM     CA 1701   2.057   8.865   3.704
    4PTM    HA1 1702   1.986   8.945   3.711
    4PTM    HA2 1703   2.157   8.904   3.713
    4PTM     CB 1704   2.162   8.716   3.532
    4PTM    HB1 1705   2.203   8.666   3.622
    4PTM    HB2 1706   2.125   8.633   3.467
    4PTM     CG 1707   2.280   8.778   3.459
    4PTM    CD1 1708   2.410   8.731   3.483
    4PTM    HD1 1709   2.426   8.651   3.554
    4PTM    CD2 1710   2.262   8.880   3.364
    4PTM    HD2 1711   2.164   8.918   3.343
    4PTM    CE1 1712   2.519   8.781   3.410
    4PTM    HE1 1713   2.618   8.742   3.426
    4PTM    CE2 1714   2.371   8.931   3.291
    4PTM    HE2 1715   2.355   9.009   3.218
    4PTM     CZ 1716   2.499   8.881   3.314
    4PTM     HZ 1717   2.583   8.920   3.258
    5DIG     C5 1718   1.920   8.755   3.355
    5DIG    H51 1719   1.844   8.815   3.301
    5DIG    H52 1720   1.872   8.660   3.382
    5DIG     O6 1721   2.029   8.732   3.266
    5DIG     C7 1722   1.990   8.648   3.157
    5DIG    H71 1723   1.916   8.701   3.094
    5DIG    H72 1724   1.944   8.555   3.196
    5DIG     C8 1725   2.108   8.609   3.066
    5DIG     O8 1726   2.215   8.665   3.055
    5DIG     O9 1727   2.082   8.495   2.992
    5DIG     H9 1728   2.166   8.467   2.954
    1PTV    CLP 1729   2.667   9.445   5.370
    1PTV     OL 1730   2.750   9.534   5.353
    1PTV     NL 1731   2.570   9.427   5.274
    1PTV     CA 1732   2.593   9.499   5.148
    1PTV    HA1 1733   2.699   9.497   5.127
    1PTV    HA2 1734   2.557   9.599   5.164
    1PTV     CB 1735   2.448   9.352   5.295
    1PTV    HB1 1736   2.402   9.329   5.196
    1PTV    HB2 1737   2.470   9.252   5.338
    1PTV     CG 1738   2.336   9.411   5.377
    1PTV    CD1 1739   2.204   9.365   5.357
    1PTV    HD1 1740   2.185   9.289   5.283
    1PTV    CD2 1741   2.358   9.509   5.476
    1PTV    HD2 1742   2.457   9.546   5.495
    1PTV    CE1 1743   2.098   9.415   5.433
    1PTV    HE1 1744   1.998   9.378   5.417
    1PTV    CE2 1745   2.252   9.558   5.553
    1PTV    HE2 1746   2.271   9.634   5.628
    1PTV     CZ 1747   2.122   9.511   5.532
    1PTV     HZ 1748   2.040   9.550   5.591
    1PTV    CP2 1749   2.529   9.442   5.024
    1PTV    OL2 1750   2.543   9.323   4.993
    1PTV     NT 1751   2.458   9.524   4.945
    1PTV    HN1 1752   2.425   9.487   4.858
    1PTV    HN2 1753   2.471   9.623   4.956
    2PTM    CLP 1754   2.567   9.401   5.705
    2PTM     OL 1755   2.490   9.308   5.681
    2PTM     NL 1756   2.674   9.422   5.621
    2PTM     CA 1757   2.679   9.353   5.492
    2PTM    HA1 1758   2.604   9.277   5.487
    2PTM    HA2 1759   2.777   9.309   5.485
    2PTM     CB 1760   2.790   9.502   5.657
    2PTM    HB1 1761   2.846   9.527   5.564
    2PTM    HB2 1762   2.760   9.600   5.699
    2PTM     CG 1763   2.895   9.443   5.749
    2PTM    CD1 1764   3.027   9.491   5.743
    2PTM    HD1 1765   3.052   9.570   5.674
    2PTM    CD2 1766   2.865   9.342   5.842
    2PTM    HD2 1767   2.765   9.303   5.850
    2PTM    CE1 1768   3.127   9.439   5.827
    2PTM    HE1 1769   3.228   9.477   5.821
    2PTM    CE2 1770   2.964   9.290   5.927
    2PTM    HE2 1771   2.939   9.212   5.997
    2PTM     CZ 1772   3.095   9.338   5.919
    2PTM     HZ 1773   3.171   9.296   5.983
    3PTM    CLP 1774   2.638   9.449   6.043
    3PTM     OL 1775   2.713   9.545   6.024
    3PTM     NL 1776   2.536   9.426   5.954
    3PTM     CA 1777   2.538   9.493   5.823
    3PTM    HA1 1778   2.606   9.575   5.824
    3PTM    HA2 1779   2.437   9.529   5.807
    3PTM     CB 1780   2.420   9.343   5.982
    3PTM    HB1 1781   2.373   9.314   5.886
    3PTM    HB2 1782   2.450   9.247   6.029
    3PTM     CG 1783   2.307   9.401   6.065
    3PTM    CD1 1784   2.176   9.353   6.047
    3PTM    HD1 1785   2.157   9.275   5.974
    3PTM    CD2 1786   2.328   9.500   6.162
    3PTM    HD2 1787   2.427   9.539   6.180
    3PTM    CE1 1788   2.069   9.401   6.124
    3PTM    HE1 1789   1.970   9.362   6.109
    3PTM    CE2 1790   2.222   9.549   6.240
    3PTM    HE2 1791   2.241   9.626   6.314
    3PTM     CZ 1792   2.093   9.500   6.221
    3PTM     HZ 1793   2.011   9.537   6.280
    4PTM    CLP 1794   2.556   9.390   6.379
    4PTM     OL 1795   2.475   9.304   6.346
    4PTM     NL 1796   2.659   9.420   6.294
    4PTM     CA 1797   2.665   9.357   6.161
    4PTM    HA1 1798   2.601   9.272   6.157
    4PTM    HA2 1799   2.768   9.326   6.149
    4PTM     CB 1800   2.768   9.508   6.332
    4PTM    HB1 1801   2.810   9.555   6.240
    4PTM    HB2 1802   2.730   9.593   6.393
    4PTM     CG 1803   2.886   9.450   6.407
    4PTM    CD1 1804   3.014   9.505   6.389
    4PTM    HD1 1805   3.028   9.587   6.319
    4PTM    CD2 1806   2.871   9.346   6.501
    4PTM    HD2 1807   2.774   9.302   6.518
    4PTM    CE1 1808   3.123   9.460   6.465
    4PTM    HE1 1809   3.220   9.506   6.452
    4PTM    CE2 1810   2.979   9.302   6.578
    4PTM    HE2 1811   2.965   9.223   6.650
    4PTM     CZ 1812   3.106   9.358   6.559
    4PTM     HZ 1813   3.189   9.324   6.619
    5DIG     C5 1814   2.529   9.474   6.503
    5DIG    H51 1815   2.431   9.440   6.543
    5DIG    H52 1816   2.517   9.578   6.470
    5DIG     O6 1817   2.625   9.468   6.608
    5DIG     C7 1818   2.598   9.565   6.709
    5DIG    H71 1819   2.503   9.538   6.761
    5DIG    H72 1820   2.586   9.665   6.664
    5DIG     C8 1821   2.708   9.574   6.816
    5DIG     O8 1822   2.805   9.503   6.831
    5DIG     O9 1823   2.687   9.680   6.903
    5DIG     H9 1824   2.760   9.680   6.966
    1PTV    CLP 1825   2.058   9.241   4.503
    1PTV     OL 1826   2.146   9.156   4.523
    1PTV     NL 1827   1.956   9.251   4.594
    1PTV     CA 1828   1.968   9.175   4.720
    1PTV    HA1 1829   2.070   9.145   4.735
    1PTV    HA2 1830   1.902   9.090   4.709
    1PTV     CB 1831   1.832   9.324   4.570
    1PTV    HB1 1832   1.779   9.336   4.666
    1PTV    HB2 1833   1.854   9.427   4.535
    1PTV     CG 1834   1.729   9.265   4.475
    1PTV    CD1 1835   1.597   9.312   4.482
    1PTV    HD1 1836   1.571   9.388   4.555
    1PTV    CD2 1837   1.761   9.167   4.379
    1PTV    HD2 1838   1.861   9.129   4.371
    1PTV    CE1 1839   1.499   9.264   4.394
    1PTV    HE1 1840   1.398   9.301   4.398
    1PTV    CE2 1841   1.663   9.120   4.291
    1PTV    HE2 1842   1.688   9.044   4.218
    1PTV     CZ 1843   1.532   9.168   4.298
    1PTV     HZ 1844   1.457   9.132   4.229
    1PTV    CP2 1845   1.929   9.245   4.848
    1PTV    OL2 1846   1.928   9.368   4.859
    1PTV     NT 1847   1.897   9.168   4.953
    1PTV    HN1 1848   1.880   9.213   5.041
    1PTV    HN2 1849   1.900   9.068   4.943
    2PTM    CLP 1850   1.970   9.285   4.161
    2PTM     OL 1851   1.892   9.379   4.179
    2PTM     NL 1852   2.072   9.264   4.251
    2PTM     CA 1853   2.069   9.333   4.381
    2PTM    HA1 1854   1.990   9.405   4.384
    2PTM    HA2 1855   2.164   9.382   4.391
    2PTM     CB 1856   2.190   9.185   4.221
    2PTM    HB1 1857   2.245   9.165   4.315
    2PTM    HB2 1858   2.161   9.084   4.184
    2PTM     CG 1859   2.295   9.240   4.127
    2PTM    CD1 1860   2.426   9.189   4.134
    2PTM    HD1 1861   2.449   9.109   4.204
    2PTM    CD2 1862   2.269   9.342   4.034
    2PTM    HD2 1863   2.170   9.384   4.025
    2PTM    CE1 1864   2.527   9.237   4.050
    2PTM    HE1 1865   2.627   9.197   4.056
    2PTM    CE2 1866   2.369   9.390   3.950
    2PTM    HE2 1867   2.347   9.469   3.879
    2PTM     CZ 1868   2.499   9.339   3.959
    2PTM     HZ 1869   2.576   9.379   3.895
    3PTM    CLP 1870   2.048   9.236   3.823
    3PTM     OL 1871   2.121   9.138   3.840
    3PTM     NL 1872   1.946   9.259   3.911
    3PTM     CA 1873   1.947   9.192   4.042
    3PTM    HA1 1874   2.020   9.113   4.043
    3PTM    HA2 1875   1.848   9.151   4.056
    3PTM     CB 1876   1.830   9.340   3.880
    3PTM    HB1 1877   1.768   9.351   3.971
    3PTM    HB2 1878   1.862   9.443   3.853
    3PTM     CG 1879   1.733   9.295   3.773
    3PTM    CD1 1880   1.618   9.373   3.748
    3PTM    HD1 1881   1.602   9.462   3.807
    3PTM    CD2 1882   1.753   9.181   3.693
    3PTM    HD2 1883   1.840   9.119   3.707
    3PTM    CE1 1884   1.532   9.343   3.642
    3PTM    HE1 1885   1.450   9.409   3.617
    3PTM    CE2 1886   1.665   9.148   3.589
    3PTM    HE2 1887   1.681   9.060   3.529
    3PTM     CZ 1888   1.555   9.230   3.563
    3PTM     HZ 1889   1.488   9.206   3.481
    4PTM    CLP 1890   1.973   9.302   3.488
    4PTM     OL 1891   1.896   9.393   3.516
    4PTM     NL 1892   2.074   9.271   3.575
    4PTM     CA 1893   2.077   9.332   3.708
    4PTM    HA1 1894   2.011   9.416   3.713
    4PTM    HA2 1895   2.179   9.364   3.723
    4PTM     CB 1896   2.184   9.184   3.537
    4PTM    HB1 1897   2.229   9.141   3.629
    4PTM    HB2 1898   2.147   9.097   3.479
    4PTM     CG 1899   2.299   9.244   3.458
    4PTM    CD1 1900   2.429   9.194   3.474
    4PTM    HD1 1901   2.447   9.114   3.544
    4PTM    CD2 1902   2.279   9.346   3.363
    4PTM    HD2 1903   2.180   9.387   3.347
    4PTM    CE1 1904   2.535   9.241   3.395
    4PTM    HE1 1905   2.634   9.199   3.406
    4PTM    CE2 1906   2.384   9.394   3.284
    4PTM    HE2 1907   2.367   9.472   3.211
    4PTM     CZ 1908   2.513   9.341   3.300
    4PTM     HZ 1909   2.594   9.378   3.239
    5DIG     C5 1910   1.943   9.212   3.370
    5DIG    H51 1911   1.843   9.242   3.331
    5DIG    H52 1912   1.934   9.109   3.409
    5DIG     O6 1913   2.036   9.212   3.261
    5DIG     C7 1914   1.999   9.116   3.162
    5DIG    H71 1915   1.913   9.154   3.104
    5DIG    H72 1916   1.970   9.020   3.211
    5DIG     C8 1917   2.113   9.084   3.064
    5DIG     O8 1918   2.213   9.151   3.040
    5DIG     O9 1919   2.094   8.964   2.998
    5DIG     H9 1920   2.174   8.944   2.949
    1PTV    CLP 1921   2.662   9.905   5.371
    1PTV     OL 1922   2.745   9.994   5.355
    1PTV     NL 1923   2.566   9.888   5.275
    1PTV     CA 1924   2.590   9.959   5.149
    1PTV    HA1 1925   2.696   9.955   5.128
    1PTV    HA2 1926   2.555  10.060   5.163
    1PTV     CB 1927   2.442   9.813   5.295
    1PTV    HB1 1928   2.396   9.793   5.196
    1PTV    HB2 1929   2.465   9.712   5.336
    1PTV     CG 1930   2.332   9.871   5.379
    1PTV    CD1 1931   2.200   9.824   5.361
    1PTV    HD1 1932   2.180   9.748   5.287
    1PTV    CD2 1933   2.355   9.968   5.479
    1PTV    HD2 1934   2.454  10.006   5.496
    1PTV    CE1 1935   2.095   9.872   5.441
    1PTV    HE1 1936   1.995   9.834   5.426
    1PTV    CE2 1937   2.250  10.015   5.559
    1PTV    HE2 1938   2.270  10.090   5.634
    1PTV     CZ 1939   2.120   9.967   5.540
    1PTV     HZ 1940   2.039  10.004   5.601
    1PTV    CP2 1941   2.526   9.901   5.025
    1PTV    OL2 1942   2.543   9.783   4.994
    1PTV     NT 1943   2.453   9.982   4.946
    1PTV    HN1 1944   2.420   9.944   4.860
    1PTV    HN2 1945   2.463  10.081   4.958
    2PTM    CLP 1946   2.567   9.861   5.710
    2PTM     OL 1947   2.489   9.769   5.688
    2PTM     NL 1948   2.672   9.881   5.623
    2PTM     CA 1949   2.672   9.813   5.493
    2PTM    HA1 1950   2.595   9.739   5.489
    2PTM    HA2 1951   2.769   9.765   5.485
    2PTM     CB 1952   2.790   9.960   5.657
    2PTM    HB1 1953   2.846   9.981   5.563
    2PTM    HB2 1954   2.762  10.059   5.695
    2PTM     CG 1955   2.894   9.902   5.750
    2PTM    CD1 1956   3.027   9.950   5.744
    2PTM    HD1 1957   3.051  10.028   5.674
    2PTM    CD2 1958   2.865   9.801   5.844
    2PTM    HD2 1959   2.765   9.762   5.852
    2PTM    CE1 1960   3.126   9.900   5.829
    2PTM    HE1 1961   3.227   9.939   5.824
    2PTM    CE2 1962   2.963   9.752   5.930
    2PTM    HE2 1963   2.938   9.674   6.001
    2PTM     CZ 1964   3.094   9.800   5.922
    2PTM     HZ 1965   3.170   9.760   5.987
    3PTM    CLP 1966   2.640   9.907   6.049
    3PTM     OL 1967   2.717  10.001   6.031
    3PTM     NL 1968   2.538   9.886   5.960
    3PTM     CA 1969   2.542   9.953   5.829
    3PTM    HA1 1970   2.614  10.033   5.830
    3PTM    HA2 1971   2.443   9.993   5.813
    3PTM     CB 1972   2.419   9.808   5.989
    3PTM    HB1 1973   2.371   9.780   5.893
    3PTM    HB2 1974   2.446   9.711   6.036
    3PTM     CG 1975   2.309   9.870   6.073
    3PTM    CD1 1976   2.177   9.824   6.058
    3PTM    HD1 1977   2.155   9.745   5.987
    3PTM    CD2 1978   2.334   9.971   6.167
    3PTM    HD2 1979   2.434  10.008   6.182
    3PTM    CE1 1980   2.073   9.876   6.136
    3PTM    HE1 1981   1.972   9.839   6.123
    3PTM    CE2 1982   2.230  10.023   6.246
    3PTM    HE2 1983   2.252  10.101   6.318
    3PTM     CZ 1984   2.100   9.976   6.230
    3PTM     HZ 1985   2.020  10.017   6.290
    4PTM    CLP 1986   2.545   9.845   6.379
    4PTM     OL 1987   2.464   9.761   6.339
    4PTM     NL 1988   2.652   9.876   6.300
    4PTM     CA 1989   2.665   9.814   6.167
    4PTM    HA1 1990   2.603   9.727   6.160
    4PTM    HA2 1991   2.768   9.786   6.159
    4PTM     CB 1992   2.758   9.965   6.344
    4PTM    HB1 1993   2.800  10.016   6.255
    4PTM    HB2 1994   2.716  10.046   6.408
    4PTM     CG 1995   2.876   9.906   6.419
    4PTM    CD1 1996   3.005   9.959   6.400
    4PTM    HD1 1997   3.019  10.039   6.329
    4PTM    CD2 1998   2.860   9.804   6.515
    4PTM    HD2 1999   2.762   9.761   6.532
    4PTM    CE1 2000   3.113   9.914   6.476
    4PTM    HE1 2001   3.211   9.958   6.462
    4PTM    CE2 2002   2.968   9.759   6.591
    4PTM    HE2 2003   2.953   9.680   6.665
    4PTM     CZ 2004   3.095   9.814   6.572
    4PTM     HZ 2005   3.178   9.779   6.632
    5DIG     C5 2006   2.511   9.925   6.504
    5DIG    H51 2007   2.416   9.883   6.544
    5DIG    H52 2008   2.490  10.029   6.471
    5DIG     O6 2009   2.608   9.927   6.609
    5DIG     C7 2010   2.562  10.001   6.722
    5DIG    H71 2011   2.506   9.933   6.790
    5DIG    H72 2012   2.493  10.082   6.689
    5DIG     C8 2013   2.676  10.065   6.804
    5DIG     O8 2014   2.784  10.016   6.832
    5DIG     O9 2015   2.644  10.192   6.848
    5DIG     H9 2016   2.724  10.236   6.880
    1PTV    CLP 2017   2.058   9.704   4.498
    1PTV     OL 2018   2.140   9.615   4.518
    1PTV     NL 2019   1.959   9.723   4.591
    1PTV     CA 2020   1.979   9.652   4.718
    1PTV    HA1 2021   2.084   9.662   4.745
    1PTV    HA2 2022   1.952   9.550   4.701
    1PTV     CB 2023   1.837   9.799   4.568
    1PTV    HB1 2024   1.789   9.823   4.665
    1PTV    HB2 2025   1.861   9.898   4.524
    1PTV     CG 2026   1.727   9.738   4.483
    1PTV    CD1 2027   1.596   9.787   4.497
    1PTV    HD1 2028   1.575   9.866   4.568
    1PTV    CD2 2029   1.751   9.638   4.388
    1PTV    HD2 2030   1.850   9.598   4.373
    1PTV    CE1 2031   1.492   9.738   4.417
    1PTV    HE1 2032   1.392   9.779   4.428
    1PTV    CE2 2033   1.647   9.589   4.307
    1PTV    HE2 2034   1.668   9.511   4.235
    1PTV     CZ 2035   1.517   9.639   4.322
    1PTV     HZ 2036   1.438   9.602   4.260
    1PTV    CP2 2037   1.904   9.706   4.838
    1PTV    OL2 2038   1.923   9.820   4.879
    1PTV     NT 2039   1.816   9.625   4.900
    1PTV    HN1 2040   1.766   9.662   4.978
    1PTV    HN2 2041   1.827   9.526   4.888
    2PTM    CLP 2042   1.974   9.741   4.156
    2PTM     OL 2043   1.893   9.831   4.174
    2PTM     NL 2044   2.076   9.724   4.246
    2PTM     CA 2045   2.072   9.794   4.375
    2PTM    HA1 2046   1.993   9.867   4.375
    2PTM    HA2 2047   2.167   9.843   4.386
    2PTM     CB 2048   2.197   9.647   4.218
    2PTM    HB1 2049   2.251   9.630   4.314
    2PTM    HB2 2050   2.171   9.545   4.182
    2PTM     CG 2051   2.301   9.704   4.125
    2PTM    CD1 2052   2.433   9.654   4.131
    2PTM    HD1 2053   2.456   9.574   4.199
    2PTM    CD2 2054   2.273   9.807   4.034
    2PTM    HD2 2055   2.174   9.848   4.026
    2PTM    CE1 2056   2.533   9.705   4.047
    2PTM    HE1 2057   2.633   9.665   4.052
    2PTM    CE2 2058   2.373   9.858   3.950
    2PTM    HE2 2059   2.349   9.938   3.881
    2PTM     CZ 2060   2.503   9.808   3.957
    2PTM     HZ 2061   2.579   9.850   3.894
    3PTM    CLP 2062   2.060   9.700   3.819
    3PTM     OL 2063   2.137   9.606   3.836
    3PTM     NL 2064   1.955   9.717   3.905
    3PTM     CA 2065   1.957   9.649   4.035
    3PTM    HA1 2066   2.032   9.573   4.036
    3PTM    HA2 2067   1.859   9.604   4.047
    3PTM     CB 2068   1.837   9.797   3.875
    3PTM    HB1 2069   1.777   9.807   3.968
    3PTM    HB2 2070   1.867   9.900   3.848
    3PTM     CG 2071   1.738   9.749   3.771
    3PTM    CD1 2072   1.611   9.809   3.767
    3PTM    HD1 2073   1.587   9.884   3.841
    3PTM    CD2 2074   1.769   9.653   3.673
    3PTM    HD2 2075   1.865   9.604   3.673
    3PTM    CE1 2076   1.520   9.781   3.665
    3PTM    HE1 2077   1.426   9.833   3.659
    3PTM    CE2 2078   1.679   9.626   3.569
    3PTM    HE2 2079   1.705   9.553   3.493
    3PTM     CZ 2080   1.555   9.689   3.565
    3PTM     HZ 2081   1.486   9.669   3.483
    4PTM    CLP 2082   1.981   9.783   3.484
    4PTM     OL 2083   1.907   9.874   3.519
    4PTM     NL 2084   2.080   9.743   3.569
    4PTM     CA 2085   2.087   9.799   3.705
    4PTM    HA1 2086   2.022   9.883   3.715
    4PTM    HA2 2087   2.190   9.830   3.718
    4PTM     CB 2088   2.186   9.653   3.527
    4PTM    HB1 2089   2.228   9.602   3.616
    4PTM    HB2 2090   2.145   9.571   3.464
    4PTM     CG 2091   2.303   9.711   3.451
    4PTM    CD1 2092   2.433   9.658   3.469
    4PTM    HD1 2093   2.447   9.577   3.539
    4PTM    CD2 2094   2.287   9.814   3.356
    4PTM    HD2 2095   2.190   9.857   3.339
    4PTM    CE1 2096   2.541   9.704   3.393
    4PTM    HE1 2097   2.639   9.660   3.405
    4PTM    CE2 2098   2.395   9.860   3.280
    4PTM    HE2 2099   2.379   9.939   3.207
    4PTM     CZ 2100   2.522   9.805   3.298
    4PTM     HZ 2101   2.605   9.840   3.239
    5DIG     C5 2102   1.944   9.697   3.365
    5DIG    H51 2103   1.849   9.739   3.323
    5DIG    H52 2104   1.921   9.596   3.404
    5DIG     O6 2105   2.039   9.685   3.259
    5DIG     C7 2106   1.998   9.589   3.162
    5DIG    H71 2107   1.913   9.629   3.104
    5DIG    H72 2108   1.966   9.495   3.213
    5DIG     C8 2109   2.110   9.551   3.064
    5DIG     O8 2110   2.214   9.611   3.042
    5DIG     O9 2111   2.083   9.435   2.994
    5DIG     H9 2112   2.162   9.410   2.946
    1PTV    CLP 2113   2.663  10.364   5.368
    1PTV     OL 2114   2.746  10.453   5.350
    1PTV     NL 2115   2.566  10.347   5.274
    1PTV     CA 2116   2.590  10.417   5.147
    1PTV    HA1 2117   2.695  10.409   5.124
    1PTV    HA2 2118   2.560  10.519   5.162
    1PTV     CB 2119   2.442  10.273   5.295
    1PTV    HB1 2120   2.394  10.254   5.197
    1PTV    HB2 2121   2.464  10.172   5.336
    1PTV     CG 2122   2.333  10.331   5.382
    1PTV    CD1 2123   2.202  10.282   5.368
    1PTV    HD1 2124   2.181  10.204   5.296
    1PTV    CD2 2125   2.357  10.430   5.479
    1PTV    HD2 2126   2.456  10.470   5.493
    1PTV    CE1 2127   2.098  10.329   5.449
    1PTV    HE1 2128   1.998  10.289   5.438
    1PTV    CE2 2129   2.253  10.478   5.560
    1PTV    HE2 2130   2.274  10.554   5.634
    1PTV     CZ 2131   2.124  10.427   5.546
    1PTV     HZ 2132   2.044  10.464   5.609
    1PTV    CP2 2133   2.521  10.363   5.023
    1PTV    OL2 2134   2.529  10.243   4.993
    1PTV     NT 2135   2.455  10.448   4.944
    1PTV    HN1 2136   2.419  10.413   4.858
    1PTV    HN2 2137   2.473  10.547   4.955
    2PTM    CLP 2138   2.569  10.321   5.706
    2PTM     OL 2139   2.492  10.227   5.685
    2PTM     NL 2140   2.674  10.342   5.620
    2PTM     CA 2141   2.675  10.272   5.490
    2PTM    HA1 2142   2.598  10.198   5.486
    2PTM    HA2 2143   2.772  10.226   5.482
    2PTM     CB 2144   2.791  10.421   5.653
    2PTM    HB1 2145   2.847  10.442   5.559
    2PTM    HB2 2146   2.762  10.521   5.691
    2PTM     CG 2147   2.895  10.364   5.747
    2PTM    CD1 2148   3.027  10.412   5.742
    2PTM    HD1 2149   3.052  10.491   5.672
    2PTM    CD2 2150   2.865  10.263   5.840
    2PTM    HD2 2151   2.765  10.223   5.847
    2PTM    CE1 2152   3.126  10.362   5.826
    2PTM    HE1 2153   3.227  10.400   5.821
    2PTM    CE2 2154   2.963  10.212   5.926
    2PTM    HE2 2155   2.938  10.134   5.996
    2PTM     CZ 2156   3.094  10.261   5.918
    2PTM     HZ 2157   3.170  10.220   5.982
    3PTM    CLP 2158   2.640  10.367   6.046
    3PTM     OL 2159   2.714  10.464   6.031
    3PTM     NL 2160   2.539  10.345   5.955
    3PTM     CA 2161   2.543  10.413   5.825
    3PTM    HA1 2162   2.616  10.492   5.827
    3PTM    HA2 2163   2.445  10.453   5.809
    3PTM     CB 2164   2.421  10.265   5.983
    3PTM    HB1 2165   2.371  10.243   5.887
    3PTM    HB2 2166   2.448  10.167   6.025
    3PTM     CG 2167   2.313  10.325   6.071
    3PTM    CD1 2168   2.180  10.282   6.054
    3PTM    HD1 2169   2.157  10.207   5.980
    3PTM    CD2 2170   2.340  10.422   6.169
    3PTM    HD2 2171   2.440  10.457   6.185
    3PTM    CE1 2172   2.077  10.333   6.135
    3PTM    HE1 2173   1.976  10.298   6.121
    3PTM    CE2 2174   2.238  10.473   6.250
    3PTM    HE2 2175   2.261  10.548   6.325
    3PTM     CZ 2176   2.106  10.429   6.233
    3PTM     HZ 2177   2.027  10.468   6.295
    4PTM    CLP 2178   2.580  10.325   6.387
    4PTM     OL 2179   2.490  10.244   6.369
    4PTM     NL 2180   2.679  10.337   6.293
    4PTM     CA 2181   2.665  10.271   6.163
    4PTM    HA1 2182   2.587  10.197   6.167
    4PTM    HA2 2183   2.760  10.225   6.142
    4PTM     CB 2184   2.802  10.411   6.317
    4PTM    HB1 2185   2.855  10.422   6.220
    4PTM    HB2 2186   2.778  10.514   6.350
    4PTM     CG 2187   2.906  10.356   6.413
    4PTM    CD1 2188   3.038  10.407   6.406
    4PTM    HD1 2189   3.062  10.482   6.332
    4PTM    CD2 2190   2.878  10.260   6.512
    4PTM    HD2 2191   2.778  10.220   6.522
    4PTM    CE1 2192   3.137  10.364   6.495
    4PTM    HE1 2193   3.236  10.405   6.490
    4PTM    CE2 2194   2.976  10.218   6.602
    4PTM    HE2 2195   2.952  10.144   6.677
    4PTM     CZ 2196   3.106  10.270   6.594
    4PTM     HZ 2197   3.181  10.237   6.664
    5DIG     C5 2198   2.567  10.430   6.496
    5DIG    H51 2199   2.460  10.432   6.524
    5DIG    H52 2200   2.593  10.528   6.453
    5DIG     O6 2201   2.646  10.408   6.613
    5DIG     C7 2202   2.614  10.504   6.714
    5DIG    H71 2203   2.512  10.483   6.754
    5DIG    H72 2204   2.615  10.606   6.670
    5DIG     C8 2205   2.711  10.504   6.833
    5DIG     O8 2206   2.802  10.426   6.857
    5DIG     O9 2207   2.684  10.607   6.921
    5DIG     H9 2208   2.750  10.607   6.992
    1PTV    CLP 2209   2.068  10.161   4.503
    1PTV     OL 2210   2.149  10.071   4.521
    1PTV     NL 2211   1.967  10.177   4.595
    1PTV     CA 2212   1.986  10.105   4.722
    1PTV    HA1 2213   2.091  10.103   4.745
    1PTV    HA2 2214   1.946  10.006   4.706
    1PTV     CB 2215   1.845  10.252   4.571
    1PTV    HB1 2216   1.796  10.273   4.669
    1PTV    HB2 2217   1.868  10.353   4.530
    1PTV     CG 2218   1.737  10.194   4.484
    1PTV    CD1 2219   1.604  10.238   4.500
    1PTV    HD1 2220   1.581  10.312   4.575
    1PTV    CD2 2221   1.763  10.099   4.383
    1PTV    HD2 2222   1.863  10.063   4.367
    1PTV    CE1 2223   1.501  10.190   4.419
    1PTV    HE1 2224   1.400  10.225   4.433
    1PTV    CE2 2225   1.660  10.051   4.301
    1PTV    HE2 2226   1.682   9.978   4.225
    1PTV     CZ 2227   1.529  10.096   4.319
    1PTV     HZ 2228   1.450  10.058   4.256
    1PTV    CP2 2229   1.922  10.165   4.846
    1PTV    OL2 2230   1.935  10.284   4.873
    1PTV     NT 2231   1.855  10.083   4.929
    1PTV    HN1 2232   1.822  10.121   5.015
    1PTV    HN2 2233   1.865   9.984   4.917
    2PTM    CLP 2234   1.980  10.209   4.165
    2PTM     OL 2235   1.903  10.302   4.187
    2PTM     NL 2236   2.084  10.187   4.252
    2PTM     CA 2237   2.083  10.254   4.383
    2PTM    HA1 2238   2.008  10.330   4.386
    2PTM    HA2 2239   2.181  10.299   4.394
    2PTM     CB 2240   2.202  10.108   4.220
    2PTM    HB1 2241   2.256  10.086   4.314
    2PTM    HB2 2242   2.173  10.008   4.180
    2PTM     CG 2243   2.306  10.166   4.127
    2PTM    CD1 2244   2.439  10.118   4.134
    2PTM    HD1 2245   2.463  10.040   4.205
    2PTM    CD2 2246   2.277  10.266   4.033
    2PTM    HD2 2247   2.177  10.305   4.024
    2PTM    CE1 2248   2.538  10.169   4.050
    2PTM    HE1 2249   2.639  10.131   4.056
    2PTM    CE2 2250   2.376  10.317   3.948
    2PTM    HE2 2251   2.351  10.394   3.877
    2PTM     CZ 2252   2.507  10.269   3.958
    2PTM     HZ 2253   2.583  10.311   3.894
    3PTM    CLP 2254   2.053  10.163   3.825
    3PTM     OL 2255   2.130  10.069   3.843
    3PTM     NL 2256   1.952  10.185   3.915
    3PTM     CA 2257   1.955  10.117   4.045
    3PTM    HA1 2258   2.027  10.037   4.044
    3PTM    HA2 2259   1.856  10.077   4.060
    3PTM     CB 2260   1.835  10.267   3.888
    3PTM    HB1 2261   1.785  10.290   3.984
    3PTM    HB2 2262   1.864  10.366   3.847
    3PTM     CG 2263   1.725  10.213   3.800
    3PTM    CD1 2264   1.594  10.263   3.813
    3PTM    HD1 2265   1.574  10.339   3.887
    3PTM    CD2 2266   1.749  10.117   3.700
    3PTM    HD2 2267   1.848  10.075   3.687
    3PTM    CE1 2268   1.492  10.222   3.727
    3PTM    HE1 2269   1.393  10.264   3.736
    3PTM    CE2 2270   1.649  10.078   3.611
    3PTM    HE2 2271   1.670  10.006   3.534
    3PTM     CZ 2272   1.519  10.130   3.626
    3PTM     HZ 2273   1.442  10.098   3.558
    4PTM    CLP 2274   1.962  10.231   3.490
    4PTM     OL 2275   1.888  10.321   3.527
    4PTM     NL 2276   2.066  10.196   3.572
    4PTM     CA 2277   2.077  10.256   3.706
    4PTM    HA1 2278   2.014  10.342   3.714
    4PTM    HA2 2279   2.181  10.286   3.715
    4PTM     CB 2280   2.172  10.107   3.530
    4PTM    HB1 2281   2.214  10.056   3.619
    4PTM    HB2 2282   2.131  10.026   3.467
    4PTM     CG 2283   2.289  10.167   3.454
    4PTM    CD1 2284   2.420  10.121   3.478
    4PTM    HD1 2285   2.437  10.044   3.552
    4PTM    CD2 2286   2.271  10.265   3.355
    4PTM    HD2 2287   2.172  10.303   3.334
    4PTM    CE1 2288   2.528  10.169   3.403
    4PTM    HE1 2289   2.627  10.131   3.420
    4PTM    CE2 2290   2.378  10.314   3.280
    4PTM    HE2 2291   2.361  10.389   3.204
    4PTM     CZ 2292   2.507  10.266   3.304
    4PTM     HZ 2293   2.590  10.303   3.246
    5DIG     C5 2294   1.925  10.156   3.362
    5DIG    H51 2295   1.853  10.222   3.307
    5DIG    H52 2296   1.869  10.066   3.391
    5DIG     O6 2297   2.030  10.121   3.271
    5DIG     C7 2298   1.982  10.037   3.165
    5DIG    H71 2299   1.903  10.091   3.108
    5DIG    H72 2300   1.940   9.944   3.207
    5DIG     C8 2301   2.093   9.999   3.065
    5DIG     O8 2302   2.200  10.054   3.046
    5DIG     O9 2303   2.060   9.889   2.988
    5DIG     H9 2304   2.137   9.864   2.937
    1PTV    CLP 2305   2.670  10.825   5.370
    1PTV     OL 2306   2.752  10.915   5.354
    1PTV     NL 2307   2.573  10.808   5.274
    1PTV     CA 2308   2.595  10.880   5.148
    1PTV    HA1 2309   2.701  10.880   5.127
    1PTV    HA2 2310   2.557  10.979   5.163
    1PTV     CB 2311   2.450  10.731   5.294
    1PTV    HB1 2312   2.404  10.710   5.195
    1PTV    HB2 2313   2.473  10.631   5.336
    1PTV     CG 2314   2.339  10.789   5.378
    1PTV    CD1 2315   2.207  10.741   5.359
    1PTV    HD1 2316   2.188  10.665   5.285
    1PTV    CD2 2317   2.360  10.886   5.477
    1PTV    HD2 2318   2.459  10.925   5.495
    1PTV    CE1 2319   2.101  10.789   5.437
    1PTV    HE1 2320   2.002  10.750   5.422
    1PTV    CE2 2321   2.255  10.933   5.556
    1PTV    HE2 2322   2.274  11.008   5.632
    1PTV     CZ 2323   2.125  10.885   5.536
    1PTV     HZ 2324   2.044  10.921   5.597
    1PTV    CP2 2325   2.533  10.820   5.024
    1PTV    OL2 2326   2.553  10.703   4.993
    1PTV     NT 2327   2.457  10.899   4.946
    1PTV    HN1 2328   2.425  10.860   4.860
    1PTV    HN2 2329   2.464  10.998   4.957
    2PTM    CLP 2330   2.572  10.778   5.706
    2PTM     OL 2331   2.496  10.685   5.682
    2PTM     NL 2332   2.678  10.801   5.621
    2PTM     CA 2333   2.681  10.733   5.491
    2PTM    HA1 2334   2.606  10.657   5.486
    2PTM    HA2 2335   2.780  10.688   5.483
    2PTM     CB 2336   2.794  10.881   5.657
    2PTM    HB1 2337   2.851  10.904   5.564
    2PTM    HB2 2338   2.763  10.980   5.696
    2PTM     CG 2339   2.897  10.823   5.751
    2PTM    CD1 2340   3.029  10.871   5.747
    2PTM    HD1 2341   3.055  10.949   5.677
    2PTM    CD2 2342   2.866  10.722   5.844
    2PTM    HD2 2343   2.766  10.682   5.851
    2PTM    CE1 2344   3.128  10.819   5.832
    2PTM    HE1 2345   3.229  10.858   5.828
    2PTM    CE2 2346   2.964  10.671   5.931
    2PTM    HE2 2347   2.938  10.592   6.000
    2PTM     CZ 2348   3.095  10.719   5.924
    2PTM     HZ 2349   3.170  10.677   5.988
    3PTM    CLP 2350   2.635  10.825   6.050
    3PTM     OL 2351   2.709  10.922   6.035
    3PTM     NL 2352   2.538  10.800   5.956
    3PTM     CA 2353   2.544  10.869   5.826
    3PTM    HA1 2354   2.615  10.949   5.829
    3PTM    HA2 2355   2.445  10.908   5.809
    3PTM     CB 2356   2.421  10.717   5.980
    3PTM    HB1 2357   2.377  10.689   5.883
    3PTM    HB2 2358   2.450  10.620   6.027
    3PTM     CG 2359   2.307  10.775   6.060
    3PTM    CD1 2360   2.176  10.729   6.038
    3PTM    HD1 2361   2.158  10.652   5.964
    3PTM    CD2 2362   2.326  10.874   6.158
    3PTM    HD2 2363   2.425  10.912   6.180
    3PTM    CE1 2364   2.067  10.782   6.109
    3PTM    HE1 2365   1.967  10.746   6.089
    3PTM    CE2 2366   2.219  10.926   6.231
    3PTM    HE2 2367   2.236  11.003   6.305
    3PTM     CZ 2368   2.089  10.881   6.205
    3PTM     HZ 2369   2.005  10.924   6.259
    4PTM    CLP 2370   2.572  10.797   6.393
    4PTM     OL 2371   2.477  10.721   6.374
    4PTM     NL 2372   2.672  10.802   6.299
    4PTM     CA 2373   2.656  10.733   6.170
    4PTM    HA1 2374   2.576  10.662   6.177
    4PTM    HA2 2375   2.750  10.683   6.152
    4PTM     CB 2376   2.798  10.872   6.322
    4PTM    HB1 2377   2.851  10.882   6.224
    4PTM    HB2 2378   2.779  10.976   6.355
    4PTM     CG 2379   2.902  10.814   6.416
    4PTM    CD1 2380   3.033  10.866   6.413
    4PTM    HD1 2381   3.057  10.946   6.344
    4PTM    CD2 2382   2.874  10.712   6.508
    4PTM    HD2 2383   2.775  10.670   6.513
    4PTM    CE1 2384   3.131  10.819   6.501
    4PTM    HE1 2385   3.231  10.862   6.499
    4PTM    CE2 2386   2.971  10.665   6.597
    4PTM    HE2 2387   2.947  10.586   6.667
    4PTM     CZ 2388   3.100  10.719   6.593
    4PTM     HZ 2389   3.176  10.683   6.662
    5DIG     C5 2390   2.571  10.893   6.510
    5DIG    H51 2391   2.464  10.904   6.540
    5DIG    H52 2392   2.606  10.992   6.475
    5DIG     O6 2393   2.648  10.855   6.624
    5DIG     C7 2394   2.627  10.945   6.732
    5DIG    H71 2395   2.534  10.917   6.786
    5DIG    H72 2396   2.615  11.049   6.694
    5DIG     C8 2397   2.741  10.948   6.835
    5DIG     O8 2398   2.840  10.877   6.842
    5DIG     O9 2399   2.723  11.049   6.928
    5DIG     H9 2400   2.799  11.052   6.988
    1PTV    CLP 2401   2.074  10.622   4.500
    1PTV     OL 2402   2.157  10.533   4.516
    1PTV     NL 2403   1.977  10.638   4.596
    1PTV     CA 2404   1.996  10.562   4.720
    1PTV    HA1 2405   2.102  10.549   4.738
    1PTV    HA2 2406   1.945  10.468   4.705
    1PTV     CB 2407   1.855  10.716   4.577
    1PTV    HB1 2408   1.810  10.736   4.677
    1PTV    HB2 2409   1.878  10.816   4.535
    1PTV     CG 2410   1.743  10.658   4.494
    1PTV    CD1 2411   1.611  10.706   4.514
    1PTV    HD1 2412   1.593  10.782   4.588
    1PTV    CD2 2413   1.764  10.561   4.394
    1PTV    HD2 2414   1.863  10.523   4.375
    1PTV    CE1 2415   1.505  10.659   4.436
    1PTV    HE1 2416   1.405  10.698   4.451
    1PTV    CE2 2417   1.658  10.514   4.316
    1PTV    HE2 2418   1.677  10.440   4.240
    1PTV     CZ 2419   1.529  10.563   4.336
    1PTV     HZ 2420   1.447  10.527   4.275
    1PTV    CP2 2421   1.945  10.625   4.847
    1PTV    OL2 2422   1.970  10.743   4.874
    1PTV     NT 2423   1.873  10.550   4.932
    1PTV    HN1 2424   1.848  10.590   5.019
    1PTV    HN2 2425   1.876  10.450   4.919
    2PTM    CLP 2426   1.979  10.667   4.163
    2PTM     OL 2427   1.900  10.758   4.186
    2PTM     NL 2428   2.085  10.647   4.249
    2PTM     CA 2429   2.085  10.715   4.379
    2PTM    HA1 2430   2.008  10.789   4.383
    2PTM    HA2 2431   2.182  10.762   4.387
    2PTM     CB 2432   2.202  10.569   4.214
    2PTM    HB1 2433   2.258  10.547   4.308
    2PTM    HB2 2434   2.174  10.470   4.175
    2PTM     CG 2435   2.306  10.628   4.122
    2PTM    CD1 2436   2.439  10.581   4.127
    2PTM    HD1 2437   2.464  10.502   4.196
    2PTM    CD2 2438   2.275  10.729   4.029
    2PTM    HD2 2439   2.175  10.768   4.021
    2PTM    CE1 2440   2.538  10.633   4.043
    2PTM    HE1 2441   2.639  10.595   4.048
    2PTM    CE2 2442   2.374  10.781   3.944
    2PTM    HE2 2443   2.348  10.860   3.874
    2PTM     CZ 2444   2.505  10.734   3.952
    2PTM     HZ 2445   2.580  10.776   3.887
    3PTM    CLP 2446   2.055  10.620   3.823
    3PTM     OL 2447   2.131  10.526   3.842
    3PTM     NL 2448   1.953  10.644   3.912
    3PTM     CA 2449   1.954  10.576   4.043
    3PTM    HA1 2450   2.025  10.495   4.042
    3PTM    HA2 2451   1.854  10.537   4.057
    3PTM     CB 2452   1.836  10.726   3.883
    3PTM    HB1 2453   1.789  10.754   3.980
    3PTM    HB2 2454   1.866  10.822   3.837
    3PTM     CG 2455   1.725  10.668   3.800
    3PTM    CD1 2456   1.593  10.716   3.817
    3PTM    HD1 2457   1.574  10.793   3.891
    3PTM    CD2 2458   1.747  10.569   3.702
    3PTM    HD2 2459   1.846  10.530   3.686
    3PTM    CE1 2460   1.488  10.668   3.739
    3PTM    HE1 2461   1.388  10.706   3.753
    3PTM    CE2 2462   1.643  10.522   3.622
    3PTM    HE2 2463   1.662  10.446   3.548
    3PTM     CZ 2464   1.513  10.571   3.641
    3PTM     HZ 2465   1.433  10.533   3.579
    4PTM    CLP 2466   1.958  10.690   3.490
    4PTM     OL 2467   1.891  10.786   3.525
    4PTM     NL 2468   2.062  10.651   3.570
    4PTM     CA 2469   2.079  10.712   3.703
    4PTM    HA1 2470   2.020  10.800   3.712
    4PTM    HA2 2471   2.184  10.738   3.710
    4PTM     CB 2472   2.164  10.559   3.525
    4PTM    HB1 2473   2.204  10.504   3.612
    4PTM    HB2 2474   2.121  10.482   3.458
    4PTM     CG 2475   2.283  10.619   3.452
    4PTM    CD1 2476   2.413  10.570   3.476
    4PTM    HD1 2477   2.427  10.491   3.548
    4PTM    CD2 2478   2.268  10.721   3.356
    4PTM    HD2 2479   2.170  10.762   3.336
    4PTM    CE1 2480   2.523  10.618   3.404
    4PTM    HE1 2481   2.621  10.577   3.421
    4PTM    CE2 2482   2.377  10.769   3.283
    4PTM    HE2 2483   2.362  10.847   3.210
    4PTM     CZ 2484   2.505  10.718   3.307
    4PTM     HZ 2485   2.589  10.755   3.251
    5DIG     C5 2486   1.917  10.613   3.365
    5DIG    H51 2487   1.831  10.668   3.321
    5DIG    H52 2488   1.878  10.515   3.399
    5DIG     O6 2489   2.016  10.595   3.264
    5DIG     C7 2490   1.971  10.505   3.162
    5DIG    H71 2491   1.893  10.555   3.100
    5DIG    H72 2492   1.928  10.414   3.208
    5DIG     C8 2493   2.086  10.463   3.068
    5DIG     O8 2494   2.181  10.531   3.032
    5DIG     O9 2495   2.074  10.333   3.023
    5DIG     H9 2496   2.154  10.307   2.978
    1PTV    CLP 2497   2.661  11.282   5.370
    1PTV     OL 2498   2.744  11.371   5.353
    1PTV     NL 2499   2.565  11.265   5.274
    1PTV     CA 2500   2.591  11.334   5.147
    1PTV    HA1 2501   2.696  11.324   5.125
    1PTV    HA2 2502   2.563  11.437   5.162
    1PTV     CB 2503   2.441  11.191   5.295
    1PTV    HB1 2504   2.393  11.173   5.197
    1PTV    HB2 2505   2.463  11.091   5.335
    1PTV     CG 2506   2.332  11.250   5.382
    1PTV    CD1 2507   2.200  11.202   5.367
    1PTV    HD1 2508   2.180  11.125   5.294
    1PTV    CD2 2509   2.356  11.349   5.479
    1PTV    HD2 2510   2.455  11.388   5.494
    1PTV    CE1 2511   2.096  11.251   5.447
    1PTV    HE1 2512   1.996  11.212   5.435
    1PTV    CE2 2513   2.252  11.398   5.559
    1PTV    HE2 2514   2.273  11.475   5.633
    1PTV     CZ 2515   2.122  11.349   5.543
    1PTV     HZ 2516   2.042  11.387   5.605
    1PTV    CP2 2517   2.522  11.281   5.024
    1PTV    OL2 2518   2.528  11.162   4.993
    1PTV     NT 2519   2.456  11.368   4.945
    1PTV    HN1 2520   2.421  11.333   4.858
    1PTV    HN2 2521   2.475  11.466   4.956
    2PTM    CLP 2522   2.569  11.241   5.710
    2PTM     OL 2523   2.491  11.148   5.690
    2PTM     NL 2524   2.673  11.260   5.622
    2PTM     CA 2525   2.672  11.191   5.492
    2PTM    HA1 2526   2.593  11.118   5.489
    2PTM    HA2 2527   2.767  11.142   5.483
    2PTM     CB 2528   2.792  11.338   5.654
    2PTM    HB1 2529   2.849  11.355   5.560
    2PTM    HB2 2530   2.765  11.439   5.689
    2PTM     CG 2531   2.894  11.280   5.749
    2PTM    CD1 2532   3.027  11.327   5.744
    2PTM    HD1 2533   3.054  11.405   5.673
    2PTM    CD2 2534   2.863  11.181   5.844
    2PTM    HD2 2535   2.762  11.142   5.851
    2PTM    CE1 2536   3.125  11.277   5.831
    2PTM    HE1 2537   3.226  11.314   5.826
    2PTM    CE2 2538   2.960  11.131   5.931
    2PTM    HE2 2539   2.933  11.054   6.003
    2PTM     CZ 2540   3.091  11.178   5.924
    2PTM     HZ 2541   3.166  11.137   5.990
    3PTM    CLP 2542   2.638  11.287   6.052
    3PTM     OL 2543   2.717  11.379   6.036
    3PTM     NL 2544   2.538  11.268   5.960
    3PTM     CA 2545   2.546  11.334   5.829
    3PTM    HA1 2546   2.622  11.410   5.831
    3PTM    HA2 2547   2.450  11.379   5.812
    3PTM     CB 2548   2.418  11.191   5.986
    3PTM    HB1 2549   2.366  11.171   5.890
    3PTM    HB2 2550   2.443  11.090   6.026
    3PTM     CG 2551   2.311  11.250   6.075
    3PTM    CD1 2552   2.180  11.197   6.068
    3PTM    HD1 2553   2.159  11.117   5.999
    3PTM    CD2 2554   2.336  11.352   6.168
    3PTM    HD2 2555   2.434  11.395   6.178
    3PTM    CE1 2556   2.079  11.242   6.154
    3PTM    HE1 2557   1.981  11.197   6.150
    3PTM    CE2 2558   2.235  11.398   6.254
    3PTM    HE2 2559   2.257  11.477   6.325
    3PTM     CZ 2560   2.107  11.343   6.247
    3PTM     HZ 2561   2.030  11.378   6.315
    4PTM    CLP 2562   2.533  11.224   6.385
    4PTM     OL 2563   2.458  11.134   6.348
    4PTM     NL 2564   2.640  11.258   6.305
    4PTM     CA 2565   2.655  11.195   6.173
    4PTM    HA1 2566   2.590  11.110   6.163
    4PTM    HA2 2567   2.758  11.162   6.168
    4PTM     CB 2568   2.744  11.348   6.349
    4PTM    HB1 2569   2.782  11.405   6.262
    4PTM    HB2 2570   2.704  11.426   6.418
    4PTM     CG 2571   2.866  11.289   6.418
    4PTM    CD1 2572   2.995  11.338   6.391
    4PTM    HD1 2573   3.007  11.418   6.319
    4PTM    CD2 2574   2.853  11.187   6.514
    4PTM    HD2 2575   2.755  11.147   6.537
    4PTM    CE1 2576   3.106  11.290   6.460
    4PTM    HE1 2577   3.204  11.331   6.440
    4PTM    CE2 2578   2.964  11.138   6.583
    4PTM    HE2 2579   2.952  11.060   6.657
    4PTM     CZ 2580   3.091  11.189   6.556
    4PTM     HZ 2581   3.177  11.152   6.610
    5DIG     C5 2582   2.497  11.305   6.508
    5DIG    H51 2583   2.404  11.261   6.550
    5DIG    H52 2584   2.473  11.408   6.473
    5DIG     O6 2585   2.596  11.312   6.612
    5DIG     C7 2586   2.559  11.405   6.715
    5DIG    H71 2587   2.484  11.358   6.782
    5DIG    H72 2588   2.515  11.496   6.670
    5DIG     C8 2589   2.678  11.449   6.801
    5DIG     O8 2590   2.791  11.402   6.803
    5DIG     O9 2591   2.649  11.558   6.881
    5DIG     H9 2592   2.734  11.598   6.906
    1PTV    CLP 2593   2.059  11.085   4.500
    1PTV     OL 2594   2.145  10.999   4.521
    1PTV     NL 2595   1.960  11.101   4.594
    1PTV     CA 2596   1.987  11.034   4.722
    1PTV    HA1 2597   2.089  11.055   4.749
    1PTV    HA2 2598   1.970  10.929   4.706
    1PTV     CB 2599   1.835  11.173   4.571
    1PTV    HB1 2600   1.785  11.192   4.668
    1PTV    HB2 2601   1.857  11.274   4.531
    1PTV     CG 2602   1.728  11.113   4.483
    1PTV    CD1 2603   1.596  11.160   4.496
    1PTV    HD1 2604   1.574  11.238   4.568
    1PTV    CD2 2605   1.754  11.013   4.387
    1PTV    HD2 2606   1.853  10.975   4.374
    1PTV    CE1 2607   1.493  11.111   4.415
    1PTV    HE1 2608   1.392  11.149   4.425
    1PTV    CE2 2609   1.651  10.964   4.305
    1PTV    HE2 2610   1.673  10.887   4.232
    1PTV     CZ 2611   1.521  11.013   4.319
    1PTV     HZ 2612   1.442  10.975   4.256
    1PTV    CP2 2613   1.907  11.079   4.843
    1PTV    OL2 2614   1.904  11.197   4.878
    1PTV     NT 2615   1.842  10.986   4.915
    1PTV    HN1 2616   1.797  11.015   4.999
    1PTV    HN2 2617   1.870  10.890   4.903
    2PTM    CLP 2618   1.967  11.122   4.159
    2PTM     OL 2619   1.888  11.215   4.178
    2PTM     NL 2620   2.071  11.103   4.247
    2PTM     CA 2621   2.069  11.174   4.376
    2PTM    HA1 2622   1.990  11.247   4.378
    2PTM    HA2 2623   2.164  11.223   4.384
    2PTM     CB 2624   2.190  11.026   4.217
    2PTM    HB1 2625   2.244  11.005   4.312
    2PTM    HB2 2626   2.163  10.926   4.178
    2PTM     CG 2627   2.295  11.085   4.126
    2PTM    CD1 2628   2.428  11.039   4.135
    2PTM    HD1 2629   2.453  10.961   4.206
    2PTM    CD2 2630   2.266  11.184   4.031
    2PTM    HD2 2631   2.165  11.222   4.020
    2PTM    CE1 2632   2.528  11.091   4.052
    2PTM    HE1 2633   2.630  11.054   4.060
    2PTM    CE2 2634   2.365  11.236   3.947
    2PTM    HE2 2635   2.341  11.312   3.875
    2PTM     CZ 2636   2.497  11.189   3.958
    2PTM     HZ 2637   2.573  11.231   3.895
    3PTM    CLP 2638   2.045  11.078   3.821
    3PTM     OL 2639   2.126  10.987   3.841
    3PTM     NL 2640   1.941  11.095   3.909
    3PTM     CA 2641   1.945  11.029   4.040
    3PTM    HA1 2642   2.019  10.951   4.040
    3PTM    HA2 2643   1.847  10.986   4.055
    3PTM     CB 2644   1.821  11.172   3.879
    3PTM    HB1 2645   1.770  11.197   3.974
    3PTM    HB2 2646   1.847  11.270   3.834
    3PTM     CG 2647   1.713  11.110   3.792
    3PTM    CD1 2648   1.579  11.150   3.808
    3PTM    HD1 2649   1.554  11.222   3.885
    3PTM    CD2 2650   1.742  11.017   3.691
    3PTM    HD2 2651   1.843  10.983   3.677
    3PTM    CE1 2652   1.477  11.099   3.725
    3PTM    HE1 2653   1.375  11.130   3.739
    3PTM    CE2 2654   1.641  10.967   3.608
    3PTM    HE2 2655   1.666  10.893   3.532
    3PTM     CZ 2656   1.509  11.008   3.625
    3PTM     HZ 2657   1.432  10.967   3.561
    4PTM    CLP 2658   1.947  11.158   3.491
    4PTM     OL 2659   1.875  11.248   3.533
    4PTM     NL 2660   2.051  11.116   3.570
    4PTM     CA 2661   2.069  11.173   3.704
    4PTM    HA1 2662   2.010  11.261   3.716
    4PTM    HA2 2663   2.174  11.198   3.710
    4PTM     CB 2664   2.150  11.020   3.524
    4PTM    HB1 2665   2.184  10.959   3.610
    4PTM    HB2 2666   2.105  10.947   3.453
    4PTM     CG 2667   2.274  11.075   3.458
    4PTM    CD1 2668   2.401  11.021   3.488
    4PTM    HD1 2669   2.409  10.941   3.560
    4PTM    CD2 2670   2.267  11.178   3.361
    4PTM    HD2 2671   2.172  11.221   3.335
    4PTM    CE1 2672   2.516  11.066   3.422
    4PTM    HE1 2673   2.611  11.021   3.443
    4PTM    CE2 2674   2.382  11.223   3.296
    4PTM    HE2 2675   2.375  11.303   3.223
    4PTM     CZ 2676   2.507  11.168   3.326
    4PTM     HZ 2677   2.595  11.202   3.275
    5DIG     C5 2678   1.905  11.083   3.366
    5DIG    H51 2679   1.819  11.138   3.322
    5DIG    H52 2680   1.867  10.984   3.399
    5DIG     O6 2681   2.004  11.065   3.264
    5DIG     C7 2682   1.963  10.967   3.168
    5DIG    H71 2683   1.881  11.009   3.106
    5DIG    H72 2684   1.926  10.877   3.221
    5DIG     C8 2685   2.076  10.923   3.075
    5DIG     O8 2686   2.180  10.981   3.049
    5DIG     O9 2687   2.049  10.802   3.014
    5DIG     H9 2688   2.130  10.767   2.975
    1PTV    CLP 2689   2.668  11.746   5.367
    1PTV     OL 2690   2.748  11.838   5.351
    1PTV     NL 2691   2.571  11.727   5.272
    1PTV     CA 2692   2.590  11.802   5.147
    1PTV    HA1 2693   2.696  11.807   5.126
    1PTV    HA2 2694   2.547  11.899   5.162
    1PTV     CB 2695   2.450  11.649   5.292
    1PTV    HB1 2696   2.405  11.625   5.193
    1PTV    HB2 2697   2.474  11.550   5.336
    1PTV     CG 2698   2.337  11.707   5.374
    1PTV    CD1 2699   2.206  11.659   5.354
    1PTV    HD1 2700   2.188  11.582   5.280
    1PTV    CD2 2701   2.357  11.804   5.474
    1PTV    HD2 2702   2.456  11.842   5.493
    1PTV    CE1 2703   2.099  11.707   5.430
    1PTV    HE1 2704   1.999  11.669   5.414
    1PTV    CE2 2705   2.251  11.852   5.551
    1PTV    HE2 2706   2.269  11.928   5.626
    1PTV     CZ 2707   2.121  11.804   5.529
    1PTV     HZ 2708   2.039  11.842   5.588
    1PTV    CP2 2709   2.531  11.741   5.022
    1PTV    OL2 2710   2.552  11.623   4.992
    1PTV     NT 2711   2.456  11.818   4.941
    1PTV    HN1 2712   2.426  11.780   4.855
    1PTV    HN2 2713   2.462  11.918   4.954
    2PTM    CLP 2714   2.573  11.701   5.701
    2PTM     OL 2715   2.497  11.608   5.678
    2PTM     NL 2716   2.680  11.722   5.617
    2PTM     CA 2717   2.683  11.653   5.487
    2PTM    HA1 2718   2.609  11.576   5.483
    2PTM    HA2 2719   2.782  11.611   5.478
    2PTM     CB 2720   2.797  11.801   5.652
    2PTM    HB1 2721   2.854  11.822   5.560
    2PTM    HB2 2722   2.767  11.900   5.691
    2PTM     CG 2723   2.898  11.743   5.748
    2PTM    CD1 2724   3.031  11.791   5.746
    2PTM    HD1 2725   3.057  11.871   5.677
    2PTM    CD2 2726   2.867  11.641   5.839
    2PTM    HD2 2727   2.767  11.601   5.845
    2PTM    CE1 2728   3.128  11.740   5.832
    2PTM    HE1 2729   3.229  11.778   5.830
    2PTM    CE2 2730   2.963  11.590   5.927
    2PTM    HE2 2731   2.937  11.510   5.996
    2PTM     CZ 2732   3.094  11.638   5.922
    2PTM     HZ 2733   3.168  11.596   5.988
    3PTM    CLP 2734   2.640  11.751   6.041
    3PTM     OL 2735   2.714  11.848   6.025
    3PTM     NL 2736   2.541  11.726   5.950
    3PTM     CA 2737   2.545  11.793   5.819
    3PTM    HA1 2738   2.615  11.874   5.821
    3PTM    HA2 2739   2.446  11.832   5.803
    3PTM     CB 2740   2.425  11.642   5.975
    3PTM    HB1 2741   2.376  11.619   5.878
    3PTM    HB2 2742   2.457  11.544   6.016
    3PTM     CG 2743   2.314  11.695   6.063
    3PTM    CD1 2744   2.184  11.646   6.046
    3PTM    HD1 2745   2.164  11.572   5.970
    3PTM    CD2 2746   2.337  11.790   6.164
    3PTM    HD2 2747   2.436  11.831   6.181
    3PTM    CE1 2748   2.080  11.687   6.131
    3PTM    HE1 2749   1.980  11.646   6.118
    3PTM    CE2 2750   2.234  11.831   6.250
    3PTM    HE2 2751   2.254  11.902   6.328
    3PTM     CZ 2752   2.105  11.778   6.233
    3PTM     HZ 2753   2.026  11.808   6.300
    4PTM    CLP 2754   2.578  11.705   6.386
    4PTM     OL 2755   2.493  11.619   6.368
    4PTM     NL 2756   2.676  11.724   6.291
    4PTM     CA 2757   2.665  11.658   6.161
    4PTM    HA1 2758   2.589  11.582   6.164
    4PTM    HA2 2759   2.762  11.613   6.143
    4PTM     CB 2760   2.795  11.804   6.316
    4PTM    HB1 2761   2.845  11.824   6.219
    4PTM    HB2 2762   2.767  11.904   6.356
    4PTM     CG 2763   2.904  11.750   6.406
    4PTM    CD1 2764   3.033  11.804   6.395
    4PTM    HD1 2765   3.052  11.883   6.323
    4PTM    CD2 2766   2.882  11.650   6.502
    4PTM    HD2 2767   2.784  11.606   6.514
    4PTM    CE1 2768   3.137  11.761   6.479
    4PTM    HE1 2769   3.235  11.806   6.472
    4PTM    CE2 2770   2.985  11.607   6.587
    4PTM    HE2 2771   2.965  11.530   6.660
    4PTM     CZ 2772   3.113  11.662   6.575
    4PTM     HZ 2773   3.192  11.630   6.641
    5DIG     C5 2774   2.563  11.803   6.501
    5DIG    H51 2775   2.454  11.806   6.525
    5DIG    H52 2776   2.591  11.904   6.465
    5DIG     O6 2777   2.635  11.776   6.621
    5DIG     C7 2778   2.607  11.875   6.721
    5DIG    H71 2779   2.505  11.859   6.761
    5DIG    H72 2780   2.612  11.977   6.676
    5DIG     C8 2781   2.706  11.875   6.839
    5DIG     O8 2782   2.794  11.794   6.862
    5DIG     O9 2783   2.682  11.979   6.927
    5DIG     H9 2784   2.752  11.977   6.996
    1PTV    CLP 2785   2.073  11.538   4.500
    1PTV     OL 2786   2.156  11.448   4.514
    1PTV     NL 2787   1.977  11.553   4.596
    1PTV     CA 2788   2.000  11.479   4.721
    1PTV    HA1 2789   2.107  11.471   4.738
    1PTV    HA2 2790   1.954  11.382   4.708
    1PTV     CB 2791   1.854  11.629   4.579
    1PTV    HB1 2792   1.810  11.649   4.679
    1PTV    HB2 2793   1.877  11.730   4.538
    1PTV     CG 2794   1.741  11.572   4.496
    1PTV    CD1 2795   1.609  11.616   4.521
    1PTV    HD1 2796   1.591  11.688   4.599
    1PTV    CD2 2797   1.762  11.480   4.393
    1PTV    HD2 2798   1.862  11.444   4.371
    1PTV    CE1 2799   1.502  11.569   4.443
    1PTV    HE1 2800   1.402  11.604   4.463
    1PTV    CE2 2801   1.656  11.433   4.315
    1PTV    HE2 2802   1.674  11.361   4.236
    1PTV     CZ 2803   1.526  11.478   4.340
    1PTV     HZ 2804   1.444  11.441   4.280
    1PTV    CP2 2805   1.948  11.543   4.848
    1PTV    OL2 2806   1.968  11.662   4.873
    1PTV     NT 2807   1.880  11.466   4.935
    1PTV    HN1 2808   1.843  11.508   5.016
    1PTV    HN2 2809   1.878  11.366   4.921
    2PTM    CLP 2810   1.977  11.582   4.164
    2PTM     OL 2811   1.898  11.673   4.187
    2PTM     NL 2812   2.083  11.563   4.249
    2PTM     CA 2813   2.084  11.631   4.379
    2PTM    HA1 2814   2.006  11.705   4.384
    2PTM    HA2 2815   2.180  11.679   4.388
    2PTM     CB 2816   2.202  11.487   4.214
    2PTM    HB1 2817   2.260  11.468   4.307
    2PTM    HB2 2818   2.174  11.387   4.176
    2PTM     CG 2819   2.303  11.547   4.118
    2PTM    CD1 2820   2.437  11.502   4.122
    2PTM    HD1 2821   2.464  11.424   4.192
    2PTM    CD2 2822   2.269  11.646   4.024
    2PTM    HD2 2823   2.168  11.683   4.018
    2PTM    CE1 2824   2.533  11.554   4.036
    2PTM    HE1 2825   2.635  11.518   4.040
    2PTM    CE2 2826   2.365  11.698   3.937
    2PTM    HE2 2827   2.337  11.775   3.866
    2PTM     CZ 2828   2.497  11.653   3.943
    2PTM     HZ 2829   2.571  11.696   3.878
    3PTM    CLP 2830   2.042  11.536   3.821
    3PTM     OL 2831   2.123  11.445   3.838
    3PTM     NL 2832   1.943  11.556   3.914
    3PTM     CA 2833   1.952  11.489   4.045
    3PTM    HA1 2834   2.026  11.412   4.042
    3PTM    HA2 2835   1.854  11.446   4.062
    3PTM     CB 2836   1.823  11.636   3.891
    3PTM    HB1 2837   1.779  11.662   3.989
    3PTM    HB2 2838   1.850  11.733   3.845
    3PTM     CG 2839   1.709  11.576   3.811
    3PTM    CD1 2840   1.577  11.620   3.836
    3PTM    HD1 2841   1.560  11.697   3.910
    3PTM    CD2 2842   1.729  11.477   3.714
    3PTM    HD2 2843   1.828  11.442   3.692
    3PTM    CE1 2844   1.469  11.566   3.765
    3PTM    HE1 2845   1.369  11.600   3.786
    3PTM    CE2 2846   1.621  11.424   3.641
    3PTM    HE2 2847   1.639  11.347   3.568
    3PTM     CZ 2848   1.491  11.468   3.668
    3PTM     HZ 2849   1.408  11.426   3.614
    4PTM    CLP 2850   1.941  11.591   3.486
    4PTM     OL 2851   1.859  11.673   3.526
    4PTM     NL 2852   2.048  11.563   3.567
    4PTM     CA 2853   2.059  11.627   3.699
    4PTM    HA1 2854   1.993  11.711   3.706
    4PTM    HA2 2855   2.161  11.661   3.705
    4PTM     CB 2856   2.157  11.477   3.525
    4PTM    HB1 2857   2.199  11.426   3.614
    4PTM    HB2 2858   2.120  11.396   3.460
    4PTM     CG 2859   2.275  11.541   3.454
    4PTM    CD1 2860   2.406  11.497   3.479
    4PTM    HD1 2861   2.422  11.418   3.552
    4PTM    CD2 2862   2.257  11.642   3.357
    4PTM    HD2 2863   2.158  11.678   3.335
    4PTM    CE1 2864   2.515  11.549   3.409
    4PTM    HE1 2865   2.615  11.512   3.427
    4PTM    CE2 2866   2.365  11.695   3.286
    4PTM    HE2 2867   2.350  11.772   3.213
    4PTM     CZ 2868   2.495  11.648   3.312
    4PTM     HZ 2869   2.578  11.689   3.257
    5DIG     C5 2870   1.911  11.519   3.354
    5DIG    H51 2871   1.837  11.582   3.301
    5DIG    H52 2872   1.860  11.424   3.380
    5DIG     O6 2873   2.019  11.492   3.265
    5DIG     C7 2874   1.977  11.412   3.154
    5DIG    H71 2875   1.911  11.471   3.088
    5DIG    H72 2876   1.923  11.323   3.190
    5DIG     C8 2877   2.096  11.363   3.069
    5DIG     O8 2878   2.208  11.412   3.062
    5DIG     O9 2879   2.067  11.250   2.994
    5DIG     H9 2880   2.150  11.209   2.970
    1PTV    CLP 2881   2.658  12.203   5.370
    1PTV     OL 2882   2.741  12.292   5.351
    1PTV     NL 2883   2.560  12.186   5.275
    1PTV     CA 2884   2.585  12.255   5.148
    1PTV    HA1 2885   2.690  12.245   5.125
    1PTV    HA2 2886   2.557  12.358   5.163
    1PTV     CB 2887   2.436  12.112   5.297
    1PTV    HB1 2888   2.388  12.092   5.199
    1PTV    HB2 2889   2.459  12.012   5.339
    1PTV     CG 2890   2.327  12.172   5.382
    1PTV    CD1 2891   2.195  12.125   5.368
    1PTV    HD1 2892   2.174  12.047   5.295
    1PTV    CD2 2893   2.351  12.272   5.479
    1PTV    HD2 2894   2.450  12.310   5.495
    1PTV    CE1 2895   2.091  12.174   5.447
    1PTV    HE1 2896   1.991  12.136   5.435
    1PTV    CE2 2897   2.247  12.321   5.559
    1PTV    HE2 2898   2.268  12.398   5.632
    1PTV     CZ 2899   2.117  12.273   5.543
    1PTV     HZ 2900   2.037  12.311   5.605
    1PTV    CP2 2901   2.515  12.202   5.025
    1PTV    OL2 2902   2.521  12.082   4.994
    1PTV     NT 2903   2.448  12.288   4.946
    1PTV    HN1 2904   2.413  12.253   4.860
    1PTV    HN2 2905   2.468  12.386   4.957
    2PTM    CLP 2906   2.561  12.160   5.708
    2PTM     OL 2907   2.484  12.068   5.685
    2PTM     NL 2908   2.667  12.182   5.622
    2PTM     CA 2909   2.669  12.113   5.492
    2PTM    HA1 2910   2.593  12.037   5.488
    2PTM    HA2 2911   2.767  12.068   5.485
    2PTM     CB 2912   2.784  12.262   5.656
    2PTM    HB1 2913   2.838  12.286   5.562
    2PTM    HB2 2914   2.754  12.360   5.697
    2PTM     CG 2915   2.889  12.204   5.747
    2PTM    CD1 2916   3.022  12.252   5.739
    2PTM    HD1 2917   3.045  12.331   5.669
    2PTM    CD2 2918   2.861  12.103   5.841
    2PTM    HD2 2919   2.761  12.064   5.851
    2PTM    CE1 2920   3.122  12.202   5.823
    2PTM    HE1 2921   3.223  12.241   5.816
    2PTM    CE2 2922   2.961  12.054   5.926
    2PTM    HE2 2923   2.937  11.976   5.997
    2PTM     CZ 2924   3.091  12.103   5.916
    2PTM     HZ 2925   3.168  12.063   5.980
    3PTM    CLP 2926   2.634  12.205   6.049
    3PTM     OL 2927   2.712  12.298   6.029
    3PTM     NL 2928   2.532  12.183   5.959
    3PTM     CA 2929   2.535  12.251   5.828
    3PTM    HA1 2930   2.606  12.332   5.830
    3PTM    HA2 2931   2.436  12.290   5.813
    3PTM     CB 2932   2.415  12.101   5.987
    3PTM    HB1 2933   2.367  12.075   5.890
    3PTM    HB2 2934   2.445  12.003   6.031
    3PTM     CG 2935   2.304  12.157   6.072
    3PTM    CD1 2936   2.174  12.103   6.062
    3PTM    HD1 2937   2.157  12.022   5.993
    3PTM    CD2 2938   2.324  12.262   6.164
    3PTM    HD2 2939   2.422  12.305   6.176
    3PTM    CE1 2940   2.069  12.151   6.141
    3PTM    HE1 2941   1.970  12.109   6.131
    3PTM    CE2 2942   2.220  12.309   6.244
    3PTM    HE2 2943   2.238  12.390   6.313
    3PTM     CZ 2944   2.092  12.254   6.232
    3PTM     HZ 2945   2.011  12.293   6.293
    4PTM    CLP 2946   2.534  12.144   6.380
    4PTM     OL 2947   2.458  12.055   6.342
    4PTM     NL 2948   2.641  12.177   6.301
    4PTM     CA 2949   2.657  12.114   6.169
    4PTM    HA1 2950   2.595  12.027   6.161
    4PTM    HA2 2951   2.761  12.086   6.163
    4PTM     CB 2952   2.745  12.268   6.344
    4PTM    HB1 2953   2.784  12.322   6.256
    4PTM    HB2 2954   2.704  12.347   6.411
    4PTM     CG 2955   2.866  12.209   6.415
    4PTM    CD1 2956   2.995  12.260   6.391
    4PTM    HD1 2957   3.008  12.340   6.319
    4PTM    CD2 2958   2.852  12.108   6.512
    4PTM    HD2 2959   2.755  12.066   6.532
    4PTM    CE1 2960   3.106  12.214   6.463
    4PTM    HE1 2961   3.204  12.256   6.446
    4PTM    CE2 2962   2.962  12.061   6.585
    4PTM    HE2 2963   2.949  11.984   6.659
    4PTM     CZ 2964   3.089  12.115   6.561
    4PTM     HZ 2965   3.174  12.080   6.618
    5DIG     C5 2966   2.498  12.221   6.507
    5DIG    H51 2967   2.413  12.167   6.554
    5DIG    H52 2968   2.461  12.320   6.475
    5DIG     O6 2969   2.601  12.236   6.605
    5DIG     C7 2970   2.561  12.323   6.711
    5DIG    H71 2971   2.497  12.267   6.783
    5DIG    H72 2972   2.503  12.409   6.670
    5DIG     C8 2973   2.680  12.380   6.789
    5DIG     O8 2974   2.794  12.337   6.795
    5DIG     O9 2975   2.648  12.496   6.858
    5DIG     H9 2976   2.729  12.538   6.887
    1PTV    CLP 2977   2.064  12.002   4.500
    1PTV     OL 2978   2.148  11.914   4.518
    1PTV     NL 2979   1.969  12.020   4.596
    1PTV     CA 2980   1.996  11.951   4.723
    1PTV    HA1 2981   2.101  11.964   4.746
    1PTV    HA2 2982   1.970  11.847   4.706
    1PTV     CB 2983   1.845  12.095   4.577
    1PTV    HB1 2984   1.800  12.117   4.675
    1PTV    HB2 2985   1.868  12.195   4.534
    1PTV     CG 2986   1.734  12.036   4.494
    1PTV    CD1 2987   1.603  12.087   4.509
    1PTV    HD1 2988   1.585  12.168   4.579
    1PTV    CD2 2989   1.755  11.934   4.399
    1PTV    HD2 2990   1.853  11.893   4.384
    1PTV    CE1 2991   1.497  12.037   4.433
    1PTV    HE1 2992   1.398  12.079   4.444
    1PTV    CE2 2993   1.649  11.884   4.322
    1PTV    HE2 2994   1.667  11.805   4.251
    1PTV     CZ 2995   1.520  11.936   4.339
    1PTV     HZ 2996   1.438  11.897   4.280
    1PTV    CP2 2997   1.924  12.000   4.847
    1PTV    OL2 2998   1.930  12.118   4.882
    1PTV     NT 2999   1.856  11.911   4.921
    1PTV    HN1 3000   1.817  11.943   5.007
    1PTV    HN2 3001   1.877  11.814   4.908
    2PTM    CLP 3002   1.967  12.039   4.161
    2PTM     OL 3003   1.888  12.131   4.182
    2PTM     NL 3004   2.072  12.020   4.247
    2PTM     CA 3005   2.073  12.091   4.376
    2PTM    HA1 3006   1.995  12.165   4.379
    2PTM    HA2 3007   2.170  12.139   4.382
    2PTM     CB 3008   2.190  11.941   4.215
    2PTM    HB1 3009   2.246  11.920   4.308
    2PTM    HB2 3010   2.162  11.842   4.176
    2PTM     CG 3011   2.294  12.000   4.122
    2PTM    CD1 3012   2.427  11.954   4.130
    2PTM    HD1 3013   2.452  11.877   4.201
    2PTM    CD2 3014   2.264  12.099   4.027
    2PTM    HD2 3015   2.163  12.137   4.018
    2PTM    CE1 3016   2.526  12.006   4.046
    2PTM    HE1 3017   2.628  11.969   4.053
    2PTM    CE2 3018   2.362  12.151   3.942
    2PTM    HE2 3019   2.337  12.228   3.871
    2PTM     CZ 3020   2.494  12.105   3.952
    2PTM     HZ 3021   2.570  12.147   3.889
    3PTM    CLP 3022   2.035  11.992   3.821
    3PTM     OL 3023   2.114  11.899   3.838
    3PTM     NL 3024   1.934  12.011   3.912
    3PTM     CA 3025   1.941  11.945   4.043
    3PTM    HA1 3026   2.015  11.867   4.041
    3PTM    HA2 3027   1.844  11.902   4.061
    3PTM     CB 3028   1.815  12.090   3.886
    3PTM    HB1 3029   1.760  12.103   3.981
    3PTM    HB2 3030   1.843  12.192   3.854
    3PTM     CG 3031   1.711  12.038   3.789
    3PTM    CD1 3032   1.588  12.106   3.782
    3PTM    HD1 3033   1.571  12.191   3.847
    3PTM    CD2 3034   1.731  11.930   3.701
    3PTM    HD2 3035   1.826  11.879   3.700
    3PTM    CE1 3036   1.491  12.071   3.687
    3PTM    HE1 3037   1.401  12.130   3.678
    3PTM    CE2 3038   1.633  11.892   3.609
    3PTM    HE2 3039   1.652  11.809   3.542
    3PTM     CZ 3040   1.513  11.963   3.600
    3PTM     HZ 3041   1.440  11.937   3.526
    4PTM    CLP 3042   1.940  12.054   3.490
    4PTM     OL 3043   1.858  12.137   3.527
    4PTM     NL 3044   2.047  12.026   3.571
    4PTM     CA 3045   2.056  12.087   3.704
    4PTM    HA1 3046   1.989  12.171   3.712
    4PTM    HA2 3047   2.158  12.121   3.713
    4PTM     CB 3048   2.156  11.940   3.528
    4PTM    HB1 3049   2.199  11.889   3.618
    4PTM    HB2 3050   2.119  11.858   3.464
    4PTM     CG 3051   2.274  12.002   3.456
    4PTM    CD1 3052   2.404  11.955   3.479
    4PTM    HD1 3053   2.421  11.877   3.551
    4PTM    CD2 3054   2.256  12.103   3.359
    4PTM    HD2 3055   2.157  12.141   3.338
    4PTM    CE1 3056   2.513  12.005   3.406
    4PTM    HE1 3057   2.612  11.966   3.423
    4PTM    CE2 3058   2.364  12.153   3.285
    4PTM    HE2 3059   2.349  12.230   3.211
    4PTM     CZ 3060   2.493  12.104   3.309
    4PTM     HZ 3061   2.576  12.142   3.252
    5DIG     C5 3062   1.911  11.972   3.366
    5DIG    H51 3063   1.817  12.012   3.321
    5DIG    H52 3064   1.889  11.869   3.400
    5DIG     O6 3065   2.011  11.968   3.264
    5DIG     C7 3066   1.978  11.876   3.160
    5DIG    H71 3067   1.900  11.922   3.095
    5DIG    H72 3068   1.938  11.782   3.203
    5DIG     C8 3069   2.098  11.841   3.070
    5DIG     O8 3070   2.196  11.909   3.046
    5DIG     O9 3071   2.088  11.715   3.014
    5DIG     H9 3072   2.172  11.693   2.973
    1PTV    CLP 3073   2.667  12.665   5.370
    1PTV     OL 3074   2.748  12.756   5.353
    1PTV     NL 3075   2.570  12.647   5.274
    1PTV     CA 3076   2.592  12.719   5.148
    1PTV    HA1 3077   2.698  12.716   5.126
    1PTV    HA2 3078   2.556  12.819   5.163
    1PTV     CB 3079   2.447  12.570   5.295
    1PTV    HB1 3080   2.403  12.546   5.196
    1PTV    HB2 3081   2.471  12.472   5.340
    1PTV     CG 3082   2.335  12.630   5.376
    1PTV    CD1 3083   2.203  12.585   5.353
    1PTV    HD1 3084   2.184  12.510   5.278
    1PTV    CD2 3085   2.356  12.725   5.477
    1PTV    HD2 3086   2.456  12.762   5.497
    1PTV    CE1 3087   2.096  12.635   5.429
    1PTV    HE1 3088   1.996  12.600   5.410
    1PTV    CE2 3089   2.250  12.775   5.553
    1PTV    HE2 3090   2.269  12.849   5.630
    1PTV     CZ 3091   2.120  12.730   5.529
    1PTV     HZ 3092   2.038  12.769   5.588
    1PTV    CP2 3093   2.527  12.661   5.024
    1PTV    OL2 3094   2.544  12.543   4.992
    1PTV     NT 3095   2.454  12.742   4.946
    1PTV    HN1 3096   2.422  12.705   4.860
    1PTV    HN2 3097   2.465  12.841   4.958
    2PTM    CLP 3098   2.569  12.621   5.705
    2PTM     OL 3099   2.493  12.527   5.681
    2PTM     NL 3100   2.675  12.642   5.621
    2PTM     CA 3101   2.680  12.574   5.491
    2PTM    HA1 3102   2.606  12.496   5.487
    2PTM    HA2 3103   2.778  12.530   5.484
    2PTM     CB 3104   2.792  12.722   5.657
    2PTM    HB1 3105   2.848  12.746   5.564
    2PTM    HB2 3106   2.762  12.820   5.698
    2PTM     CG 3107   2.895  12.662   5.750
    2PTM    CD1 3108   3.028  12.711   5.746
    2PTM    HD1 3109   3.053  12.790   5.677
    2PTM    CD2 3110   2.864  12.561   5.842
    2PTM    HD2 3111   2.764  12.521   5.849
    2PTM    CE1 3112   3.126  12.659   5.831
    2PTM    HE1 3113   3.227  12.698   5.828
    2PTM    CE2 3114   2.962  12.510   5.928
    2PTM    HE2 3115   2.936  12.431   5.998
    2PTM     CZ 3116   3.093  12.558   5.922
    2PTM     HZ 3117   3.168  12.517   5.988
    3PTM    CLP 3118   2.640  12.669   6.043
    3PTM     OL 3119   2.715  12.765   6.023
    3PTM     NL 3120   2.538  12.645   5.954
    3PTM     CA 3121   2.539  12.713   5.823
    3PTM    HA1 3122   2.608  12.795   5.824
    3PTM    HA2 3123   2.439  12.748   5.808
    3PTM     CB 3124   2.423  12.562   5.982
    3PTM    HB1 3125   2.376  12.533   5.886
    3PTM    HB2 3126   2.454  12.466   6.029
    3PTM     CG 3127   2.310  12.618   6.066
    3PTM    CD1 3128   2.180  12.568   6.048
    3PTM    HD1 3129   2.162  12.491   5.975
    3PTM    CD2 3130   2.331  12.717   6.163
    3PTM    HD2 3131   2.429  12.758   6.180
    3PTM    CE1 3132   2.074  12.613   6.127
    3PTM    HE1 3133   1.975  12.572   6.112
    3PTM    CE2 3134   2.225  12.762   6.243
    3PTM    HE2 3135   2.243  12.839   6.318
    3PTM     CZ 3136   2.096  12.711   6.225
    3PTM     HZ 3137   2.015  12.746   6.287
    4PTM    CLP 3138   2.549  12.599   6.376
    4PTM     OL 3139   2.475  12.508   6.338
    4PTM     NL 3140   2.652  12.638   6.294
    4PTM     CA 3141   2.667  12.577   6.161
    4PTM    HA1 3142   2.608  12.489   6.153
    4PTM    HA2 3143   2.772  12.552   6.153
    4PTM     CB 3144   2.754  12.731   6.337
    4PTM    HB1 3145   2.791  12.787   6.249
    4PTM    HB2 3146   2.711  12.809   6.404
    4PTM     CG 3147   2.875  12.675   6.407
    4PTM    CD1 3148   3.003  12.728   6.381
    4PTM    HD1 3149   3.014  12.808   6.309
    4PTM    CD2 3150   2.864  12.573   6.504
    4PTM    HD2 3151   2.768  12.530   6.526
    4PTM    CE1 3152   3.115  12.685   6.453
    4PTM    HE1 3153   3.211  12.730   6.436
    4PTM    CE2 3154   2.976  12.529   6.576
    4PTM    HE2 3155   2.965  12.452   6.650
    4PTM     CZ 3156   3.102  12.585   6.551
    4PTM     HZ 3157   3.187  12.553   6.608
    5DIG     C5 3158   2.511  12.678   6.500
    5DIG    H51 3159   2.423  12.627   6.545
    5DIG    H52 3160   2.475  12.777   6.465
    5DIG     O6 3161   2.610  12.695   6.601
    5DIG     C7 3162   2.572  12.797   6.695
    5DIG    H71 3163   2.479  12.766   6.746
    5DIG    H72 3164   2.555  12.892   6.640
    5DIG     C8 3165   2.678  12.824   6.803
    5DIG     O8 3166   2.776  12.757   6.831
    5DIG     O9 3167   2.649  12.938   6.875
    5DIG     H9 3168   2.720  12.955   6.939
    1PTV    CLP 3169   2.073  12.457   4.505
    1PTV     OL 3170   2.154  12.365   4.522
    1PTV     NL 3171   1.976  12.476   4.599
    1PTV     CA 3172   1.996  12.403   4.726
    1PTV    HA1 3173   2.102  12.400   4.746
    1PTV    HA2 3174   1.955  12.305   4.711
    1PTV     CB 3175   1.854  12.553   4.578
    1PTV    HB1 3176   1.808  12.575   4.677
    1PTV    HB2 3177   1.879  12.653   4.536
    1PTV     CG 3178   1.742  12.497   4.494
    1PTV    CD1 3179   1.611  12.546   4.512
    1PTV    HD1 3180   1.593  12.622   4.585
    1PTV    CD2 3181   1.764  12.399   4.395
    1PTV    HD2 3182   1.862  12.360   4.377
    1PTV    CE1 3183   1.505  12.499   4.433
    1PTV    HE1 3184   1.406  12.539   4.447
    1PTV    CE2 3185   1.658  12.353   4.315
    1PTV    HE2 3186   1.677  12.277   4.240
    1PTV     CZ 3187   1.529  12.403   4.334
    1PTV     HZ 3188   1.447  12.367   4.273
    1PTV    CP2 3189   1.936  12.463   4.851
    1PTV    OL2 3190   1.952  12.583   4.879
    1PTV     NT 3191   1.869  12.383   4.934
    1PTV    HN1 3192   1.840  12.421   5.022
    1PTV    HN2 3193   1.877  12.283   4.922
    2PTM    CLP 3194   1.979  12.503   4.170
    2PTM     OL 3195   1.904  12.597   4.192
    2PTM     NL 3196   2.085  12.480   4.254
    2PTM     CA 3197   2.088  12.549   4.384
    2PTM    HA1 3198   2.015  12.626   4.388
    2PTM    HA2 3199   2.187  12.592   4.393
    2PTM     CB 3200   2.201  12.400   4.219
    2PTM    HB1 3201   2.257  12.376   4.312
    2PTM    HB2 3202   2.170  12.301   4.179
    2PTM     CG 3203   2.305  12.457   4.126
    2PTM    CD1 3204   2.437  12.409   4.131
    2PTM    HD1 3205   2.462  12.329   4.201
    2PTM    CD2 3206   2.275  12.559   4.033
    2PTM    HD2 3207   2.175  12.599   4.025
    2PTM    CE1 3208   2.536  12.460   4.047
    2PTM    HE1 3209   2.637  12.421   4.052
    2PTM    CE2 3210   2.374  12.609   3.948
    2PTM    HE2 3211   2.349  12.688   3.878
    2PTM     CZ 3212   2.505  12.561   3.956
    2PTM     HZ 3213   2.581  12.602   3.892
    3PTM    CLP 3214   2.046  12.454   3.829
    3PTM     OL 3215   2.118  12.356   3.844
    3PTM     NL 3216   1.947  12.480   3.921
    3PTM     CA 3217   1.950  12.411   4.051
    3PTM    HA1 3218   2.020  12.330   4.049
    3PTM    HA2 3219   1.851  12.373   4.067
    3PTM     CB 3220   1.832  12.565   3.896
    3PTM    HB1 3221   1.782  12.586   3.992
    3PTM    HB2 3222   1.865  12.664   3.858
    3PTM     CG 3223   1.722  12.516   3.805
    3PTM    CD1 3224   1.596  12.579   3.812
    3PTM    HD1 3225   1.580  12.659   3.882
    3PTM    CD2 3226   1.740  12.413   3.711
    3PTM    HD2 3227   1.835  12.363   3.702
    3PTM    CE1 3228   1.492  12.542   3.725
    3PTM    HE1 3229   1.398  12.593   3.730
    3PTM    CE2 3230   1.638  12.378   3.623
    3PTM    HE2 3231   1.655  12.300   3.550
    3PTM     CZ 3232   1.513  12.441   3.630
    3PTM     HZ 3233   1.435  12.413   3.562
    4PTM    CLP 3234   1.967  12.508   3.493
    4PTM     OL 3235   1.884  12.594   3.523
    4PTM     NL 3236   2.071  12.485   3.579
    4PTM     CA 3237   2.073  12.548   3.711
    4PTM    HA1 3238   2.004  12.631   3.714
    4PTM    HA2 3239   2.173  12.584   3.725
    4PTM     CB 3240   2.184  12.401   3.543
    4PTM    HB1 3241   2.232  12.364   3.636
    4PTM    HB2 3242   2.150  12.310   3.490
    4PTM     CG 3243   2.295  12.461   3.459
    4PTM    CD1 3244   2.427  12.413   3.474
    4PTM    HD1 3245   2.447  12.335   3.546
    4PTM    CD2 3246   2.272  12.560   3.362
    4PTM    HD2 3247   2.173  12.599   3.347
    4PTM    CE1 3248   2.531  12.460   3.392
    4PTM    HE1 3249   2.630  12.420   3.402
    4PTM    CE2 3250   2.375  12.607   3.280
    4PTM    HE2 3251   2.354  12.683   3.206
    4PTM     CZ 3252   2.505  12.557   3.295
    4PTM     HZ 3253   2.584  12.594   3.232
    5DIG     C5 3254   1.941  12.417   3.375
    5DIG    H51 3255   1.835  12.433   3.344
    5DIG    H52 3256   1.950  12.313   3.410
    5DIG     O6 3257   2.024  12.434   3.260
    5DIG     C7 3258   1.987  12.343   3.156
    5DIG    H71 3259   1.906  12.388   3.096
    5DIG    H72 3260   1.950  12.247   3.200
    5DIG     C8 3261   2.103  12.308   3.062
    5DIG     O8 3262   2.205  12.372   3.042
    5DIG     O9 3263   2.084  12.189   2.995
    5DIG     H9 3264   2.169  12.162   2.958
    1PTV    CLP 3265   2.661  13.124   5.372
    1PTV     OL 3266   2.743  13.214   5.354
    1PTV     NL 3267   2.564  13.106   5.276
    1PTV     CA 3268   2.589  13.176   5.150
    1PTV    HA1 3269   2.694  13.169   5.127
    1PTV    HA2 3270   2.558  13.278   5.165
    1PTV     CB 3271   2.442  13.030   5.297
    1PTV    HB1 3272   2.395  13.008   5.198
    1PTV    HB2 3273   2.465  12.930   5.339
    1PTV     CG 3274   2.330  13.088   5.381
    1PTV    CD1 3275   2.199  13.039   5.364
    1PTV    HD1 3276   2.180  12.961   5.292
    1PTV    CD2 3277   2.352  13.187   5.478
    1PTV    HD2 3278   2.451  13.226   5.495
    1PTV    CE1 3279   2.094  13.086   5.444
    1PTV    HE1 3280   1.994  13.045   5.431
    1PTV    CE2 3281   2.247  13.234   5.558
    1PTV    HE2 3282   2.267  13.310   5.633
    1PTV     CZ 3283   2.118  13.184   5.541
    1PTV     HZ 3284   2.037  13.220   5.603
    1PTV    CP2 3285   2.521  13.122   5.026
    1PTV    OL2 3286   2.531  13.003   4.994
    1PTV     NT 3287   2.452  13.206   4.948
    1PTV    HN1 3288   2.418  13.171   4.861
    1PTV    HN2 3289   2.468  13.305   4.960
    2PTM    CLP 3290   2.563  13.082   5.709
    2PTM     OL 3291   2.487  12.988   5.686
    2PTM     NL 3292   2.669  13.103   5.624
    2PTM     CA 3293   2.673  13.033   5.494
    2PTM    HA1 3294   2.597  12.957   5.490
    2PTM    HA2 3295   2.770  12.988   5.487
    2PTM     CB 3296   2.786  13.183   5.658
    2PTM    HB1 3297   2.841  13.207   5.565
    2PTM    HB2 3298   2.756  13.281   5.699
    2PTM     CG 3299   2.891  13.124   5.750
    2PTM    CD1 3300   3.024  13.172   5.743
    2PTM    HD1 3301   3.048  13.251   5.673
    2PTM    CD2 3302   2.862  13.024   5.844
    2PTM    HD2 3303   2.762  12.985   5.853
    2PTM    CE1 3304   3.123  13.121   5.827
    2PTM    HE1 3305   3.224  13.160   5.821
    2PTM    CE2 3306   2.961  12.973   5.929
    2PTM    HE2 3307   2.936  12.895   6.000
    2PTM     CZ 3308   3.092  13.021   5.920
    2PTM     HZ 3309   3.168  12.980   5.984
    3PTM    CLP 3310   2.635  13.130   6.047
    3PTM     OL 3311   2.709  13.226   6.030
    3PTM     NL 3312   2.533  13.107   5.958
    3PTM     CA 3313   2.535  13.174   5.827
    3PTM    HA1 3314   2.605  13.255   5.828
    3PTM    HA2 3315   2.436  13.212   5.811
    3PTM     CB 3316   2.415  13.026   5.987
    3PTM    HB1 3317   2.365  13.001   5.891
    3PTM    HB2 3318   2.444  12.928   6.030
    3PTM     CG 3319   2.306  13.083   6.074
    3PTM    CD1 3320   2.175  13.031   6.064
    3PTM    HD1 3321   2.155  12.952   5.993
    3PTM    CD2 3322   2.329  13.184   6.170
    3PTM    HD2 3323   2.428  13.226   6.182
    3PTM    CE1 3324   2.072  13.076   6.148
    3PTM    HE1 3325   1.974  13.032   6.141
    3PTM    CE2 3326   2.227  13.229   6.255
    3PTM    HE2 3327   2.249  13.305   6.328
    3PTM     CZ 3328   2.099  13.174   6.244
    3PTM     HZ 3329   2.021  13.208   6.311
    4PTM    CLP 3330   2.546  13.062   6.379
    4PTM     OL 3331   2.469  12.974   6.340
    4PTM     NL 3332   2.651  13.095   6.298
    4PTM     CA 3333   2.662  13.035   6.164
    4PTM    HA1 3334   2.600  12.948   6.156
    4PTM    HA2 3335   2.765  13.007   6.153
    4PTM     CB 3336   2.758  13.183   6.341
    4PTM    HB1 3337   2.798  13.237   6.252
    4PTM    HB2 3338   2.718  13.263   6.406
    4PTM     CG 3339   2.877  13.123   6.412
    4PTM    CD1 3340   3.007  13.170   6.386
    4PTM    HD1 3341   3.022  13.248   6.312
    4PTM    CD2 3342   2.862  13.024   6.511
    4PTM    HD2 3343   2.764  12.985   6.534
    4PTM    CE1 3344   3.117  13.123   6.459
    4PTM    HE1 3345   3.216  13.162   6.440
    4PTM    CE2 3346   2.971  12.978   6.585
    4PTM    HE2 3347   2.957  12.903   6.662
    4PTM     CZ 3348   3.099  13.027   6.559
    4PTM     HZ 3349   3.183  12.991   6.616
    5DIG     C5 3350   2.512  13.140   6.505
    5DIG    H51 3351   2.427  13.087   6.553
    5DIG    H52 3352   2.475  13.239   6.474
    5DIG     O6 3353   2.616  13.155   6.601
    5DIG     C7 3354   2.578  13.240   6.710
    5DIG    H71 3355   2.495  13.194   6.766
    5DIG    H72 3356   2.546  13.339   6.670
    5DIG     C8 3357   2.693  13.265   6.809
    5DIG     O8 3358   2.807  13.221   6.805
    5DIG     O9 3359   2.658  13.350   6.913
    5DIG     H9 3360   2.735  13.360   6.968
    1PTV    CLP 3361   2.075  12.920   4.500
    1PTV     OL 3362   2.157  12.830   4.516
    1PTV     NL 3363   1.979  12.938   4.596
    1PTV     CA 3364   2.003  12.866   4.722
    1PTV    HA1 3365   2.109  12.865   4.741
    1PTV    HA2 3366   1.962  12.767   4.708
    1PTV     CB 3367   1.856  13.013   4.576
    1PTV    HB1 3368   1.808  13.031   4.675
    1PTV    HB2 3369   1.879  13.114   4.537
    1PTV     CG 3370   1.746  12.957   4.489
    1PTV    CD1 3371   1.615  13.009   4.503
    1PTV    HD1 3372   1.596  13.088   4.574
    1PTV    CD2 3373   1.768  12.857   4.393
    1PTV    HD2 3374   1.866  12.815   4.379
    1PTV    CE1 3375   1.510  12.962   4.423
    1PTV    HE1 3376   1.411  13.003   4.434
    1PTV    CE2 3377   1.663  12.810   4.313
    1PTV    HE2 3378   1.682  12.732   4.240
    1PTV     CZ 3379   1.534  12.862   4.328
    1PTV     HZ 3380   1.453  12.824   4.267
    1PTV    CP2 3381   1.944  12.926   4.848
    1PTV    OL2 3382   1.956  13.046   4.874
    1PTV     NT 3383   1.880  12.844   4.934
    1PTV    HN1 3384   1.854  12.883   5.022
    1PTV    HN2 3385   1.893  12.745   4.922
    2PTM    CLP 3386   1.982  12.962   4.162
    2PTM     OL 3387   1.904  13.055   4.181
    2PTM     NL 3388   2.086  12.942   4.249
    2PTM     CA 3389   2.086  13.012   4.378
    2PTM    HA1 3390   2.007  13.085   4.381
    2PTM    HA2 3391   2.182  13.060   4.387
    2PTM     CB 3392   2.205  12.865   4.216
    2PTM    HB1 3393   2.261  12.846   4.310
    2PTM    HB2 3394   2.177  12.764   4.178
    2PTM     CG 3395   2.307  12.923   4.122
    2PTM    CD1 3396   2.440  12.875   4.126
    2PTM    HD1 3397   2.465  12.796   4.194
    2PTM    CD2 3398   2.276  13.025   4.030
    2PTM    HD2 3399   2.176  13.064   4.023
    2PTM    CE1 3400   2.538  12.927   4.041
    2PTM    HE1 3401   2.639  12.889   4.045
    2PTM    CE2 3402   2.374  13.077   3.944
    2PTM    HE2 3403   2.348  13.156   3.874
    2PTM     CZ 3404   2.505  13.029   3.950
    2PTM     HZ 3405   2.580  13.071   3.886
    3PTM    CLP 3406   2.056  12.915   3.823
    3PTM     OL 3407   2.133  12.821   3.841
    3PTM     NL 3408   1.954  12.936   3.912
    3PTM     CA 3409   1.957  12.869   4.043
    3PTM    HA1 3410   2.030  12.790   4.043
    3PTM    HA2 3411   1.859  12.828   4.059
    3PTM     CB 3412   1.836  13.016   3.884
    3PTM    HB1 3413   1.779  13.030   3.978
    3PTM    HB2 3414   1.866  13.118   3.852
    3PTM     CG 3415   1.734  12.966   3.785
    3PTM    CD1 3416   1.607  13.027   3.781
    3PTM    HD1 3417   1.585  13.108   3.850
    3PTM    CD2 3418   1.759  12.862   3.693
    3PTM    HD2 3419   1.855  12.812   3.692
    3PTM    CE1 3420   1.511  12.990   3.687
    3PTM    HE1 3421   1.417  13.043   3.683
    3PTM    CE2 3422   1.663  12.824   3.599
    3PTM    HE2 3423   1.684  12.744   3.529
    3PTM     CZ 3424   1.539  12.889   3.595
    3PTM     HZ 3425   1.466  12.860   3.521
    4PTM    CLP 3426   1.977  12.979   3.485
    4PTM     OL 3427   1.902  13.072   3.512
    4PTM     NL 3428   2.077  12.948   3.573
    4PTM     CA 3429   2.081  13.010   3.706
    4PTM    HA1 3430   2.012  13.092   3.711
    4PTM    HA2 3431   2.182  13.045   3.718
    4PTM     CB 3432   2.186  12.860   3.535
    4PTM    HB1 3433   2.232  12.817   3.627
    4PTM    HB2 3434   2.148  12.773   3.478
    4PTM     CG 3435   2.300  12.920   3.455
    4PTM    CD1 3436   2.430  12.867   3.469
    4PTM    HD1 3437   2.448  12.786   3.538
    4PTM    CD2 3438   2.280  13.023   3.362
    4PTM    HD2 3439   2.182  13.065   3.348
    4PTM    CE1 3440   2.536  12.915   3.390
    4PTM    HE1 3441   2.634  12.872   3.400
    4PTM    CE2 3442   2.386  13.072   3.284
    4PTM    HE2 3443   2.368  13.152   3.213
    4PTM     CZ 3444   2.514  13.018   3.298
    4PTM     HZ 3445   2.595  13.056   3.238
    5DIG     C5 3446   1.945  12.889   3.368
    5DIG    H51 3447   1.845  12.920   3.330
    5DIG    H52 3448   1.934  12.787   3.408
    5DIG     O6 3449   2.036  12.887   3.258
    5DIG     C7 3450   1.995  12.790   3.160
    5DIG    H71 3451   1.903  12.826   3.109
    5DIG    H72 3452   1.972  12.694   3.211
    5DIG     C8 3453   2.100  12.761   3.052
    5DIG     O8 3454   2.198  12.827   3.021
    5DIG     O9 3455   2.074  12.643   2.985
    5DIG     H9 3456   2.153  12.617   2.937
    1PTV    CLP 3457   2.664  13.584   5.375
    1PTV     OL 3458   2.746  13.674   5.358
    1PTV     NL 3459   2.568  13.566   5.279
    1PTV     CA 3460   2.593  13.637   5.152
    1PTV    HA1 3461   2.699  13.633   5.131
    1PTV    HA2 3462   2.559  13.738   5.168
    1PTV     CB 3463   2.446  13.490   5.298
    1PTV    HB1 3464   2.400  13.469   5.199
    1PTV    HB2 3465   2.469  13.390   5.340
    1PTV     CG 3466   2.334  13.549   5.382
    1PTV    CD1 3467   2.203  13.499   5.365
    1PTV    HD1 3468   2.185  13.421   5.293
    1PTV    CD2 3469   2.356  13.648   5.479
    1PTV    HD2 3470   2.455  13.688   5.495
    1PTV    CE1 3471   2.097  13.548   5.443
    1PTV    HE1 3472   1.998  13.507   5.430
    1PTV    CE2 3473   2.251  13.697   5.557
    1PTV    HE2 3474   2.270  13.774   5.631
    1PTV     CZ 3475   2.121  13.647   5.539
    1PTV     HZ 3476   2.040  13.684   5.600
    1PTV    CP2 3477   2.527  13.581   5.028
    1PTV    OL2 3478   2.542  13.463   4.996
    1PTV     NT 3479   2.455  13.663   4.950
    1PTV    HN1 3480   2.422  13.627   4.864
    1PTV    HN2 3481   2.468  13.762   4.962
    2PTM    CLP 3482   2.567  13.542   5.712
    2PTM     OL 3483   2.488  13.451   5.688
    2PTM     NL 3484   2.674  13.561   5.627
    2PTM     CA 3485   2.675  13.492   5.497
    2PTM    HA1 3486   2.599  13.417   5.493
    2PTM    HA2 3487   2.772  13.446   5.489
    2PTM     CB 3488   2.792  13.639   5.661
    2PTM    HB1 3489   2.848  13.661   5.567
    2PTM    HB2 3490   2.763  13.739   5.700
    2PTM     CG 3491   2.895  13.580   5.754
    2PTM    CD1 3492   3.028  13.627   5.749
    2PTM    HD1 3493   3.053  13.705   5.678
    2PTM    CD2 3494   2.864  13.481   5.848
    2PTM    HD2 3495   2.764  13.442   5.856
    2PTM    CE1 3496   3.126  13.577   5.834
    2PTM    HE1 3497   3.227  13.615   5.829
    2PTM    CE2 3498   2.962  13.430   5.935
    2PTM    HE2 3499   2.936  13.353   6.006
    2PTM     CZ 3500   3.093  13.478   5.928
    2PTM     HZ 3501   3.169  13.438   5.993
    3PTM    CLP 3502   2.638  13.589   6.053
    3PTM     OL 3503   2.713  13.685   6.036
    3PTM     NL 3504   2.538  13.566   5.962
    3PTM     CA 3505   2.542  13.634   5.831
    3PTM    HA1 3506   2.614  13.713   5.833
    3PTM    HA2 3507   2.443  13.675   5.816
    3PTM     CB 3508   2.421  13.484   5.988
    3PTM    HB1 3509   2.370  13.463   5.892
    3PTM    HB2 3510   2.451  13.385   6.027
    3PTM     CG 3511   2.311  13.537   6.079
    3PTM    CD1 3512   2.179  13.490   6.063
    3PTM    HD1 3513   2.158  13.418   5.985
    3PTM    CD2 3514   2.336  13.630   6.182
    3PTM    HD2 3515   2.435  13.669   6.197
    3PTM    CE1 3516   2.077  13.532   6.148
    3PTM    HE1 3517   1.976  13.494   6.136
    3PTM    CE2 3518   2.235  13.669   6.270
    3PTM    HE2 3519   2.257  13.739   6.349
    3PTM     CZ 3520   2.105  13.620   6.253
    3PTM     HZ 3521   2.027  13.652   6.320
    4PTM    CLP 3522   2.573  13.533   6.399
    4PTM     OL 3523   2.487  13.449   6.373
    4PTM     NL 3524   2.670  13.558   6.305
    4PTM     CA 3525   2.662  13.495   6.172
    4PTM    HA1 3526   2.589  13.417   6.172
    4PTM    HA2 3527   2.760  13.453   6.155
    4PTM     CB 3528   2.785  13.641   6.334
    4PTM    HB1 3529   2.829  13.676   6.238
    4PTM    HB2 3530   2.754  13.733   6.387
    4PTM     CG 3531   2.901  13.582   6.412
    4PTM    CD1 3532   3.030  13.637   6.396
    4PTM    HD1 3533   3.044  13.719   6.327
    4PTM    CD2 3534   2.885  13.478   6.505
    4PTM    HD2 3535   2.788  13.434   6.521
    4PTM    CE1 3536   3.138  13.592   6.472
    4PTM    HE1 3537   3.235  13.636   6.461
    4PTM    CE2 3538   2.993  13.432   6.582
    4PTM    HE2 3539   2.977  13.353   6.653
    4PTM     CZ 3540   3.119  13.489   6.565
    4PTM     HZ 3541   3.202  13.454   6.624
    5DIG     C5 3542   2.558  13.620   6.522
    5DIG    H51 3543   2.454  13.606   6.558
    5DIG    H52 3544   2.567  13.726   6.491
    5DIG     O6 3545   2.647  13.597   6.632
    5DIG     C7 3546   2.616  13.684   6.742
    5DIG    H71 3547   2.521  13.651   6.788
    5DIG    H72 3548   2.604  13.788   6.704
    5DIG     C8 3549   2.723  13.688   6.854
    5DIG     O8 3550   2.820  13.616   6.870
    5DIG     O9 3551   2.699  13.790   6.945
    5DIG     H9 3552   2.767  13.789   7.012
    1PTV    CLP 3553   2.073  13.385   4.493
    1PTV     OL 3554   2.158  13.297   4.508
    1PTV     NL 3555   1.978  13.399   4.590
    1PTV     CA 3556   2.006  13.330   4.716
    1PTV    HA1 3557   2.112  13.333   4.734
    1PTV    HA2 3558   1.970  13.229   4.704
    1PTV     CB 3559   1.853  13.471   4.571
    1PTV    HB1 3560   1.802  13.481   4.669
    1PTV    HB2 3561   1.873  13.575   4.537
    1PTV     CG 3562   1.747  13.416   4.478
    1PTV    CD1 3563   1.618  13.472   4.483
    1PTV    HD1 3564   1.597  13.552   4.553
    1PTV    CD2 3565   1.771  13.314   4.385
    1PTV    HD2 3566   1.869  13.269   4.377
    1PTV    CE1 3567   1.517  13.430   4.395
    1PTV    HE1 3568   1.420  13.477   4.398
    1PTV    CE2 3569   1.671  13.270   4.297
    1PTV    HE2 3570   1.691  13.192   4.226
    1PTV     CZ 3571   1.544  13.329   4.302
    1PTV     HZ 3572   1.467  13.296   4.234
    1PTV    CP2 3573   1.946  13.389   4.842
    1PTV    OL2 3574   1.956  13.509   4.868
    1PTV     NT 3575   1.884  13.307   4.928
    1PTV    HN1 3576   1.855  13.345   5.015
    1PTV    HN2 3577   1.897  13.207   4.916
    2PTM    CLP 3578   1.975  13.426   4.154
    2PTM     OL 3579   1.897  13.519   4.173
    2PTM     NL 3580   2.080  13.408   4.241
    2PTM     CA 3581   2.079  13.477   4.371
    2PTM    HA1 3582   1.997  13.547   4.375
    2PTM    HA2 3583   2.173  13.528   4.378
    2PTM     CB 3584   2.200  13.332   4.207
    2PTM    HB1 3585   2.258  13.314   4.301
    2PTM    HB2 3586   2.174  13.231   4.170
    2PTM     CG 3587   2.302  13.392   4.113
    2PTM    CD1 3588   2.435  13.344   4.116
    2PTM    HD1 3589   2.461  13.265   4.185
    2PTM    CD2 3590   2.271  13.493   4.021
    2PTM    HD2 3591   2.170  13.532   4.014
    2PTM    CE1 3592   2.533  13.396   4.030
    2PTM    HE1 3593   2.634  13.358   4.034
    2PTM    CE2 3594   2.368  13.545   3.934
    2PTM    HE2 3595   2.342  13.623   3.865
    2PTM     CZ 3596   2.499  13.497   3.939
    2PTM     HZ 3597   2.574  13.538   3.874
    3PTM    CLP 3598   2.050  13.380   3.817
    3PTM     OL 3599   2.129  13.288   3.836
    3PTM     NL 3600   1.946  13.397   3.905
    3PTM     CA 3601   1.951  13.331   4.037
    3PTM    HA1 3602   2.025  13.253   4.036
    3PTM    HA2 3603   1.853  13.289   4.053
    3PTM     CB 3604   1.825  13.473   3.876
    3PTM    HB1 3605   1.768  13.486   3.970
    3PTM    HB2 3606   1.852  13.576   3.844
    3PTM     CG 3607   1.725  13.419   3.776
    3PTM    CD1 3608   1.595  13.473   3.774
    3PTM    HD1 3609   1.569  13.551   3.844
    3PTM    CD2 3610   1.755  13.318   3.684
    3PTM    HD2 3611   1.853  13.272   3.683
    3PTM    CE1 3612   1.500  13.430   3.680
    3PTM    HE1 3613   1.401  13.473   3.678
    3PTM    CE2 3614   1.661  13.276   3.589
    3PTM    HE2 3615   1.687  13.197   3.520
    3PTM     CZ 3616   1.534  13.332   3.587
    3PTM     HZ 3617   1.460  13.298   3.515
    4PTM    CLP 3618   1.957  13.457   3.485
    4PTM     OL 3619   1.885  13.550   3.521
    4PTM     NL 3620   2.059  13.417   3.567
    4PTM     CA 3621   2.072  13.476   3.701
    4PTM    HA1 3622   2.008  13.561   3.712
    4PTM    HA2 3623   2.176  13.506   3.710
    4PTM     CB 3624   2.162  13.326   3.523
    4PTM    HB1 3625   2.201  13.270   3.610
    4PTM    HB2 3626   2.120  13.248   3.456
    4PTM     CG 3627   2.283  13.385   3.452
    4PTM    CD1 3628   2.412  13.336   3.478
    4PTM    HD1 3629   2.425  13.257   3.550
    4PTM    CD2 3630   2.269  13.486   3.355
    4PTM    HD2 3631   2.171  13.527   3.333
    4PTM    CE1 3632   2.523  13.384   3.407
    4PTM    HE1 3633   2.621  13.344   3.426
    4PTM    CE2 3634   2.379  13.535   3.284
    4PTM    HE2 3635   2.366  13.613   3.210
    4PTM     CZ 3636   2.506  13.484   3.310
    4PTM     HZ 3637   2.592  13.521   3.256
    5DIG     C5 3638   1.917  13.375   3.364
    5DIG    H51 3639   1.827  13.423   3.319
    5DIG    H52 3640   1.886  13.276   3.401
    5DIG     O6 3641   2.016  13.359   3.261
    5DIG     C7 3642   1.982  13.254   3.171
    5DIG    H71 3643   1.891  13.281   3.114
    5DIG    H72 3644   1.963  13.160   3.228
    5DIG     C8 3645   2.094  13.224   3.070
    5DIG     O8 3646   2.196  13.287   3.050
    5DIG     O9 3647   2.070  13.109   2.997
    5DIG     H9 3648   2.149  13.091   2.945
    1PTV    CLP 3649   2.660  14.043   5.375
    1PTV     OL 3650   2.744  14.132   5.358
    1PTV     NL 3651   2.565  14.027   5.278
    1PTV     CA 3652   2.591  14.097   5.152
    1PTV    HA1 3653   2.697  14.090   5.131
    1PTV    HA2 3654   2.559  14.199   5.166
    1PTV     CB 3655   2.441  13.953   5.297
    1PTV    HB1 3656   2.394  13.933   5.198
    1PTV    HB2 3657   2.462  13.852   5.338
    1PTV     CG 3658   2.330  14.012   5.382
    1PTV    CD1 3659   2.198  13.966   5.363
    1PTV    HD1 3660   2.178  13.890   5.290
    1PTV    CD2 3661   2.354  14.109   5.480
    1PTV    HD2 3662   2.453  14.147   5.498
    1PTV    CE1 3663   2.093  14.016   5.441
    1PTV    HE1 3664   1.993  13.979   5.426
    1PTV    CE2 3665   2.249  14.159   5.559
    1PTV    HE2 3666   2.270  14.234   5.634
    1PTV     CZ 3667   2.119  14.112   5.540
    1PTV     HZ 3668   2.038  14.151   5.600
    1PTV    CP2 3669   2.526  14.041   5.027
    1PTV    OL2 3670   2.538  13.922   4.997
    1PTV     NT 3671   2.458  14.125   4.947
    1PTV    HN1 3672   2.426  14.088   4.860
    1PTV    HN2 3673   2.472  14.224   4.959
    2PTM    CLP 3674   2.567  14.002   5.717
    2PTM     OL 3675   2.487  13.912   5.696
    2PTM     NL 3676   2.671  14.021   5.628
    2PTM     CA 3677   2.668  13.952   5.498
    2PTM    HA1 3678   2.588  13.881   5.495
    2PTM    HA2 3679   2.763  13.902   5.490
    2PTM     CB 3680   2.790  14.098   5.659
    2PTM    HB1 3681   2.845  14.118   5.565
    2PTM    HB2 3682   2.763  14.199   5.697
    2PTM     CG 3683   2.894  14.040   5.752
    2PTM    CD1 3684   3.027  14.086   5.745
    2PTM    HD1 3685   3.052  14.164   5.674
    2PTM    CD2 3686   2.864  13.940   5.846
    2PTM    HD2 3687   2.763  13.902   5.855
    2PTM    CE1 3688   3.126  14.034   5.829
    2PTM    HE1 3689   3.228  14.072   5.822
    2PTM    CE2 3690   2.962  13.888   5.931
    2PTM    HE2 3691   2.937  13.811   6.002
    2PTM     CZ 3692   3.094  13.935   5.921
    2PTM     HZ 3693   3.170  13.893   5.985
    3PTM    CLP 3694   2.642  14.045   6.059
    3PTM     OL 3695   2.724  14.135   6.040
    3PTM     NL 3696   2.541  14.026   5.968
    3PTM     CA 3697   2.547  14.094   5.838
    3PTM    HA1 3698   2.622  14.170   5.839
    3PTM    HA2 3699   2.450  14.139   5.823
    3PTM     CB 3700   2.422  13.947   5.996
    3PTM    HB1 3701   2.366  13.933   5.901
    3PTM    HB2 3702   2.449  13.845   6.030
    3PTM     CG 3703   2.318  14.001   6.092
    3PTM    CD1 3704   2.193  13.937   6.100
    3PTM    HD1 3705   2.173  13.852   6.037
    3PTM    CD2 3706   2.342  14.110   6.178
    3PTM    HD2 3707   2.438  14.160   6.177
    3PTM    CE1 3708   2.096  13.979   6.192
    3PTM    HE1 3709   2.003  13.926   6.200
    3PTM    CE2 3710   2.245  14.153   6.269
    3PTM    HE2 3711   2.266  14.237   6.333
    3PTM     CZ 3712   2.122  14.087   6.276
    3PTM     HZ 3713   2.048  14.120   6.348
    4PTM    CLP 3714   2.541  13.982   6.394
    4PTM     OL 3715   2.466  13.892   6.359
    4PTM     NL 3716   2.646  14.016   6.312
    4PTM     CA 3717   2.660  13.953   6.180
    4PTM    HA1 3718   2.594  13.869   6.171
    4PTM    HA2 3719   2.763  13.920   6.174
    4PTM     CB 3720   2.751  14.106   6.356
    4PTM    HB1 3721   2.788  14.163   6.268
    4PTM    HB2 3722   2.711  14.183   6.424
    4PTM     CG 3723   2.873  14.046   6.424
    4PTM    CD1 3724   3.001  14.099   6.399
    4PTM    HD1 3725   3.013  14.180   6.329
    4PTM    CD2 3726   2.861  13.942   6.518
    4PTM    HD2 3727   2.764  13.898   6.538
    4PTM    CE1 3728   3.113  14.051   6.468
    4PTM    HE1 3729   3.210  14.094   6.451
    4PTM    CE2 3730   2.972  13.894   6.587
    4PTM    HE2 3731   2.960  13.813   6.659
    4PTM     CZ 3732   3.099  13.948   6.563
    4PTM     HZ 3733   3.185  13.911   6.616
    5DIG     C5 3734   2.510  14.056   6.524
    5DIG    H51 3735   2.422  14.006   6.568
    5DIG    H52 3736   2.481  14.160   6.498
    5DIG     O6 3737   2.614  14.060   6.622
    5DIG     C7 3738   2.569  14.109   6.749
    5DIG    H71 3739   2.548  14.023   6.816
    5DIG    H72 3740   2.476  14.169   6.738
    5DIG     C8 3741   2.674  14.198   6.818
    5DIG     O8 3742   2.756  14.164   6.903
    5DIG     O9 3743   2.667  14.329   6.778
    5DIG     H9 3744   2.736  14.383   6.819
    1PTV    CLP 3745   2.056  13.847   4.497
    1PTV     OL 3746   2.139  13.758   4.517
    1PTV     NL 3747   1.958  13.866   4.590
    1PTV     CA 3748   1.982  13.798   4.718
    1PTV    HA1 3749   2.086  13.810   4.743
    1PTV    HA2 3750   1.957  13.694   4.702
    1PTV     CB 3751   1.834  13.939   4.566
    1PTV    HB1 3752   1.783  13.957   4.663
    1PTV    HB2 3753   1.857  14.040   4.526
    1PTV     CG 3754   1.727  13.880   4.477
    1PTV    CD1 3755   1.596  13.932   4.484
    1PTV    HD1 3756   1.574  14.011   4.554
    1PTV    CD2 3757   1.753  13.779   4.383
    1PTV    HD2 3758   1.852  13.737   4.373
    1PTV    CE1 3759   1.494  13.884   4.401
    1PTV    HE1 3760   1.395  13.926   4.408
    1PTV    CE2 3761   1.652  13.733   4.297
    1PTV    HE2 3762   1.674  13.654   4.226
    1PTV     CZ 3763   1.523  13.785   4.307
    1PTV     HZ 3764   1.444  13.747   4.243
    1PTV    CP2 3765   1.909  13.848   4.841
    1PTV    OL2 3766   1.908  13.967   4.872
    1PTV     NT 3767   1.848  13.758   4.920
    1PTV    HN1 3768   1.810  13.791   5.006
    1PTV    HN2 3769   1.872  13.661   4.908
    2PTM    CLP 3770   1.965  13.888   4.158
    2PTM     OL 3771   1.885  13.979   4.181
    2PTM     NL 3772   2.069  13.867   4.245
    2PTM     CA 3773   2.070  13.937   4.374
    2PTM    HA1 3774   1.994  14.013   4.377
    2PTM    HA2 3775   2.167  13.982   4.383
    2PTM     CB 3776   2.187  13.788   4.213
    2PTM    HB1 3777   2.240  13.764   4.308
    2PTM    HB2 3778   2.158  13.689   4.172
    2PTM     CG 3779   2.293  13.846   4.123
    2PTM    CD1 3780   2.426  13.798   4.133
    2PTM    HD1 3781   2.449  13.720   4.204
    2PTM    CD2 3782   2.266  13.946   4.029
    2PTM    HD2 3783   2.166  13.985   4.018
    2PTM    CE1 3784   2.527  13.849   4.051
    2PTM    HE1 3785   2.628  13.811   4.059
    2PTM    CE2 3786   2.367  13.997   3.946
    2PTM    HE2 3787   2.343  14.074   3.874
    2PTM     CZ 3788   2.497  13.949   3.958
    2PTM     HZ 3789   2.575  13.990   3.895
    3PTM    CLP 3790   2.043  13.843   3.819
    3PTM     OL 3791   2.119  13.749   3.838
    3PTM     NL 3792   1.940  13.866   3.908
    3PTM     CA 3793   1.941  13.797   4.038
    3PTM    HA1 3794   2.013  13.717   4.037
    3PTM    HA2 3795   1.842  13.757   4.051
    3PTM     CB 3796   1.825  13.949   3.879
    3PTM    HB1 3797   1.773  13.972   3.975
    3PTM    HB2 3798   1.856  14.047   3.839
    3PTM     CG 3799   1.716  13.896   3.789
    3PTM    CD1 3800   1.590  13.957   3.792
    3PTM    HD1 3801   1.573  14.040   3.859
    3PTM    CD2 3802   1.736  13.790   3.699
    3PTM    HD2 3803   1.832  13.741   3.692
    3PTM    CE1 3804   1.488  13.917   3.706
    3PTM    HE1 3805   1.393  13.968   3.709
    3PTM    CE2 3806   1.635  13.750   3.611
    3PTM    HE2 3807   1.653  13.669   3.542
    3PTM     CZ 3808   1.510  13.813   3.614
    3PTM     HZ 3809   1.432  13.781   3.547
    4PTM    CLP 3810   1.947  13.912   3.487
    4PTM     OL 3811   1.874  14.003   3.526
    4PTM     NL 3812   2.052  13.875   3.567
    4PTM     CA 3813   2.068  13.935   3.700
    4PTM    HA1 3814   2.008  14.023   3.709
    4PTM    HA2 3815   2.172  13.962   3.707
    4PTM     CB 3816   2.155  13.783   3.523
    4PTM    HB1 3817   2.193  13.728   3.612
    4PTM    HB2 3818   2.112  13.705   3.457
    4PTM     CG 3819   2.275  13.842   3.453
    4PTM    CD1 3820   2.405  13.795   3.482
    4PTM    HD1 3821   2.418  13.717   3.556
    4PTM    CD2 3822   2.261  13.941   3.354
    4PTM    HD2 3823   2.164  13.980   3.329
    4PTM    CE1 3824   2.516  13.843   3.412
    4PTM    HE1 3825   2.614  13.804   3.433
    4PTM    CE2 3826   2.372  13.989   3.284
    4PTM    HE2 3827   2.360  14.065   3.208
    4PTM     CZ 3828   2.500  13.940   3.312
    4PTM     HZ 3829   2.585  13.977   3.258
    5DIG     C5 3830   1.908  13.837   3.361
    5DIG    H51 3831   1.832  13.900   3.309
    5DIG    H52 3832   1.856  13.745   3.393
    5DIG     O6 3833   2.010  13.806   3.267
    5DIG     C7 3834   1.965  13.713   3.168
    5DIG    H71 3835   1.882  13.758   3.110
    5DIG    H72 3836   1.929  13.621   3.219
    5DIG     C8 3837   2.076  13.673   3.069
    5DIG     O8 3838   2.178  13.734   3.043
    5DIG     O9 3839   2.049  13.554   3.005
    5DIG     H9 3840   2.129  13.525   2.960
    1PTV    CLP 3841   2.667  14.506   5.368
    1PTV     OL 3842   2.749  14.595   5.350
    1PTV     NL 3843   2.569  14.488   5.274
    1PTV     CA 3844   2.590  14.560   5.148
    1PTV    HA1 3845   2.695  14.559   5.125
    1PTV    HA2 3846   2.553  14.660   5.163
    1PTV     CB 3847   2.447  14.412   5.296
    1PTV    HB1 3848   2.400  14.389   5.198
    1PTV    HB2 3849   2.470  14.313   5.340
    1PTV     CG 3850   2.336  14.471   5.380
    1PTV    CD1 3851   2.204  14.423   5.363
    1PTV    HD1 3852   2.184  14.346   5.290
    1PTV    CD2 3853   2.359  14.569   5.478
    1PTV    HD2 3854   2.458  14.607   5.496
    1PTV    CE1 3855   2.099  14.472   5.442
    1PTV    HE1 3856   1.999  14.433   5.429
    1PTV    CE2 3857   2.254  14.618   5.558
    1PTV    HE2 3858   2.273  14.694   5.632
    1PTV     CZ 3859   2.124  14.569   5.539
    1PTV     HZ 3860   2.043  14.607   5.601
    1PTV    CP2 3861   2.524  14.502   5.024
    1PTV    OL2 3862   2.540  14.383   4.994
    1PTV     NT 3863   2.451  14.582   4.946
    1PTV    HN1 3864   2.418  14.545   4.860
    1PTV    HN2 3865   2.462  14.682   4.958
    2PTM    CLP 3866   2.573  14.462   5.705
    2PTM     OL 3867   2.497  14.368   5.684
    2PTM     NL 3868   2.678  14.484   5.619
    2PTM     CA 3869   2.681  14.414   5.490
    2PTM    HA1 3870   2.606  14.338   5.487
    2PTM    HA2 3871   2.779  14.370   5.482
    2PTM     CB 3872   2.795  14.564   5.653
    2PTM    HB1 3873   2.851  14.587   5.560
    2PTM    HB2 3874   2.765  14.662   5.694
    2PTM     CG 3875   2.899  14.505   5.746
    2PTM    CD1 3876   3.031  14.554   5.742
    2PTM    HD1 3877   3.056  14.635   5.674
    2PTM    CD2 3878   2.870  14.402   5.838
    2PTM    HD2 3879   2.770  14.363   5.845
    2PTM    CE1 3880   3.130  14.503   5.827
    2PTM    HE1 3881   3.230  14.543   5.823
    2PTM    CE2 3882   2.968  14.351   5.923
    2PTM    HE2 3883   2.943  14.272   5.993
    2PTM     CZ 3884   3.098  14.401   5.917
    2PTM     HZ 3885   3.174  14.360   5.982
    3PTM    CLP 3886   2.648  14.511   6.042
    3PTM     OL 3887   2.724  14.606   6.021
    3PTM     NL 3888   2.545  14.488   5.954
    3PTM     CA 3889   2.545  14.555   5.823
    3PTM    HA1 3890   2.614  14.637   5.823
    3PTM    HA2 3891   2.445  14.592   5.808
    3PTM     CB 3892   2.429  14.405   5.983
    3PTM    HB1 3893   2.378  14.383   5.888
    3PTM    HB2 3894   2.461  14.307   6.023
    3PTM     CG 3895   2.320  14.459   6.074
    3PTM    CD1 3896   2.191  14.405   6.063
    3PTM    HD1 3897   2.171  14.327   5.991
    3PTM    CD2 3898   2.343  14.558   6.170
    3PTM    HD2 3899   2.441  14.602   6.182
    3PTM    CE1 3900   2.087  14.448   6.147
    3PTM    HE1 3901   1.989  14.405   6.139
    3PTM    CE2 3902   2.241  14.601   6.255
    3PTM    HE2 3903   2.260  14.679   6.328
    3PTM     CZ 3904   2.112  14.547   6.244
    3PTM     HZ 3905   2.033  14.580   6.309
    4PTM    CLP 3906   2.568  14.444   6.379
    4PTM     OL 3907   2.496  14.349   6.349
    4PTM     NL 3908   2.668  14.480   6.292
    4PTM     CA 3909   2.676  14.418   6.159
    4PTM    HA1 3910   2.611  14.333   6.154
    4PTM    HA2 3911   2.779  14.387   6.148
    4PTM     CB 3912   2.775  14.570   6.331
    4PTM    HB1 3913   2.818  14.616   6.239
    4PTM    HB2 3914   2.734  14.655   6.389
    4PTM     CG 3915   2.891  14.513   6.409
    4PTM    CD1 3916   3.021  14.565   6.392
    4PTM    HD1 3917   3.037  14.645   6.321
    4PTM    CD2 3918   2.873  14.412   6.506
    4PTM    HD2 3919   2.775  14.370   6.523
    4PTM    CE1 3920   3.128  14.520   6.470
    4PTM    HE1 3921   3.226  14.564   6.459
    4PTM    CE2 3922   2.980  14.366   6.584
    4PTM    HE2 3923   2.963  14.289   6.658
    4PTM     CZ 3924   3.108  14.420   6.566
    4PTM     HZ 3925   3.190  14.386   6.627
    5DIG     C5 3926   2.532  14.527   6.502
    5DIG    H51 3927   2.457  14.467   6.557
    5DIG    H52 3928   2.481  14.618   6.466
    5DIG     O6 3929   2.636  14.562   6.594
    5DIG     C7 3930   2.588  14.650   6.697
    5DIG    H71 3931   2.491  14.612   6.735
    5DIG    H72 3932   2.573  14.751   6.654
    5DIG     C8 3933   2.683  14.660   6.817
    5DIG     O8 3934   2.774  14.584   6.847
    5DIG     O9 3935   2.653  14.766   6.901
    5DIG     H9 3936   2.713  14.766   6.975
    1PTV    CLP 3937   2.065  14.300   4.498
    1PTV     OL 3938   2.145  14.208   4.511
    1PTV     NL 3939   1.970  14.319   4.596
    1PTV     CA 3940   1.990  14.242   4.720
    1PTV    HA1 3941   2.095  14.225   4.735
    1PTV    HA2 3942   1.935  14.151   4.707
    1PTV     CB 3943   1.850  14.399   4.580
    1PTV    HB1 3944   1.807  14.419   4.680
    1PTV    HB2 3945   1.875  14.499   4.540
    1PTV     CG 3946   1.735  14.346   4.497
    1PTV    CD1 3947   1.605  14.394   4.521
    1PTV    HD1 3948   1.588  14.467   4.598
    1PTV    CD2 3949   1.753  14.252   4.394
    1PTV    HD2 3950   1.851  14.212   4.372
    1PTV    CE1 3951   1.496  14.351   4.443
    1PTV    HE1 3952   1.397  14.390   4.462
    1PTV    CE2 3953   1.645  14.209   4.315
    1PTV    HE2 3954   1.662  14.137   4.236
    1PTV     CZ 3955   1.517  14.258   4.340
    1PTV     HZ 3956   1.433  14.225   4.280
    1PTV    CP2 3957   1.945  14.309   4.848
    1PTV    OL2 3958   1.971  14.428   4.871
    1PTV     NT 3959   1.879  14.235   4.938
    1PTV    HN1 3960   1.859  14.277   5.026
    1PTV    HN2 3961   1.876  14.135   4.926
    2PTM    CLP 3962   1.973  14.345   4.160
    2PTM     OL 3963   1.895  14.437   4.181
    2PTM     NL 3964   2.078  14.326   4.247
    2PTM     CA 3965   2.077  14.394   4.377
    2PTM    HA1 3966   1.998  14.467   4.381
    2PTM    HA2 3967   2.173  14.442   4.387
    2PTM     CB 3968   2.197  14.249   4.214
    2PTM    HB1 3969   2.254  14.230   4.307
    2PTM    HB2 3970   2.170  14.148   4.176
    2PTM     CG 3971   2.299  14.308   4.119
    2PTM    CD1 3972   2.432  14.262   4.124
    2PTM    HD1 3973   2.459  14.184   4.195
    2PTM    CD2 3974   2.267  14.407   4.025
    2PTM    HD2 3975   2.166  14.444   4.017
    2PTM    CE1 3976   2.530  14.314   4.039
    2PTM    HE1 3977   2.632  14.277   4.044
    2PTM    CE2 3978   2.364  14.459   3.938
    2PTM    HE2 3979   2.337  14.536   3.868
    2PTM     CZ 3980   2.496  14.413   3.946
    2PTM     HZ 3981   2.570  14.456   3.881
    3PTM    CLP 3982   2.045  14.296   3.820
    3PTM     OL 3983   2.123  14.203   3.839
    3PTM     NL 3984   1.943  14.317   3.910
    3PTM     CA 3985   1.948  14.251   4.042
    3PTM    HA1 3986   2.021  14.173   4.041
    3PTM    HA2 3987   1.850  14.210   4.058
    3PTM     CB 3988   1.826  14.399   3.884
    3PTM    HB1 3989   1.776  14.420   3.981
    3PTM    HB2 3990   1.856  14.498   3.845
    3PTM     CG 3991   1.715  14.347   3.794
    3PTM    CD1 3992   1.584  14.397   3.810
    3PTM    HD1 3993   1.564  14.470   3.888
    3PTM    CD2 3994   1.738  14.254   3.692
    3PTM    HD2 3995   1.837  14.213   3.677
    3PTM    CE1 3996   1.481  14.358   3.724
    3PTM    HE1 3997   1.382  14.399   3.737
    3PTM    CE2 3998   1.636  14.216   3.604
    3PTM    HE2 3999   1.657  14.146   3.525
    3PTM     CZ 4000   1.507  14.268   3.621
    3PTM     HZ 4001   1.428  14.239   3.553
    4PTM    CLP 4002   1.958  14.367   3.484
    4PTM     OL 4003   1.885  14.459   3.520
    4PTM     NL 4004   2.060  14.330   3.568
    4PTM     CA 4005   2.070  14.390   3.702
    4PTM    HA1 4006   2.006  14.476   3.711
    4PTM    HA2 4007   2.173  14.421   3.712
    4PTM     CB 4008   2.165  14.240   3.526
    4PTM    HB1 4009   2.204  14.186   3.615
    4PTM    HB2 4010   2.124  14.160   3.460
    4PTM     CG 4011   2.285  14.299   3.455
    4PTM    CD1 4012   2.414  14.248   3.479
    4PTM    HD1 4013   2.427  14.168   3.550
    4PTM    CD2 4014   2.271  14.401   3.359
    4PTM    HD2 4015   2.174  14.442   3.337
    4PTM    CE1 4016   2.525  14.296   3.408
    4PTM    HE1 4017   2.623  14.254   3.424
    4PTM    CE2 4018   2.381  14.450   3.288
    4PTM    HE2 4019   2.368  14.529   3.215
    4PTM     CZ 4020   2.508  14.397   3.312
    4PTM     HZ 4021   2.593  14.435   3.257
    5DIG     C5 4022   1.923  14.291   3.357
    5DIG    H51 4023   1.841  14.348   3.308
    5DIG    H52 4024   1.880  14.194   3.389
    5DIG     O6 4025   2.026  14.268   3.261
    5DIG     C7 4026   1.976  14.197   3.147
    5DIG    H71 4027   1.925  14.268   3.079
    5DIG    H72 4028   1.902  14.120   3.179
    5DIG     C8 4029   2.087  14.127   3.067
    5DIG     O8 4030   2.198  14.171   3.040
    5DIG     O9 4031   2.052  14.001   3.023
    5DIG     H9 4032   2.131  13.955   2.994
    1PTV    CLP 4033   2.665  14.965   5.369
    1PTV     OL 4034   2.748  15.054   5.350
    1PTV     NL 4035   2.567  14.947   5.274
    1PTV     CA 4036   2.592  15.016   5.147
    1PTV    HA1 4037   2.697  15.007   5.124
    1PTV    HA2 4038   2.563  15.119   5.162
    1PTV     CB 4039   2.444  14.872   5.297
    1PTV    HB1 4040   2.397  14.850   5.198
    1PTV    HB2 4041   2.467  14.773   5.340
    1PTV     CG 4042   2.333  14.932   5.380
    1PTV    CD1 4043   2.202  14.885   5.363
    1PTV    HD1 4044   2.182  14.808   5.290
    1PTV    CD2 4045   2.356  15.030   5.478
    1PTV    HD2 4046   2.456  15.068   5.495
    1PTV    CE1 4047   2.096  14.934   5.440
    1PTV    HE1 4048   1.996  14.896   5.426
    1PTV    CE2 4049   2.251  15.079   5.557
    1PTV    HE2 4050   2.271  15.155   5.631
    1PTV     CZ 4051   2.121  15.032   5.538
    1PTV     HZ 4052   2.040  15.070   5.598
    1PTV    CP2 4053   2.521  14.962   5.024
    1PTV    OL2 4054   2.530  14.844   4.992
    1PTV     NT 4055   2.452  15.048   4.947
    1PTV    HN1 4056   2.416  15.013   4.862
    1PTV    HN2 4057   2.470  15.146   4.958
    2PTM    CLP 4058   2.569  14.922   5.705
    2PTM     OL 4059   2.493  14.829   5.683
    2PTM     NL 4060   2.675  14.943   5.620
    2PTM     CA 4061   2.678  14.874   5.491
    2PTM    HA1 4062   2.603  14.797   5.487
    2PTM    HA2 4063   2.776  14.830   5.483
    2PTM     CB 4064   2.792  15.024   5.654
    2PTM    HB1 4065   2.846  15.048   5.561
    2PTM    HB2 4066   2.761  15.123   5.695
    2PTM     CG 4067   2.897  14.967   5.746
    2PTM    CD1 4068   3.029  15.017   5.740
    2PTM    HD1 4069   3.052  15.096   5.670
    2PTM    CD2 4070   2.869  14.866   5.840
    2PTM    HD2 4071   2.769  14.825   5.848
    2PTM    CE1 4072   3.129  14.968   5.825
    2PTM    HE1 4073   3.229  15.008   5.820
    2PTM    CE2 4074   2.968  14.817   5.925
    2PTM    HE2 4075   2.945  14.739   5.996
    2PTM     CZ 4076   3.098  14.867   5.917
    2PTM     HZ 4077   3.175  14.828   5.982
    3PTM    CLP 4078   2.643  14.970   6.043
    3PTM     OL 4079   2.717  15.067   6.025
    3PTM     NL 4080   2.541  14.946   5.955
    3PTM     CA 4081   2.542  15.014   5.824
    3PTM    HA1 4082   2.611  15.095   5.825
    3PTM    HA2 4083   2.441  15.050   5.809
    3PTM     CB 4084   2.425  14.863   5.985
    3PTM    HB1 4085   2.375  14.837   5.889
    3PTM    HB2 4086   2.456  14.766   6.028
    3PTM     CG 4087   2.315  14.919   6.072
    3PTM    CD1 4088   2.186  14.864   6.063
    3PTM    HD1 4089   2.166  14.784   5.993
    3PTM    CD2 4090   2.337  15.021   6.166
    3PTM    HD2 4091   2.435  15.064   6.178
    3PTM    CE1 4092   2.082  14.909   6.146
    3PTM    HE1 4093   1.984  14.864   6.138
    3PTM    CE2 4094   2.234  15.065   6.250
    3PTM    HE2 4095   2.254  15.144   6.322
    3PTM     CZ 4096   2.106  15.010   6.240
    3PTM     HZ 4097   2.027  15.044   6.304
    4PTM    CLP 4098   2.556  14.903   6.375
    4PTM     OL 4099   2.480  14.813   6.338
    4PTM     NL 4100   2.660  14.937   6.293
    4PTM     CA 4101   2.672  14.876   6.160
    4PTM    HA1 4102   2.611  14.789   6.153
    4PTM    HA2 4103   2.776  14.849   6.150
    4PTM     CB 4104   2.766  15.027   6.336
    4PTM    HB1 4105   2.809  15.076   6.246
    4PTM    HB2 4106   2.724  15.109   6.397
    4PTM     CG 4107   2.883  14.969   6.413
    4PTM    CD1 4108   3.012  15.021   6.396
    4PTM    HD1 4109   3.028  15.101   6.325
    4PTM    CD2 4110   2.865  14.867   6.509
    4PTM    HD2 4111   2.767  14.825   6.526
    4PTM    CE1 4112   3.119  14.975   6.474
    4PTM    HE1 4113   3.217  15.019   6.463
    4PTM    CE2 4114   2.971  14.821   6.587
    4PTM    HE2 4115   2.955  14.744   6.661
    4PTM     CZ 4116   3.099  14.876   6.570
    4PTM     HZ 4117   3.181  14.841   6.631
    5DIG     C5 4118   2.519  14.984   6.497
    5DIG    H51 4119   2.431  14.934   6.543
    5DIG    H52 4120   2.485  15.083   6.461
    5DIG     O6 4121   2.619  15.002   6.598
    5DIG     C7 4122   2.571  15.081   6.707
    5DIG    H71 4123   2.504  15.019   6.770
    5DIG    H72 4124   2.515  15.169   6.667
    5DIG     C8 4125   2.684  15.133   6.797
    5DIG     O8 4126   2.793  15.083   6.817
    5DIG     O9 4127   2.652  15.252   6.860
    5DIG     H9 4128   2.732  15.284   6.902
    1PTV    CLP 4129   2.073  14.766   4.491
    1PTV     OL 4130   2.156  14.676   4.506
    1PTV     NL 4131   1.982  14.785   4.591
    1PTV     CA 4132   2.012  14.715   4.716
    1PTV    HA1 4133   2.118  14.724   4.735
    1PTV    HA2 4134   1.982  14.612   4.702
    1PTV     CB 4135   1.859  14.861   4.575
    1PTV    HB1 4136   1.813  14.879   4.675
    1PTV    HB2 4137   1.881  14.962   4.536
    1PTV     CG 4138   1.746  14.805   4.491
    1PTV    CD1 4139   1.618  14.861   4.504
    1PTV    HD1 4140   1.602  14.943   4.573
    1PTV    CD2 4141   1.765  14.702   4.398
    1PTV    HD2 4142   1.862  14.657   4.383
    1PTV    CE1 4143   1.511  14.816   4.426
    1PTV    HE1 4144   1.414  14.862   4.435
    1PTV    CE2 4145   1.658  14.655   4.320
    1PTV    HE2 4146   1.674  14.574   4.250
    1PTV     CZ 4147   1.531  14.711   4.335
    1PTV     HZ 4148   1.448  14.674   4.276
    1PTV    CP2 4149   1.947  14.768   4.842
    1PTV    OL2 4150   1.962  14.886   4.877
    1PTV     NT 4151   1.875  14.684   4.919
    1PTV    HN1 4152   1.840  14.720   5.005
    1PTV    HN2 4153   1.890  14.585   4.906
    2PTM    CLP 4154   1.970  14.804   4.152
    2PTM     OL 4155   1.890  14.895   4.174
    2PTM     NL 4156   2.076  14.786   4.238
    2PTM     CA 4157   2.078  14.856   4.368
    2PTM    HA1 4158   1.998  14.927   4.372
    2PTM    HA2 4159   2.173  14.906   4.373
    2PTM     CB 4160   2.195  14.709   4.204
    2PTM    HB1 4161   2.252  14.689   4.297
    2PTM    HB2 4162   2.167  14.609   4.166
    2PTM     CG 4163   2.297  14.769   4.110
    2PTM    CD1 4164   2.431  14.724   4.116
    2PTM    HD1 4165   2.457  14.646   4.186
    2PTM    CD2 4166   2.265  14.869   4.016
    2PTM    HD2 4167   2.164  14.906   4.009
    2PTM    CE1 4168   2.529  14.777   4.031
    2PTM    HE1 4169   2.630  14.741   4.036
    2PTM    CE2 4170   2.362  14.921   3.931
    2PTM    HE2 4171   2.335  14.999   3.860
    2PTM     CZ 4172   2.494  14.876   3.939
    2PTM     HZ 4173   2.569  14.920   3.875
    3PTM    CLP 4174   2.036  14.761   3.809
    3PTM     OL 4175   2.118  14.671   3.827
    3PTM     NL 4176   1.936  14.779   3.902
    3PTM     CA 4177   1.946  14.712   4.033
    3PTM    HA1 4178   2.021  14.636   4.030
    3PTM    HA2 4179   1.849  14.668   4.051
    3PTM     CB 4180   1.816  14.857   3.877
    3PTM    HB1 4181   1.763  14.871   3.974
    3PTM    HB2 4182   1.842  14.959   3.843
    3PTM     CG 4183   1.711  14.803   3.783
    3PTM    CD1 4184   1.583  14.863   3.780
    3PTM    HD1 4185   1.564  14.947   3.845
    3PTM    CD2 4186   1.735  14.695   3.695
    3PTM    HD2 4187   1.832  14.648   3.692
    3PTM    CE1 4188   1.484  14.818   3.691
    3PTM    HE1 4189   1.388  14.867   3.688
    3PTM    CE2 4190   1.636  14.650   3.607
    3PTM    HE2 4191   1.657  14.567   3.541
    3PTM     CZ 4192   1.511  14.711   3.605
    3PTM     HZ 4193   1.435  14.676   3.536
    4PTM    CLP 4194   1.939  14.813   3.470
    4PTM     OL 4195   1.854  14.895   3.504
    4PTM     NL 4196   2.044  14.787   3.555
    4PTM     CA 4197   2.050  14.852   3.687
    4PTM    HA1 4198   1.979  14.932   3.693
    4PTM    HA2 4199   2.150  14.892   3.694
    4PTM     CB 4200   2.155  14.702   3.517
    4PTM    HB1 4201   2.194  14.650   3.607
    4PTM    HB2 4202   2.119  14.620   3.451
    4PTM     CG 4203   2.274  14.765   3.448
    4PTM    CD1 4204   2.404  14.718   3.475
    4PTM    HD1 4205   2.418  14.638   3.546
    4PTM    CD2 4206   2.259  14.867   3.352
    4PTM    HD2 4207   2.161  14.905   3.329
    4PTM    CE1 4208   2.515  14.768   3.405
    4PTM    HE1 4209   2.613  14.729   3.424
    4PTM    CE2 4210   2.369  14.917   3.282
    4PTM    HE2 4211   2.355  14.995   3.207
    4PTM     CZ 4212   2.497  14.868   3.308
    4PTM     HZ 4213   2.582  14.906   3.254
    5DIG     C5 4214   1.916  14.736   3.340
    5DIG    H51 4215   1.832  14.786   3.288
    5DIG    H52 4216   1.880  14.635   3.368
    5DIG     O6 4217   2.025  14.725   3.249
    5DIG     C7 4218   1.996  14.634   3.142
    5DIG    H71 4219   1.917  14.677   3.077
    5DIG    H72 4220   1.962  14.537   3.183
    5DIG     C8 4221   2.119  14.606   3.053
    5DIG     O8 4222   2.221  14.671   3.043
    5DIG     O9 4223   2.106  14.489   2.979
    5DIG     H9 4224   2.190  14.474   2.935
    1PTV    CLP 4225   2.668  15.425   5.369
    1PTV     OL 4226   2.750  15.515   5.352
    1PTV     NL 4227   2.571  15.407   5.274
    1PTV     CA 4228   2.593  15.479   5.148
    1PTV    HA1 4229   2.699  15.479   5.127
    1PTV    HA2 4230   2.555  15.579   5.163
    1PTV     CB 4231   2.449  15.329   5.294
    1PTV    HB1 4232   2.405  15.306   5.195
    1PTV    HB2 4233   2.473  15.231   5.338
    1PTV     CG 4234   2.336  15.388   5.375
    1PTV    CD1 4235   2.205  15.340   5.354
    1PTV    HD1 4236   2.187  15.263   5.280
    1PTV    CD2 4237   2.356  15.485   5.474
    1PTV    HD2 4238   2.455  15.523   5.495
    1PTV    CE1 4239   2.097  15.388   5.430
    1PTV    HE1 4240   1.998  15.350   5.413
    1PTV    CE2 4241   2.249  15.533   5.551
    1PTV    HE2 4242   2.266  15.609   5.626
    1PTV     CZ 4243   2.119  15.485   5.528
    1PTV     HZ 4244   2.037  15.523   5.587
    1PTV    CP2 4245   2.530  15.420   5.024
    1PTV    OL2 4246   2.550  15.303   4.992
    1PTV     NT 4247   2.454  15.500   4.946
    1PTV    HN1 4248   2.422  15.462   4.860
    1PTV    HN2 4249   2.462  15.599   4.958
    2PTM    CLP 4250   2.571  15.381   5.705
    2PTM     OL 4251   2.494  15.288   5.681
    2PTM     NL 4252   2.677  15.402   5.621
    2PTM     CA 4253   2.681  15.333   5.491
    2PTM    HA1 4254   2.606  15.257   5.487
    2PTM    HA2 4255   2.779  15.289   5.483
    2PTM     CB 4256   2.793  15.482   5.656
    2PTM    HB1 4257   2.850  15.505   5.563
    2PTM    HB2 4258   2.763  15.581   5.695
    2PTM     CG 4259   2.897  15.425   5.749
    2PTM    CD1 4260   3.029  15.474   5.745
    2PTM    HD1 4261   3.054  15.553   5.675
    2PTM    CD2 4262   2.868  15.324   5.843
    2PTM    HD2 4263   2.768  15.283   5.850
    2PTM    CE1 4264   3.128  15.425   5.831
    2PTM    HE1 4265   3.228  15.464   5.827
    2PTM    CE2 4266   2.966  15.275   5.930
    2PTM    HE2 4267   2.941  15.196   6.000
    2PTM     CZ 4268   3.096  15.325   5.923
    2PTM     HZ 4269   3.172  15.285   5.989
    3PTM    CLP 4270   2.640  15.428   6.046
    3PTM     OL 4271   2.715  15.525   6.028
    3PTM     NL 4272   2.540  15.404   5.955
    3PTM     CA 4273   2.543  15.472   5.825
    3PTM    HA1 4274   2.613  15.553   5.826
    3PTM    HA2 4275   2.443  15.510   5.809
    3PTM     CB 4276   2.424  15.321   5.982
    3PTM    HB1 4277   2.376  15.294   5.885
    3PTM    HB2 4278   2.454  15.224   6.026
    3PTM     CG 4279   2.311  15.376   6.066
    3PTM    CD1 4280   2.182  15.322   6.053
    3PTM    HD1 4281   2.165  15.241   5.983
    3PTM    CD2 4282   2.330  15.479   6.160
    3PTM    HD2 4283   2.428  15.522   6.175
    3PTM    CE1 4284   2.075  15.368   6.131
    3PTM    HE1 4285   1.977  15.323   6.121
    3PTM    CE2 4286   2.224  15.526   6.239
    3PTM    HE2 4287   2.241  15.605   6.310
    3PTM     CZ 4288   2.096  15.471   6.224
    3PTM     HZ 4289   2.015  15.507   6.285
    4PTM    CLP 4290   2.561  15.373   6.383
    4PTM     OL 4291   2.477  15.289   6.351
    4PTM     NL 4292   2.664  15.399   6.297
    4PTM     CA 4293   2.666  15.335   6.164
    4PTM    HA1 4294   2.599  15.252   6.162
    4PTM    HA2 4295   2.767  15.301   6.151
    4PTM     CB 4296   2.775  15.485   6.333
    4PTM    HB1 4297   2.821  15.525   6.240
    4PTM    HB2 4298   2.739  15.573   6.388
    4PTM     CG 4299   2.890  15.427   6.413
    4PTM    CD1 4300   3.019  15.481   6.399
    4PTM    HD1 4301   3.036  15.561   6.329
    4PTM    CD2 4302   2.871  15.324   6.508
    4PTM    HD2 4303   2.774  15.280   6.522
    4PTM    CE1 4304   3.125  15.436   6.479
    4PTM    HE1 4305   3.223  15.481   6.470
    4PTM    CE2 4306   2.977  15.279   6.588
    4PTM    HE2 4307   2.961  15.200   6.660
    4PTM     CZ 4308   3.104  15.335   6.573
    4PTM     HZ 4309   3.186  15.300   6.635
    5DIG     C5 4310   2.536  15.460   6.505
    5DIG    H51 4311   2.442  15.423   6.552
    5DIG    H52 4312   2.517  15.562   6.469
    5DIG     O6 4313   2.637  15.465   6.606
    5DIG     C7 4314   2.603  15.558   6.710
    5DIG    H71 4315   2.510  15.524   6.759
    5DIG    H72 4316   2.586  15.658   6.665
    5DIG     C8 4317   2.711  15.572   6.818
    5DIG     O8 4318   2.814  15.508   6.832
    5DIG     O9 4319   2.680  15.670   6.910
    5DIG     H9 4320   2.750  15.674   6.976
    1PTV    CLP 4321   2.068  15.222   4.497
    1PTV     OL 4322   2.150  15.132   4.512
    1PTV     NL 4323   1.973  15.239   4.595
    1PTV     CA 4324   2.002  15.171   4.722
    1PTV    HA1 4325   2.109  15.177   4.739
    1PTV    HA2 4326   1.969  15.070   4.709
    1PTV     CB 4327   1.849  15.313   4.576
    1PTV    HB1 4328   1.802  15.329   4.676
    1PTV    HB2 4329   1.870  15.415   4.538
    1PTV     CG 4330   1.738  15.256   4.490
    1PTV    CD1 4331   1.607  15.303   4.508
    1PTV    HD1 4332   1.587  15.377   4.584
    1PTV    CD2 4333   1.761  15.161   4.389
    1PTV    HD2 4334   1.860  15.122   4.372
    1PTV    CE1 4335   1.502  15.259   4.426
    1PTV    HE1 4336   1.402  15.297   4.441
    1PTV    CE2 4337   1.657  15.117   4.306
    1PTV    HE2 4338   1.677  15.044   4.229
    1PTV     CZ 4339   1.528  15.166   4.325
    1PTV     HZ 4340   1.447  15.132   4.261
    1PTV    CP2 4341   1.940  15.228   4.848
    1PTV    OL2 4342   1.947  15.348   4.874
    1PTV     NT 4343   1.881  15.144   4.934
    1PTV    HN1 4344   1.851  15.181   5.021
    1PTV    HN2 4345   1.897  15.045   4.922
    2PTM    CLP 4346   1.969  15.266   4.159
    2PTM     OL 4347   1.892  15.359   4.181
    2PTM     NL 4348   2.074  15.245   4.245
    2PTM     CA 4349   2.076  15.314   4.375
    2PTM    HA1 4350   1.998  15.387   4.380
    2PTM    HA2 4351   2.173  15.361   4.382
    2PTM     CB 4352   2.192  15.166   4.210
    2PTM    HB1 4353   2.248  15.144   4.303
    2PTM    HB2 4354   2.163  15.067   4.170
    2PTM     CG 4355   2.296  15.225   4.117
    2PTM    CD1 4356   2.428  15.178   4.123
    2PTM    HD1 4357   2.453  15.099   4.193
    2PTM    CD2 4358   2.265  15.325   4.023
    2PTM    HD2 4359   2.165  15.364   4.015
    2PTM    CE1 4360   2.528  15.230   4.039
    2PTM    HE1 4361   2.629  15.192   4.045
    2PTM    CE2 4362   2.364  15.377   3.939
    2PTM    HE2 4363   2.339  15.455   3.868
    2PTM     CZ 4364   2.495  15.330   3.947
    2PTM     HZ 4365   2.571  15.373   3.884
    3PTM    CLP 4366   2.037  15.218   3.819
    3PTM     OL 4367   2.111  15.121   3.835
    3PTM     NL 4368   1.937  15.241   3.910
    3PTM     CA 4369   1.942  15.173   4.041
    3PTM    HA1 4370   2.013  15.094   4.039
    3PTM    HA2 4371   1.843  15.134   4.057
    3PTM     CB 4372   1.819  15.322   3.883
    3PTM    HB1 4373   1.767  15.341   3.979
    3PTM    HB2 4374   1.848  15.422   3.845
    3PTM     CG 4375   1.712  15.267   3.791
    3PTM    CD1 4376   1.581  15.319   3.798
    3PTM    HD1 4377   1.559  15.397   3.871
    3PTM    CD2 4378   1.738  15.169   3.694
    3PTM    HD2 4379   1.836  15.126   3.684
    3PTM    CE1 4380   1.481  15.278   3.709
    3PTM    HE1 4381   1.383  15.322   3.714
    3PTM    CE2 4382   1.639  15.128   3.603
    3PTM    HE2 4383   1.662  15.055   3.528
    3PTM     CZ 4384   1.510  15.183   3.611
    3PTM     HZ 4385   1.435  15.152   3.540
    4PTM    CLP 4386   1.952  15.288   3.485
    4PTM     OL 4387   1.875  15.378   3.517
    4PTM     NL 4388   2.054  15.253   3.569
    4PTM     CA 4389   2.063  15.314   3.702
    4PTM    HA1 4390   1.997  15.398   3.709
    4PTM    HA2 4391   2.165  15.345   3.714
    4PTM     CB 4392   2.161  15.164   3.528
    4PTM    HB1 4393   2.201  15.113   3.618
    4PTM    HB2 4394   2.123  15.082   3.464
    4PTM     CG 4395   2.281  15.223   3.456
    4PTM    CD1 4396   2.410  15.172   3.481
    4PTM    HD1 4397   2.423  15.093   3.553
    4PTM    CD2 4398   2.266  15.324   3.359
    4PTM    HD2 4399   2.169  15.365   3.338
    4PTM    CE1 4400   2.520  15.219   3.409
    4PTM    HE1 4401   2.618  15.177   3.426
    4PTM    CE2 4402   2.377  15.371   3.287
    4PTM    HE2 4403   2.364  15.449   3.214
    4PTM     CZ 4404   2.504  15.318   3.312
    4PTM     HZ 4405   2.589  15.355   3.256
    5DIG     C5 4406   1.918  15.200   3.366
    5DIG    H51 4407   1.816  15.227   3.332
    5DIG    H52 4408   1.914  15.096   3.402
    5DIG     O6 4409   2.007  15.209   3.254
    5DIG     C7 4410   1.978  15.108   3.157
    5DIG    H71 4411   1.884  15.133   3.104
    5DIG    H72 4412   1.966  15.009   3.207
    5DIG     C8 4413   2.089  15.093   3.052
    5DIG     O8 4414   2.174  15.174   3.020
    5DIG     O9 4415   2.087  14.969   2.990
    5DIG     H9 4416   2.165  14.961   2.935
    1PTV    CLP 4417   2.661  15.883   5.366
    1PTV     OL 4418   2.743  15.973   5.348
    1PTV     NL 4419   2.563  15.866   5.272
    1PTV     CA 4420   2.585  15.936   5.145
    1PTV    HA1 4421   2.690  15.931   5.122
    1PTV    HA2 4422   2.553  16.038   5.161
    1PTV     CB 4423   2.440  15.791   5.294
    1PTV    HB1 4424   2.392  15.769   5.196
    1PTV    HB2 4425   2.463  15.691   5.337
    1PTV     CG 4426   2.329  15.850   5.379
    1PTV    CD1 4427   2.198  15.802   5.363
    1PTV    HD1 4428   2.177  15.725   5.290
    1PTV    CD2 4429   2.353  15.948   5.477
    1PTV    HD2 4430   2.452  15.987   5.493
    1PTV    CE1 4431   2.093  15.851   5.442
    1PTV    HE1 4432   1.993  15.812   5.429
    1PTV    CE2 4433   2.249  15.997   5.557
    1PTV    HE2 4434   2.269  16.073   5.631
    1PTV     CZ 4435   2.119  15.948   5.539
    1PTV     HZ 4436   2.038  15.986   5.601
    1PTV    CP2 4437   2.517  15.881   5.022
    1PTV    OL2 4438   2.528  15.762   4.991
    1PTV     NT 4439   2.447  15.965   4.944
    1PTV    HN1 4440   2.412  15.928   4.858
    1PTV    HN2 4441   2.462  16.064   4.955
    2PTM    CLP 4442   2.567  15.838   5.702
    2PTM     OL 4443   2.490  15.744   5.680
    2PTM     NL 4444   2.673  15.860   5.617
    2PTM     CA 4445   2.675  15.791   5.487
    2PTM    HA1 4446   2.600  15.715   5.483
    2PTM    HA2 4447   2.773  15.747   5.479
    2PTM     CB 4448   2.789  15.940   5.651
    2PTM    HB1 4449   2.844  15.963   5.558
    2PTM    HB2 4450   2.759  16.038   5.691
    2PTM     CG 4451   2.894  15.882   5.744
    2PTM    CD1 4452   3.027  15.931   5.736
    2PTM    HD1 4453   3.051  16.008   5.665
    2PTM    CD2 4454   2.865  15.784   5.839
    2PTM    HD2 4455   2.765  15.744   5.848
    2PTM    CE1 4456   3.126  15.883   5.822
    2PTM    HE1 4457   3.227  15.922   5.816
    2PTM    CE2 4458   2.964  15.736   5.926
    2PTM    HE2 4459   2.939  15.660   5.999
    2PTM     CZ 4460   3.095  15.785   5.917
    2PTM     HZ 4461   3.171  15.747   5.984
    3PTM    CLP 4462   2.637  15.886   6.042
    3PTM     OL 4463   2.716  15.978   6.021
    3PTM     NL 4464   2.535  15.863   5.952
    3PTM     CA 4465   2.539  15.930   5.821
    3PTM    HA1 4466   2.609  16.012   5.822
    3PTM    HA2 4467   2.439  15.968   5.805
    3PTM     CB 4468   2.418  15.782   5.980
    3PTM    HB1 4469   2.371  15.753   5.883
    3PTM    HB2 4470   2.446  15.686   6.027
    3PTM     CG 4471   2.305  15.841   6.061
    3PTM    CD1 4472   2.174  15.791   6.045
    3PTM    HD1 4473   2.156  15.711   5.975
    3PTM    CD2 4474   2.325  15.944   6.155
    3PTM    HD2 4475   2.425  15.983   6.170
    3PTM    CE1 4476   2.068  15.841   6.122
    3PTM    HE1 4477   1.968  15.800   6.110
    3PTM    CE2 4478   2.220  15.993   6.232
    3PTM    HE2 4479   2.239  16.072   6.304
    3PTM     CZ 4480   2.091  15.942   6.216
    3PTM     HZ 4481   2.010  15.980   6.276
    4PTM    CLP 4482   2.539  15.828   6.374
    4PTM     OL 4483   2.460  15.742   6.334
    4PTM     NL 4484   2.646  15.859   6.294
    4PTM     CA 4485   2.660  15.795   6.162
    4PTM    HA1 4486   2.597  15.708   6.156
    4PTM    HA2 4487   2.763  15.765   6.155
    4PTM     CB 4488   2.751  15.949   6.336
    4PTM    HB1 4489   2.792  16.001   6.246
    4PTM    HB2 4490   2.710  16.030   6.399
    4PTM     CG 4491   2.871  15.892   6.410
    4PTM    CD1 4492   3.000  15.945   6.389
    4PTM    HD1 4493   3.013  16.026   6.318
    4PTM    CD2 4494   2.857  15.789   6.505
    4PTM    HD2 4495   2.760  15.746   6.523
    4PTM    CE1 4496   3.110  15.899   6.462
    4PTM    HE1 4497   3.207  15.943   6.447
    4PTM    CE2 4498   2.966  15.744   6.579
    4PTM    HE2 4499   2.953  15.665   6.652
    4PTM     CZ 4500   3.093  15.799   6.558
    4PTM     HZ 4501   3.177  15.763   6.615
    5DIG     C5 4502   2.507  15.903   6.502
    5DIG    H51 4503   2.424  15.847   6.551
    5DIG    H52 4504   2.466  16.002   6.473
    5DIG     O6 4505   2.611  15.920   6.598
    5DIG     C7 4506   2.569  15.997   6.711
    5DIG    H71 4507   2.510  15.932   6.779
    5DIG    H72 4508   2.505  16.081   6.676
    5DIG     C8 4509   2.687  16.054   6.791
    5DIG     O8 4510   2.794  16.001   6.814
    5DIG     O9 4511   2.661  16.180   6.842
    5DIG     H9 4512   2.743  16.219   6.873
    1PTV    CLP 4513   2.067  15.681   4.500
    1PTV     OL 4514   2.148  15.590   4.516
    1PTV     NL 4515   1.971  15.700   4.596
    1PTV     CA 4516   1.995  15.629   4.722
    1PTV    HA1 4517   2.102  15.631   4.742
    1PTV    HA2 4518   1.958  15.529   4.708
    1PTV     CB 4519   1.848  15.775   4.576
    1PTV    HB1 4520   1.803  15.797   4.675
    1PTV    HB2 4521   1.871  15.875   4.533
    1PTV     CG 4522   1.736  15.716   4.494
    1PTV    CD1 4523   1.604  15.763   4.513
    1PTV    HD1 4524   1.586  15.840   4.587
    1PTV    CD2 4525   1.757  15.619   4.395
    1PTV    HD2 4526   1.856  15.581   4.376
    1PTV    CE1 4527   1.498  15.715   4.437
    1PTV    HE1 4528   1.398  15.753   4.452
    1PTV    CE2 4529   1.651  15.570   4.317
    1PTV    HE2 4530   1.670  15.495   4.242
    1PTV     CZ 4531   1.521  15.618   4.338
    1PTV     HZ 4532   1.440  15.581   4.278
    1PTV    CP2 4533   1.933  15.688   4.847
    1PTV    OL2 4534   1.950  15.806   4.878
    1PTV     NT 4535   1.861  15.607   4.927
    1PTV    HN1 4536   1.830  15.644   5.014
    1PTV    HN2 4537   1.872  15.508   4.915
    2PTM    CLP 4538   1.972  15.725   4.163
    2PTM     OL 4539   1.894  15.817   4.186
    2PTM     NL 4540   2.078  15.704   4.248
    2PTM     CA 4541   2.080  15.773   4.379
    2PTM    HA1 4542   2.003  15.848   4.382
    2PTM    HA2 4543   2.177  15.819   4.387
    2PTM     CB 4544   2.196  15.627   4.214
    2PTM    HB1 4545   2.253  15.605   4.307
    2PTM    HB2 4546   2.168  15.527   4.175
    2PTM     CG 4547   2.299  15.686   4.120
    2PTM    CD1 4548   2.431  15.637   4.124
    2PTM    HD1 4549   2.457  15.558   4.192
    2PTM    CD2 4550   2.268  15.787   4.028
    2PTM    HD2 4551   2.168  15.827   4.022
    2PTM    CE1 4552   2.529  15.688   4.038
    2PTM    HE1 4553   2.630  15.650   4.041
    2PTM    CE2 4554   2.365  15.838   3.941
    2PTM    HE2 4555   2.340  15.917   3.872
    2PTM     CZ 4556   2.496  15.789   3.947
    2PTM     HZ 4557   2.571  15.831   3.881
    3PTM    CLP 4558   2.045  15.678   3.824
    3PTM     OL 4559   2.120  15.581   3.842
    3PTM     NL 4560   1.943  15.700   3.914
    3PTM     CA 4561   1.946  15.632   4.044
    3PTM    HA1 4562   2.017  15.552   4.044
    3PTM    HA2 4563   1.846  15.593   4.060
    3PTM     CB 4564   1.827  15.782   3.886
    3PTM    HB1 4565   1.778  15.807   3.982
    3PTM    HB2 4566   1.857  15.879   3.843
    3PTM     CG 4567   1.716  15.726   3.799
    3PTM    CD1 4568   1.584  15.774   3.817
    3PTM    HD1 4569   1.565  15.849   3.892
    3PTM    CD2 4570   1.738  15.629   3.700
    3PTM    HD2 4571   1.837  15.590   3.684
    3PTM    CE1 4572   1.479  15.727   3.737
    3PTM    HE1 4573   1.379  15.763   3.753
    3PTM    CE2 4574   1.634  15.584   3.619
    3PTM    HE2 4575   1.653  15.509   3.543
    3PTM     CZ 4576   1.504  15.632   3.638
    3PTM     HZ 4577   1.423  15.595   3.576
    4PTM    CLP 4578   1.956  15.752   3.493
    4PTM     OL 4579   1.880  15.839   3.534
    4PTM     NL 4580   2.060  15.714   3.574
    4PTM     CA 4581   2.073  15.772   3.708
    4PTM    HA1 4582   2.013  15.860   3.717
    4PTM    HA2 4583   2.177  15.799   3.718
    4PTM     CB 4584   2.164  15.623   3.530
    4PTM    HB1 4585   2.203  15.568   3.618
    4PTM    HB2 4586   2.123  15.546   3.462
    4PTM     CG 4587   2.285  15.683   3.460
    4PTM    CD1 4588   2.413  15.630   3.483
    4PTM    HD1 4589   2.426  15.548   3.553
    4PTM    CD2 4590   2.272  15.787   3.366
    4PTM    HD2 4591   2.176  15.830   3.345
    4PTM    CE1 4592   2.525  15.677   3.412
    4PTM    HE1 4593   2.622  15.633   3.428
    4PTM    CE2 4594   2.383  15.835   3.295
    4PTM    HE2 4595   2.371  15.914   3.223
    4PTM     CZ 4596   2.510  15.780   3.318
    4PTM     HZ 4597   2.595  15.816   3.263
    5DIG     C5 4598   1.921  15.677   3.366
    5DIG    H51 4599   1.835  15.730   3.319
    5DIG    H52 4600   1.885  15.577   3.396
    5DIG     O6 4601   2.024  15.662   3.267
    5DIG     C7 4602   1.982  15.578   3.159
    5DIG    H71 4603   1.903  15.629   3.101
    5DIG    H72 4604   1.943  15.482   3.200
    5DIG     C8 4605   2.097  15.542   3.063
    5DIG     O8 4606   2.211  15.585   3.062
    5DIG     O9 4607   2.060  15.448   2.969
    5DIG     H9 4608   2.140  15.405   2.937
    1PTV    CLP 4609   2.661  16.344   5.365
    1PTV     OL 4610   2.743  16.434   5.347
    1PTV     NL 4611   2.563  16.327   5.270
    1PTV     CA 4612   2.586  16.399   5.144
    1PTV    HA1 4613   2.691  16.396   5.122
    1PTV    HA2 4614   2.550  16.499   5.159
    1PTV     CB 4615   2.440  16.252   5.291
    1PTV    HB1 4616   2.393  16.231   5.193
    1PTV    HB2 4617   2.464  16.151   5.332
    1PTV     CG 4618   2.330  16.309   5.377
    1PTV    CD1 4619   2.199  16.259   5.362
    1PTV    HD1 4620   2.180  16.182   5.290
    1PTV    CD2 4621   2.353  16.408   5.475
    1PTV    HD2 4622   2.452  16.448   5.490
    1PTV    CE1 4623   2.095  16.305   5.443
    1PTV    HE1 4624   1.995  16.264   5.432
    1PTV    CE2 4625   2.249  16.454   5.556
    1PTV    HE2 4626   2.269  16.529   5.631
    1PTV     CZ 4627   2.120  16.402   5.541
    1PTV     HZ 4628   2.040  16.438   5.604
    1PTV    CP2 4629   2.521  16.341   5.020
    1PTV    OL2 4630   2.536  16.223   4.989
    1PTV     NT 4631   2.449  16.423   4.941
    1PTV    HN1 4632   2.416  16.386   4.854
    1PTV    HN2 4633   2.459  16.522   4.953
    2PTM    CLP 4634   2.567  16.300   5.702
    2PTM     OL 4635   2.490  16.207   5.681
    2PTM     NL 4636   2.672  16.321   5.616
    2PTM     CA 4637   2.673  16.252   5.486
    2PTM    HA1 4638   2.597  16.177   5.483
    2PTM    HA2 4639   2.770  16.207   5.478
    2PTM     CB 4640   2.789  16.400   5.650
    2PTM    HB1 4641   2.845  16.423   5.556
    2PTM    HB2 4642   2.760  16.499   5.690
    2PTM     CG 4643   2.894  16.342   5.742
    2PTM    CD1 4644   3.026  16.391   5.737
    2PTM    HD1 4645   3.050  16.470   5.667
    2PTM    CD2 4646   2.865  16.240   5.835
    2PTM    HD2 4647   2.765  16.200   5.843
    2PTM    CE1 4648   3.125  16.340   5.821
    2PTM    HE1 4649   3.226  16.380   5.816
    2PTM    CE2 4650   2.964  16.190   5.920
    2PTM    HE2 4651   2.939  16.111   5.990
    2PTM     CZ 4652   3.094  16.239   5.913
    2PTM     HZ 4653   3.170  16.198   5.977
    3PTM    CLP 4654   2.645  16.349   6.038
    3PTM     OL 4655   2.719  16.445   6.018
    3PTM     NL 4656   2.540  16.326   5.952
    3PTM     CA 4657   2.540  16.393   5.821
    3PTM    HA1 4658   2.609  16.475   5.820
    3PTM    HA2 4659   2.439  16.429   5.806
    3PTM     CB 4660   2.423  16.246   5.984
    3PTM    HB1 4661   2.375  16.213   5.889
    3PTM    HB2 4662   2.452  16.152   6.035
    3PTM     CG 4663   2.312  16.309   6.066
    3PTM    CD1 4664   2.179  16.268   6.046
    3PTM    HD1 4665   2.157  16.191   5.973
    3PTM    CD2 4666   2.337  16.407   6.163
    3PTM    HD2 4667   2.438  16.442   6.181
    3PTM    CE1 4668   2.074  16.321   6.123
    3PTM    HE1 4669   1.973  16.288   6.106
    3PTM    CE2 4670   2.234  16.460   6.241
    3PTM    HE2 4671   2.256  16.537   6.314
    3PTM     CZ 4672   2.102  16.418   6.220
    3PTM     HZ 4673   2.022  16.461   6.278
    4PTM    CLP 4674   2.551  16.274   6.364
    4PTM     OL 4675   2.479  16.183   6.324
    4PTM     NL 4676   2.657  16.313   6.287
    4PTM     CA 4677   2.675  16.255   6.154
    4PTM    HA1 4678   2.618  16.165   6.144
    4PTM    HA2 4679   2.780  16.233   6.146
    4PTM     CB 4680   2.758  16.407   6.334
    4PTM    HB1 4681   2.801  16.459   6.246
    4PTM    HB2 4682   2.712  16.486   6.396
    4PTM     CG 4683   2.876  16.352   6.412
    4PTM    CD1 4684   3.003  16.409   6.396
    4PTM    HD1 4685   3.017  16.489   6.326
    4PTM    CD2 4686   2.860  16.249   6.507
    4PTM    HD2 4687   2.764  16.204   6.523
    4PTM    CE1 4688   3.111  16.367   6.476
    4PTM    HE1 4689   3.207  16.415   6.467
    4PTM    CE2 4690   2.968  16.206   6.586
    4PTM    HE2 4691   2.954  16.127   6.658
    4PTM     CZ 4692   3.094  16.266   6.570
    4PTM     HZ 4693   3.176  16.234   6.633
    5DIG     C5 4694   2.507  16.355   6.484
    5DIG    H51 4695   2.417  16.305   6.526
    5DIG    H52 4696   2.474  16.454   6.445
    5DIG     O6 4697   2.602  16.374   6.588
    5DIG     C7 4698   2.557  16.470   6.684
    5DIG    H71 4699   2.470  16.429   6.739
    5DIG    H72 4700   2.526  16.563   6.631
    5DIG     C8 4701   2.664  16.509   6.786
    5DIG     O8 4702   2.774  16.459   6.803
    5DIG     O9 4703   2.624  16.614   6.865
    5DIG     H9 4704   2.702  16.652   6.906
    1PTV    CLP 4705   2.064  16.141   4.506
    1PTV     OL 4706   2.146  16.050   4.523
    1PTV     NL 4707   1.966  16.158   4.600
    1PTV     CA 4708   1.986  16.086   4.726
    1PTV    HA1 4709   2.092  16.080   4.747
    1PTV    HA2 4710   1.942  15.989   4.712
    1PTV     CB 4711   1.843  16.233   4.577
    1PTV    HB1 4712   1.795  16.252   4.676
    1PTV    HB2 4713   1.867  16.333   4.537
    1PTV     CG 4714   1.734  16.176   4.490
    1PTV    CD1 4715   1.603  16.224   4.505
    1PTV    HD1 4716   1.582  16.302   4.577
    1PTV    CD2 4717   1.758  16.077   4.393
    1PTV    HD2 4718   1.857  16.038   4.378
    1PTV    CE1 4719   1.498  16.176   4.425
    1PTV    HE1 4720   1.398  16.215   4.437
    1PTV    CE2 4721   1.654  16.028   4.312
    1PTV    HE2 4722   1.674  15.952   4.239
    1PTV     CZ 4723   1.524  16.078   4.328
    1PTV     HZ 4724   1.444  16.040   4.267
    1PTV    CP2 4725   1.929  16.148   4.853
    1PTV    OL2 4726   1.935  16.269   4.875
    1PTV     NT 4727   1.874  16.065   4.943
    1PTV    HN1 4728   1.847  16.104   5.031
    1PTV    HN2 4729   1.889  15.966   4.933
    2PTM    CLP 4730   1.973  16.187   4.167
    2PTM     OL 4731   1.896  16.281   4.190
    2PTM     NL 4732   2.077  16.165   4.254
    2PTM     CA 4733   2.078  16.233   4.385
    2PTM    HA1 4734   2.003  16.309   4.388
    2PTM    HA2 4735   2.176  16.277   4.394
    2PTM     CB 4736   2.194  16.084   4.222
    2PTM    HB1 4737   2.248  16.060   4.316
    2PTM    HB2 4738   2.163  15.985   4.181
    2PTM     CG 4739   2.301  16.140   4.131
    2PTM    CD1 4740   2.432  16.090   4.139
    2PTM    HD1 4741   2.454  16.011   4.209
    2PTM    CD2 4742   2.274  16.242   4.037
    2PTM    HD2 4743   2.175  16.283   4.027
    2PTM    CE1 4744   2.534  16.139   4.056
    2PTM    HE1 4745   2.633  16.098   4.063
    2PTM    CE2 4746   2.375  16.290   3.953
    2PTM    HE2 4747   2.353  16.368   3.881
    2PTM     CZ 4748   2.505  16.239   3.963
    2PTM     HZ 4749   2.583  16.278   3.899
    3PTM    CLP 4750   2.044  16.145   3.825
    3PTM     OL 4751   2.121  16.051   3.843
    3PTM     NL 4752   1.944  16.167   3.917
    3PTM     CA 4753   1.948  16.097   4.046
    3PTM    HA1 4754   2.020  16.018   4.044
    3PTM    HA2 4755   1.849  16.056   4.061
    3PTM     CB 4756   1.828  16.250   3.891
    3PTM    HB1 4757   1.775  16.268   3.987
    3PTM    HB2 4758   1.859  16.351   3.857
    3PTM     CG 4759   1.720  16.201   3.798
    3PTM    CD1 4760   1.597  16.270   3.793
    3PTM    HD1 4761   1.582  16.355   3.857
    3PTM    CD2 4762   1.738  16.092   3.711
    3PTM    HD2 4763   1.832  16.039   3.709
    3PTM    CE1 4764   1.497  16.233   3.702
    3PTM    HE1 4765   1.404  16.289   3.698
    3PTM    CE2 4766   1.638  16.054   3.621
    3PTM    HE2 4767   1.655  15.970   3.554
    3PTM     CZ 4768   1.518  16.125   3.616
    3PTM     HZ 4769   1.443  16.097   3.544
    4PTM    CLP 4770   1.949  16.202   3.491
    4PTM     OL 4771   1.870  16.290   3.527
    4PTM     NL 4772   2.054  16.173   3.573
    4PTM     CA 4773   2.065  16.237   3.705
    4PTM    HA1 4774   2.000  16.321   3.712
    4PTM    HA2 4775   2.168  16.269   3.713
    4PTM     CB 4776   2.163  16.086   3.532
    4PTM    HB1 4777   2.205  16.036   3.621
    4PTM    HB2 4778   2.124  16.004   3.469
    4PTM     CG 4779   2.280  16.148   3.457
    4PTM    CD1 4780   2.411  16.101   3.480
    4PTM    HD1 4781   2.428  16.023   3.552
    4PTM    CD2 4782   2.261  16.248   3.360
    4PTM    HD2 4783   2.162  16.286   3.341
    4PTM    CE1 4784   2.518  16.150   3.405
    4PTM    HE1 4785   2.618  16.112   3.421
    4PTM    CE2 4786   2.368  16.297   3.285
    4PTM    HE2 4787   2.351  16.373   3.210
    4PTM     CZ 4788   2.497  16.248   3.307
    4PTM     HZ 4789   2.580  16.286   3.248
    5DIG     C5 4790   1.917  16.124   3.364
    5DIG    H51 4791   1.834  16.179   3.313
    5DIG    H52 4792   1.876  16.026   3.395
    5DIG     O6 4793   2.022  16.105   3.270
    5DIG     C7 4794   1.984  16.015   3.165
    5DIG    H71 4795   1.906  16.062   3.103
    5DIG    H72 4796   1.945  15.921   3.209
    5DIG     C8 4797   2.102  15.979   3.072
    5DIG     O8 4798   2.206  16.039   3.056
    5DIG     O9 4799   2.080  15.862   3.002
    5DIG     H9 4800   2.161  15.839   2.957
    1PTV    CLP 4801   2.666  16.804   5.364
    1PTV     OL 4802   2.749  16.893   5.345
    1PTV     NL 4803   2.568  16.786   5.271
    1PTV     CA 4804   2.592  16.855   5.143
    1PTV    HA1 4805   2.697  16.844   5.119
    1PTV    HA2 4806   2.566  16.959   5.159
    1PTV     CB 4807   2.444  16.712   5.293
    1PTV    HB1 4808   2.396  16.692   5.196
    1PTV    HB2 4809   2.467  16.612   5.335
    1PTV     CG 4810   2.335  16.771   5.380
    1PTV    CD1 4811   2.204  16.722   5.366
    1PTV    HD1 4812   2.184  16.643   5.295
    1PTV    CD2 4813   2.358  16.872   5.475
    1PTV    HD2 4814   2.458  16.911   5.489
    1PTV    CE1 4815   2.100  16.770   5.446
    1PTV    HE1 4816   2.000  16.730   5.436
    1PTV    CE2 4817   2.255  16.920   5.556
    1PTV    HE2 4818   2.275  16.998   5.629
    1PTV     CZ 4819   2.125  16.869   5.542
    1PTV     HZ 4820   2.045  16.907   5.604
    1PTV    CP2 4821   2.519  16.804   5.020
    1PTV    OL2 4822   2.523  16.685   4.989
    1PTV     NT 4823   2.454  16.893   4.943
    1PTV    HN1 4824   2.416  16.859   4.858
    1PTV    HN2 4825   2.477  16.990   4.954
    2PTM    CLP 4826   2.569  16.759   5.699
    2PTM     OL 4827   2.493  16.666   5.676
    2PTM     NL 4828   2.676  16.782   5.615
    2PTM     CA 4829   2.680  16.712   5.485
    2PTM    HA1 4830   2.605  16.635   5.481
    2PTM    HA2 4831   2.778  16.669   5.478
    2PTM     CB 4832   2.791  16.863   5.650
    2PTM    HB1 4833   2.847  16.886   5.557
    2PTM    HB2 4834   2.760  16.961   5.690
    2PTM     CG 4835   2.896  16.806   5.743
    2PTM    CD1 4836   3.027  16.858   5.740
    2PTM    HD1 4837   3.050  16.939   5.673
    2PTM    CD2 4838   2.868  16.703   5.834
    2PTM    HD2 4839   2.769  16.660   5.840
    2PTM    CE1 4840   3.126  16.809   5.825
    2PTM    HE1 4841   3.226  16.850   5.822
    2PTM    CE2 4842   2.967  16.653   5.920
    2PTM    HE2 4843   2.944  16.572   5.988
    2PTM     CZ 4844   3.096  16.706   5.915
    2PTM     HZ 4845   3.173  16.665   5.979
    3PTM    CLP 4846   2.642  16.805   6.037
    3PTM     OL 4847   2.714  16.903   6.020
    3PTM     NL 4848   2.540  16.782   5.947
    3PTM     CA 4849   2.541  16.851   5.818
    3PTM    HA1 4850   2.610  16.933   5.819
    3PTM    HA2 4851   2.441  16.887   5.803
    3PTM     CB 4852   2.423  16.702   5.977
    3PTM    HB1 4853   2.371  16.677   5.881
    3PTM    HB2 4854   2.451  16.603   6.020
    3PTM     CG 4855   2.317  16.762   6.066
    3PTM    CD1 4856   2.183  16.720   6.053
    3PTM    HD1 4857   2.158  16.645   5.980
    3PTM    CD2 4858   2.347  16.859   6.163
    3PTM    HD2 4859   2.448  16.895   6.175
    3PTM    CE1 4860   2.083  16.771   6.137
    3PTM    HE1 4861   1.981  16.737   6.128
    3PTM    CE2 4862   2.248  16.910   6.248
    3PTM    HE2 4863   2.274  16.985   6.321
    3PTM     CZ 4864   2.116  16.866   6.235
    3PTM     HZ 4865   2.041  16.906   6.300
    4PTM    CLP 4866   2.578  16.762   6.376
    4PTM     OL 4867   2.494  16.674   6.359
    4PTM     NL 4868   2.678  16.778   6.284
    4PTM     CA 4869   2.669  16.711   6.154
    4PTM    HA1 4870   2.595  16.633   6.157
    4PTM    HA2 4871   2.767  16.670   6.135
    4PTM     CB 4872   2.797  16.858   6.310
    4PTM    HB1 4873   2.850  16.873   6.213
    4PTM    HB2 4874   2.769  16.960   6.344
    4PTM     CG 4875   2.903  16.807   6.405
    4PTM    CD1 4876   3.032  16.862   6.398
    4PTM    HD1 4877   3.054  16.939   6.326
    4PTM    CD2 4878   2.877  16.709   6.503
    4PTM    HD2 4879   2.780  16.665   6.512
    4PTM    CE1 4880   3.133  16.822   6.487
    4PTM    HE1 4881   3.231  16.867   6.483
    4PTM    CE2 4882   2.977  16.669   6.592
    4PTM    HE2 4883   2.956  16.594   6.667
    4PTM     CZ 4884   3.105  16.725   6.584
    4PTM     HZ 4885   3.182  16.694   6.654
    5DIG     C5 4886   2.559  16.865   6.485
    5DIG    H51 4887   2.450  16.868   6.507
    5DIG    H52 4888   2.587  16.965   6.446
    5DIG     O6 4889   2.629  16.841   6.607
    5DIG     C7 4890   2.597  16.940   6.705
    5DIG    H71 4891   2.489  16.933   6.730
    5DIG    H72 4892   2.618  17.041   6.665
    5DIG     C8 4893   2.677  16.924   6.836
    5DIG     O8 4894   2.772  16.852   6.858
    5DIG     O9 4895   2.626  17.003   6.937
    5DIG     H9 4896   2.674  16.980   7.019
    1PTV    CLP 4897   2.081  16.603   4.509
    1PTV     OL 4898   2.160  16.510   4.525
    1PTV     NL 4899   1.981  16.621   4.601
    1PTV     CA 4900   1.991  16.542   4.725
    1PTV    HA1 4901   2.093  16.513   4.742
    1PTV    HA2 4902   1.926  16.457   4.710
    1PTV     CB 4903   1.862  16.702   4.579
    1PTV    HB1 4904   1.814  16.723   4.677
    1PTV    HB2 4905   1.890  16.802   4.539
    1PTV     CG 4906   1.752  16.648   4.491
    1PTV    CD1 4907   1.624  16.708   4.498
    1PTV    HD1 4908   1.608  16.791   4.564
    1PTV    CD2 4909   1.772  16.543   4.400
    1PTV    HD2 4910   1.869  16.498   4.389
    1PTV    CE1 4911   1.520  16.664   4.415
    1PTV    HE1 4912   1.423  16.712   4.418
    1PTV    CE2 4913   1.668  16.498   4.318
    1PTV    HE2 4914   1.685  16.417   4.249
    1PTV     CZ 4915   1.541  16.558   4.326
    1PTV     HZ 4916   1.461  16.523   4.262
    1PTV    CP2 4917   1.949  16.610   4.853
    1PTV    OL2 4918   1.967  16.731   4.872
    1PTV     NT 4919   1.894  16.534   4.950
    1PTV    HN1 4920   1.879  16.576   5.038
    1PTV    HN2 4921   1.898  16.434   4.939
    2PTM    CLP 4922   1.994  16.646   4.174
    2PTM     OL 4923   1.915  16.738   4.197
    2PTM     NL 4924   2.100  16.628   4.260
    2PTM     CA 4925   2.099  16.697   4.390
    2PTM    HA1 4926   2.025  16.774   4.392
    2PTM    HA2 4927   2.198  16.740   4.401
    2PTM     CB 4928   2.218  16.550   4.227
    2PTM    HB1 4929   2.277  16.534   4.320
    2PTM    HB2 4930   2.191  16.449   4.192
    2PTM     CG 4931   2.318  16.608   4.129
    2PTM    CD1 4932   2.449  16.557   4.127
    2PTM    HD1 4933   2.476  16.476   4.194
    2PTM    CD2 4934   2.286  16.712   4.040
    2PTM    HD2 4935   2.186  16.753   4.037
    2PTM    CE1 4936   2.546  16.608   4.039
    2PTM    HE1 4937   2.646  16.568   4.039
    2PTM    CE2 4938   2.381  16.763   3.952
    2PTM    HE2 4939   2.355  16.844   3.885
    2PTM     CZ 4940   2.511  16.712   3.952
    2PTM     HZ 4941   2.585  16.754   3.886
    3PTM    CLP 4942   2.067  16.600   3.833
    3PTM     OL 4943   2.140  16.502   3.847
    3PTM     NL 4944   1.967  16.622   3.925
    3PTM     CA 4945   1.971  16.554   4.055
    3PTM    HA1 4946   2.045  16.476   4.054
    3PTM    HA2 4947   1.873  16.512   4.069
    3PTM     CB 4948   1.851  16.705   3.900
    3PTM    HB1 4949   1.798  16.723   3.996
    3PTM    HB2 4950   1.882  16.806   3.865
    3PTM     CG 4951   1.743  16.656   3.806
    3PTM    CD1 4952   1.613  16.708   3.820
    3PTM    HD1 4953   1.591  16.779   3.898
    3PTM    CD2 4954   1.768  16.564   3.703
    3PTM    HD2 4955   1.865  16.520   3.691
    3PTM    CE1 4956   1.512  16.673   3.729
    3PTM    HE1 4957   1.413  16.714   3.740
    3PTM    CE2 4958   1.668  16.531   3.611
    3PTM    HE2 4959   1.689  16.462   3.530
    3PTM     CZ 4960   1.541  16.587   3.623
    3PTM     HZ 4961   1.465  16.563   3.550
    4PTM    CLP 4962   1.985  16.677   3.498
    4PTM     OL 4963   1.911  16.769   3.531
    4PTM     NL 4964   2.086  16.639   3.583
    4PTM     CA 4965   2.093  16.697   3.718
    4PTM    HA1 4966   2.027  16.781   3.726
    4PTM    HA2 4967   2.196  16.728   3.730
    4PTM     CB 4968   2.193  16.550   3.540
    4PTM    HB1 4969   2.239  16.505   3.630
    4PTM    HB2 4970   2.151  16.465   3.483
    4PTM     CG 4971   2.306  16.609   3.458
    4PTM    CD1 4972   2.436  16.555   3.470
    4PTM    HD1 4973   2.454  16.475   3.540
    4PTM    CD2 4974   2.285  16.712   3.364
    4PTM    HD2 4975   2.187  16.755   3.352
    4PTM    CE1 4976   2.541  16.602   3.389
    4PTM    HE1 4977   2.639  16.558   3.397
    4PTM    CE2 4978   2.389  16.758   3.283
    4PTM    HE2 4979   2.371  16.837   3.212
    4PTM     CZ 4980   2.517  16.703   3.296
    4PTM     HZ 4981   2.598  16.738   3.233
    5DIG     C5 4982   1.947  16.588   3.382
    5DIG    H51 4983   1.847  16.622   3.346
    5DIG    H52 4984   1.933  16.486   3.422
    5DIG     O6 4985   2.036  16.582   3.271
    5DIG     C7 4986   1.993  16.485   3.175
    5DIG    H71 4987   1.902  16.523   3.124
    5DIG    H72 4988   1.969  16.390   3.226
    5DIG     C8 4989   2.098  16.456   3.067
    5DIG     O8 4990   2.188  16.529   3.028
    5DIG     O9 4991   2.083  16.331   3.011
    5DIG     H9 4992   2.158  16.312   2.955
    1PTV    CLP 4993   2.673  17.265   5.369
    1PTV     OL 4994   2.755  17.356   5.353
    1PTV     NL 4995   2.577  17.248   5.272
    1PTV     CA 4996   2.599  17.322   5.147
    1PTV    HA1 4997   2.705  17.324   5.127
    1PTV    HA2 4998   2.558  17.420   5.162
    1PTV     CB 4999   2.454  17.171   5.290
    1PTV    HB1 5000   2.410  17.150   5.191
    1PTV    HB2 5001   2.478  17.071   5.332
    1PTV     CG 5002   2.341  17.228   5.373
    1PTV    CD1 5003   2.211  17.179   5.352
    1PTV    HD1 5004   2.193  17.103   5.277
    1PTV    CD2 5005   2.361  17.324   5.473
    1PTV    HD2 5006   2.459  17.363   5.493
    1PTV    CE1 5007   2.103  17.225   5.429
    1PTV    HE1 5008   2.004  17.186   5.413
    1PTV    CE2 5009   2.254  17.370   5.551
    1PTV    HE2 5010   2.271  17.445   5.628
    1PTV     CZ 5011   2.125  17.320   5.529
    1PTV     HZ 5012   2.043  17.355   5.590
    1PTV    CP2 5013   2.540  17.261   5.022
    1PTV    OL2 5014   2.562  17.144   4.990
    1PTV     NT 5015   2.464  17.339   4.943
    1PTV    HN1 5016   2.434  17.301   4.856
    1PTV    HN2 5017   2.469  17.439   4.955
    2PTM    CLP 5018   2.570  17.218   5.702
    2PTM     OL 5019   2.496  17.124   5.678
    2PTM     NL 5020   2.678  17.241   5.620
    2PTM     CA 5021   2.684  17.173   5.490
    2PTM    HA1 5022   2.609  17.096   5.483
    2PTM    HA2 5023   2.782  17.129   5.483
    2PTM     CB 5024   2.793  17.322   5.657
    2PTM    HB1 5025   2.851  17.344   5.566
    2PTM    HB2 5026   2.761  17.421   5.696
    2PTM     CG 5027   2.894  17.265   5.754
    2PTM    CD1 5028   3.026  17.314   5.752
    2PTM    HD1 5029   3.053  17.392   5.683
    2PTM    CD2 5030   2.863  17.164   5.847
    2PTM    HD2 5031   2.763  17.123   5.852
    2PTM    CE1 5032   3.123  17.264   5.840
    2PTM    HE1 5033   3.224  17.304   5.838
    2PTM    CE2 5034   2.959  17.114   5.936
    2PTM    HE2 5035   2.933  17.036   6.005
    2PTM     CZ 5036   3.089  17.164   5.932
    2PTM     HZ 5037   3.164  17.124   5.999
    3PTM    CLP 5038   2.623  17.265   6.046
    3PTM     OL 5039   2.699  17.362   6.033
    3PTM     NL 5040   2.528  17.242   5.950
    3PTM     CA 5041   2.539  17.310   5.820
    3PTM    HA1 5042   2.610  17.390   5.825
    3PTM    HA2 5043   2.441  17.350   5.800
    3PTM     CB 5044   2.411  17.160   5.971
    3PTM    HB1 5045   2.363  17.140   5.873
    3PTM    HB2 5046   2.440  17.060   6.010
    3PTM     CG 5047   2.298  17.212   6.058
    3PTM    CD1 5048   2.170  17.157   6.045
    3PTM    HD1 5049   2.154  17.076   5.975
    3PTM    CD2 5050   2.317  17.315   6.153
    3PTM    HD2 5051   2.414  17.359   6.167
    3PTM    CE1 5052   2.063  17.202   6.124
    3PTM    HE1 5053   1.965  17.157   6.114
    3PTM    CE2 5054   2.211  17.360   6.232
    3PTM    HE2 5055   2.228  17.440   6.303
    3PTM     CZ 5056   2.083  17.304   6.217
    3PTM     HZ 5057   2.001  17.340   6.277
    4PTM    CLP 5058   2.566  17.237   6.391
    4PTM     OL 5059   2.469  17.162   6.378
    4PTM     NL 5060   2.664  17.239   6.294
    4PTM     CA 5061   2.640  17.171   6.166
    4PTM    HA1 5062   2.555  17.107   6.174
    4PTM    HA2 5063   2.730  17.115   6.146
    4PTM     CB 5064   2.792  17.306   6.311
    4PTM    HB1 5065   2.845  17.305   6.213
    4PTM    HB2 5066   2.776  17.413   6.335
    4PTM     CG 5067   2.895  17.253   6.409
    4PTM    CD1 5068   3.026  17.305   6.403
    4PTM    HD1 5069   3.050  17.380   6.329
    4PTM    CD2 5070   2.866  17.156   6.506
    4PTM    HD2 5071   2.767  17.114   6.513
    4PTM    CE1 5072   3.124  17.263   6.494
    4PTM    HE1 5073   3.224  17.304   6.489
    4PTM    CE2 5074   2.963  17.115   6.598
    4PTM    HE2 5075   2.939  17.041   6.673
    4PTM     CZ 5076   3.093  17.168   6.592
    4PTM     HZ 5077   3.168  17.136   6.663
    5DIG     C5 5078   2.568  17.338   6.504
    5DIG    H51 5079   2.461  17.358   6.529
    5DIG    H52 5080   2.610  17.433   6.465
    5DIG     O6 5081   2.637  17.301   6.623
    5DIG     C7 5082   2.619  17.399   6.726
    5DIG    H71 5083   2.536  17.367   6.793
    5DIG    H72 5084   2.593  17.497   6.682
    5DIG     C8 5085   2.744  17.420   6.814
    5DIG     O8 5086   2.843  17.348   6.823
    5DIG     O9 5087   2.740  17.537   6.886
    5DIG     H9 5088   2.825  17.552   6.928
    1PTV    CLP 5089   2.069  17.073   4.501
    1PTV     OL 5090   2.154  16.986   4.519
    1PTV     NL 5091   1.972  17.089   4.596
    1PTV     CA 5092   2.000  17.022   4.724
    1PTV    HA1 5093   2.105  17.036   4.746
    1PTV    HA2 5094   1.976  16.918   4.710
    1PTV     CB 5095   1.847  17.161   4.575
    1PTV    HB1 5096   1.796  17.175   4.673
    1PTV    HB2 5097   1.868  17.263   4.538
    1PTV     CG 5098   1.741  17.102   4.485
    1PTV    CD1 5099   1.609  17.153   4.494
    1PTV    HD1 5100   1.587  17.230   4.565
    1PTV    CD2 5101   1.767  17.004   4.388
    1PTV    HD2 5102   1.867  16.963   4.378
    1PTV    CE1 5103   1.508  17.107   4.408
    1PTV    HE1 5104   1.409  17.149   4.415
    1PTV    CE2 5105   1.667  16.959   4.301
    1PTV    HE2 5106   1.690  16.883   4.228
    1PTV     CZ 5107   1.538  17.010   4.311
    1PTV     HZ 5108   1.461  16.976   4.244
    1PTV    CP2 5109   1.929  17.073   4.847
    1PTV    OL2 5110   1.930  17.193   4.876
    1PTV     NT 5111   1.866  16.984   4.927
    1PTV    HN1 5112   1.829  17.019   5.012
    1PTV    HN2 5113   1.889  16.887   4.916
    2PTM    CLP 5114   1.976  17.113   4.162
    2PTM     OL 5115   1.897  17.205   4.182
    2PTM     NL 5116   2.081  17.095   4.250
    2PTM     CA 5117   2.078  17.165   4.379
    2PTM    HA1 5118   1.999  17.236   4.382
    2PTM    HA2 5119   2.174  17.214   4.388
    2PTM     CB 5120   2.200  17.018   4.218
    2PTM    HB1 5121   2.257  17.001   4.312
    2PTM    HB2 5122   2.173  16.917   4.183
    2PTM     CG 5123   2.302  17.076   4.123
    2PTM    CD1 5124   2.435  17.029   4.128
    2PTM    HD1 5125   2.462  16.952   4.199
    2PTM    CD2 5126   2.271  17.175   4.029
    2PTM    HD2 5127   2.170  17.214   4.021
    2PTM    CE1 5128   2.533  17.080   4.042
    2PTM    HE1 5129   2.635  17.042   4.047
    2PTM    CE2 5130   2.368  17.225   3.941
    2PTM    HE2 5131   2.342  17.302   3.870
    2PTM     CZ 5132   2.499  17.179   3.949
    2PTM     HZ 5133   2.574  17.220   3.883
    3PTM    CLP 5134   2.049  17.067   3.823
    3PTM     OL 5135   2.130  16.977   3.841
    3PTM     NL 5136   1.946  17.086   3.913
    3PTM     CA 5137   1.954  17.019   4.044
    3PTM    HA1 5138   2.029  16.942   4.043
    3PTM    HA2 5139   1.856  16.975   4.060
    3PTM     CB 5140   1.827  17.164   3.885
    3PTM    HB1 5141   1.772  17.180   3.981
    3PTM    HB2 5142   1.855  17.266   3.851
    3PTM     CG 5143   1.723  17.111   3.790
    3PTM    CD1 5144   1.600  17.179   3.779
    3PTM    HD1 5145   1.582  17.266   3.841
    3PTM    CD2 5146   1.744  17.000   3.706
    3PTM    HD2 5147   1.838  16.947   3.708
    3PTM    CE1 5148   1.504  17.142   3.684
    3PTM    HE1 5149   1.413  17.199   3.674
    3PTM    CE2 5150   1.648  16.961   3.611
    3PTM    HE2 5151   1.669  16.877   3.547
    3PTM     CZ 5152   1.529  17.032   3.600
    3PTM     HZ 5153   1.456  17.004   3.525
    4PTM    CLP 5154   1.938  17.138   3.497
    4PTM     OL 5155   1.865  17.228   3.539
    4PTM     NL 5156   2.046  17.101   3.572
    4PTM     CA 5157   2.068  17.160   3.704
    4PTM    HA1 5158   2.007  17.248   3.716
    4PTM    HA2 5159   2.172  17.188   3.706
    4PTM     CB 5160   2.146  17.007   3.523
    4PTM    HB1 5161   2.181  16.945   3.609
    4PTM    HB2 5162   2.102  16.934   3.452
    4PTM     CG 5163   2.269  17.065   3.457
    4PTM    CD1 5164   2.397  17.015   3.488
    4PTM    HD1 5165   2.407  16.937   3.562
    4PTM    CD2 5166   2.259  17.164   3.357
    4PTM    HD2 5167   2.162  17.204   3.332
    4PTM    CE1 5168   2.510  17.061   3.420
    4PTM    HE1 5169   2.607  17.020   3.442
    4PTM    CE2 5170   2.372  17.210   3.290
    4PTM    HE2 5171   2.362  17.287   3.214
    4PTM     CZ 5172   2.498  17.159   3.321
    4PTM     HZ 5173   2.585  17.194   3.268
    5DIG     C5 5174   1.895  17.063   3.372
    5DIG    H51 5175   1.806  17.116   3.330
    5DIG    H52 5176   1.860  16.963   3.405
    5DIG     O6 5177   1.992  17.049   3.268
    5DIG     C7 5178   1.953  16.950   3.172
    5DIG    H71 5179   1.876  16.993   3.104
    5DIG    H72 5180   1.910  16.861   3.223
    5DIG     C8 5181   2.070  16.901   3.086
    5DIG     O8 5182   2.179  16.954   3.070
    5DIG     O9 5183   2.043  16.781   3.023
    5DIG     H9 5184   2.126  16.741   2.994
    1PTV    CLP 5185   2.659  17.723   5.368
    1PTV     OL 5186   2.742  17.813   5.351
    1PTV     NL 5187   2.562  17.707   5.273
    1PTV     CA 5188   2.586  17.777   5.146
    1PTV    HA1 5189   2.691  17.772   5.125
    1PTV    HA2 5190   2.553  17.879   5.161
    1PTV     CB 5191   2.438  17.632   5.294
    1PTV    HB1 5192   2.390  17.613   5.195
    1PTV    HB2 5193   2.461  17.531   5.334
    1PTV     CG 5194   2.329  17.690   5.380
    1PTV    CD1 5195   2.197  17.641   5.366
    1PTV    HD1 5196   2.177  17.564   5.293
    1PTV    CD2 5197   2.353  17.789   5.478
    1PTV    HD2 5198   2.452  17.828   5.492
    1PTV    CE1 5199   2.093  17.689   5.446
    1PTV    HE1 5200   1.993  17.650   5.434
    1PTV    CE2 5201   2.249  17.836   5.559
    1PTV    HE2 5202   2.269  17.913   5.633
    1PTV     CZ 5203   2.119  17.787   5.543
    1PTV     HZ 5204   2.039  17.824   5.606
    1PTV    CP2 5205   2.519  17.721   5.023
    1PTV    OL2 5206   2.531  17.602   4.992
    1PTV     NT 5207   2.449  17.804   4.944
    1PTV    HN1 5208   2.415  17.768   4.858
    1PTV    HN2 5209   2.464  17.903   4.955
    2PTM    CLP 5210   2.563  17.680   5.705
    2PTM     OL 5211   2.486  17.586   5.684
    2PTM     NL 5212   2.669  17.700   5.620
    2PTM     CA 5213   2.670  17.631   5.490
    2PTM    HA1 5214   2.593  17.557   5.486
    2PTM    HA2 5215   2.767  17.585   5.482
    2PTM     CB 5216   2.786  17.778   5.654
    2PTM    HB1 5217   2.843  17.799   5.561
    2PTM    HB2 5218   2.757  17.878   5.692
    2PTM     CG 5219   2.888  17.720   5.749
    2PTM    CD1 5220   3.022  17.766   5.743
    2PTM    HD1 5221   3.048  17.842   5.671
    2PTM    CD2 5222   2.856  17.623   5.846
    2PTM    HD2 5223   2.755  17.585   5.853
    2PTM    CE1 5224   3.119  17.718   5.832
    2PTM    HE1 5225   3.220  17.755   5.827
    2PTM    CE2 5226   2.952  17.575   5.935
    2PTM    HE2 5227   2.925  17.500   6.007
    2PTM     CZ 5228   3.084  17.622   5.928
    2PTM     HZ 5229   3.158  17.583   5.996
    3PTM    CLP 5230   2.625  17.730   6.045
    3PTM     OL 5231   2.704  17.822   6.029
    3PTM     NL 5232   2.525  17.709   5.953
    3PTM     CA 5233   2.534  17.774   5.822
    3PTM    HA1 5234   2.607  17.853   5.824
    3PTM    HA2 5235   2.437  17.816   5.802
    3PTM     CB 5236   2.406  17.629   5.978
    3PTM    HB1 5237   2.356  17.610   5.881
    3PTM    HB2 5238   2.433  17.529   6.016
    3PTM     CG 5239   2.297  17.685   6.068
    3PTM    CD1 5240   2.167  17.632   6.058
    3PTM    HD1 5241   2.147  17.553   5.986
    3PTM    CD2 5242   2.321  17.785   6.163
    3PTM    HD2 5243   2.419  17.829   6.174
    3PTM    CE1 5244   2.064  17.676   6.141
    3PTM    HE1 5245   1.965  17.633   6.133
    3PTM    CE2 5246   2.219  17.829   6.249
    3PTM    HE2 5247   2.239  17.906   6.321
    3PTM     CZ 5248   2.090  17.775   6.237
    3PTM     HZ 5249   2.011  17.810   6.302
    4PTM    CLP 5250   2.523  17.662   6.378
    4PTM     OL 5251   2.450  17.570   6.342
    4PTM     NL 5252   2.628  17.699   6.298
    4PTM     CA 5253   2.644  17.637   6.165
    4PTM    HA1 5254   2.579  17.552   6.155
    4PTM    HA2 5255   2.747  17.605   6.160
    4PTM     CB 5256   2.731  17.791   6.342
    4PTM    HB1 5257   2.768  17.848   6.254
    4PTM    HB2 5258   2.690  17.868   6.411
    4PTM     CG 5259   2.854  17.732   6.409
    4PTM    CD1 5260   2.981  17.787   6.385
    4PTM    HD1 5261   2.992  17.871   6.318
    4PTM    CD2 5262   2.843  17.626   6.499
    4PTM    HD2 5263   2.746  17.583   6.520
    4PTM    CE1 5264   3.094  17.737   6.452
    4PTM    HE1 5265   3.190  17.783   6.436
    4PTM    CE2 5266   2.954  17.576   6.566
    4PTM    HE2 5267   2.944  17.493   6.635
    4PTM     CZ 5268   3.080  17.631   6.543
    4PTM     HZ 5269   3.165  17.591   6.596
    5DIG     C5 5270   2.489  17.735   6.507
    5DIG    H51 5271   2.405  17.680   6.554
    5DIG    H52 5272   2.450  17.835   6.478
    5DIG     O6 5273   2.594  17.750   6.603
    5DIG     C7 5274   2.551  17.825   6.718
    5DIG    H71 5275   2.509  17.755   6.793
    5DIG    H72 5276   2.473  17.898   6.689
    5DIG     C8 5277   2.666  17.901   6.785
    5DIG     O8 5278   2.784  17.871   6.787
    5DIG     O9 5279   2.624  18.017   6.847
    5DIG     H9 5280   2.701  18.071   6.867
    1PTV    CLP 5281   2.064  17.529   4.503
    1PTV     OL 5282   2.148  17.442   4.524
    1PTV     NL 5283   1.964  17.546   4.594
    1PTV     CA 5284   1.985  17.478   4.723
    1PTV    HA1 5285   2.087  17.495   4.752
    1PTV    HA2 5286   1.964  17.374   4.707
    1PTV     CB 5287   1.842  17.622   4.569
    1PTV    HB1 5288   1.793  17.646   4.666
    1PTV    HB2 5289   1.866  17.721   4.526
    1PTV     CG 5290   1.733  17.562   4.484
    1PTV    CD1 5291   1.601  17.610   4.498
    1PTV    HD1 5292   1.580  17.687   4.571
    1PTV    CD2 5293   1.757  17.463   4.387
    1PTV    HD2 5294   1.857  17.425   4.372
    1PTV    CE1 5295   1.497  17.562   4.417
    1PTV    HE1 5296   1.398  17.602   4.429
    1PTV    CE2 5297   1.654  17.416   4.304
    1PTV    HE2 5298   1.676  17.340   4.230
    1PTV     CZ 5299   1.524  17.465   4.320
    1PTV     HZ 5300   1.445  17.429   4.256
    1PTV    CP2 5301   1.902  17.528   4.840
    1PTV    OL2 5302   1.920  17.642   4.884
    1PTV     NT 5303   1.811  17.446   4.895
    1PTV    HN1 5304   1.755  17.481   4.970
    1PTV    HN2 5305   1.825  17.347   4.885
    2PTM    CLP 5306   1.971  17.571   4.164
    2PTM     OL 5307   1.895  17.664   4.186
    2PTM     NL 5308   2.076  17.549   4.250
    2PTM     CA 5309   2.078  17.619   4.380
    2PTM    HA1 5310   2.004  17.696   4.382
    2PTM    HA2 5311   2.176  17.663   4.388
    2PTM     CB 5312   2.193  17.470   4.217
    2PTM    HB1 5313   2.248  17.448   4.311
    2PTM    HB2 5314   2.164  17.371   4.177
    2PTM     CG 5315   2.297  17.529   4.124
    2PTM    CD1 5316   2.430  17.483   4.131
    2PTM    HD1 5317   2.456  17.406   4.201
    2PTM    CD2 5318   2.266  17.628   4.029
    2PTM    HD2 5319   2.166  17.666   4.020
    2PTM    CE1 5320   2.529  17.534   4.045
    2PTM    HE1 5321   2.630  17.497   4.051
    2PTM    CE2 5322   2.364  17.679   3.943
    2PTM    HE2 5323   2.338  17.756   3.871
    2PTM     CZ 5324   2.496  17.633   3.952
    2PTM     HZ 5325   2.571  17.675   3.887
    3PTM    CLP 5326   2.040  17.526   3.822
    3PTM     OL 5327   2.118  17.432   3.840
    3PTM     NL 5328   1.939  17.547   3.913
    3PTM     CA 5329   1.945  17.479   4.044
    3PTM    HA1 5330   2.017  17.400   4.042
    3PTM    HA2 5331   1.847  17.438   4.060
    3PTM     CB 5332   1.822  17.630   3.888
    3PTM    HB1 5333   1.772  17.650   3.986
    3PTM    HB2 5334   1.852  17.729   3.851
    3PTM     CG 5335   1.712  17.578   3.799
    3PTM    CD1 5336   1.581  17.629   3.814
    3PTM    HD1 5337   1.561  17.701   3.892
    3PTM    CD2 5338   1.735  17.485   3.696
    3PTM    HD2 5339   1.833  17.443   3.682
    3PTM    CE1 5340   1.477  17.590   3.728
    3PTM    HE1 5341   1.378  17.631   3.741
    3PTM    CE2 5342   1.632  17.448   3.608
    3PTM    HE2 5343   1.653  17.377   3.529
    3PTM     CZ 5344   1.503  17.500   3.624
    3PTM     HZ 5345   1.424  17.471   3.556
    4PTM    CLP 5346   1.962  17.583   3.479
    4PTM     OL 5347   1.881  17.672   3.505
    4PTM     NL 5348   2.061  17.554   3.569
    4PTM     CA 5349   2.061  17.618   3.702
    4PTM    HA1 5350   1.989  17.698   3.704
    4PTM    HA2 5351   2.161  17.657   3.714
    4PTM     CB 5352   2.173  17.468   3.534
    4PTM    HB1 5353   2.215  17.425   3.627
    4PTM    HB2 5354   2.138  17.381   3.475
    4PTM     CG 5355   2.290  17.528   3.458
    4PTM    CD1 5356   2.419  17.475   3.476
    4PTM    HD1 5357   2.434  17.394   3.546
    4PTM    CD2 5358   2.273  17.632   3.365
    4PTM    HD2 5359   2.176  17.675   3.348
    4PTM    CE1 5360   2.527  17.523   3.402
    4PTM    HE1 5361   2.625  17.479   3.414
    4PTM    CE2 5362   2.381  17.680   3.290
    4PTM    HE2 5363   2.366  17.760   3.219
    4PTM     CZ 5364   2.509  17.626   3.309
    4PTM     HZ 5365   2.592  17.662   3.251
    5DIG     C5 5366   1.938  17.495   3.357
    5DIG    H51 5367   1.838  17.523   3.317
    5DIG    H52 5368   1.932  17.391   3.392
    5DIG     O6 5369   2.034  17.502   3.252
    5DIG     C7 5370   2.005  17.407   3.149
    5DIG    H71 5371   1.917  17.441   3.091
    5DIG    H72 5372   1.984  17.308   3.193
    5DIG     C8 5373   2.122  17.389   3.050
    5DIG     O8 5374   2.227  17.449   3.046
    5DIG     O9 5375   2.099  17.288   2.957
    5DIG     H9 5376   2.183  17.271   2.914
    1PTV    CLP 5377   2.659  18.184   5.368
    1PTV     OL 5378   2.742  18.274   5.351
    1PTV     NL 5379   2.563  18.167   5.272
    1PTV     CA 5380   2.588  18.238   5.146
    1PTV    HA1 5381   2.694  18.233   5.125
    1PTV    HA2 5382   2.554  18.339   5.161
    1PTV     CB 5383   2.439  18.092   5.292
    1PTV    HB1 5384   2.392  18.074   5.193
    1PTV    HB2 5385   2.462  17.991   5.331
    1PTV     CG 5386   2.329  18.150   5.378
    1PTV    CD1 5387   2.199  18.099   5.364
    1PTV    HD1 5388   2.179  18.021   5.291
    1PTV    CD2 5389   2.352  18.249   5.475
    1PTV    HD2 5390   2.451  18.289   5.490
    1PTV    CE1 5391   2.094  18.147   5.444
    1PTV    HE1 5392   1.995  18.106   5.432
    1PTV    CE2 5393   2.248  18.296   5.555
    1PTV    HE2 5394   2.268  18.373   5.629
    1PTV     CZ 5395   2.119  18.245   5.540
    1PTV     HZ 5396   2.039  18.282   5.602
    1PTV    CP2 5397   2.523  18.182   5.021
    1PTV    OL2 5398   2.535  18.063   4.991
    1PTV     NT 5399   2.453  18.265   4.942
    1PTV    HN1 5400   2.420  18.229   4.855
    1PTV    HN2 5401   2.468  18.364   4.953
    2PTM    CLP 5402   2.564  18.145   5.706
    2PTM     OL 5403   2.485  18.052   5.686
    2PTM     NL 5404   2.669  18.163   5.620
    2PTM     CA 5405   2.669  18.093   5.490
    2PTM    HA1 5406   2.590  18.020   5.487
    2PTM    HA2 5407   2.765  18.045   5.482
    2PTM     CB 5408   2.788  18.240   5.652
    2PTM    HB1 5409   2.844  18.260   5.559
    2PTM    HB2 5410   2.761  18.340   5.691
    2PTM     CG 5411   2.890  18.180   5.746
    2PTM    CD1 5412   3.024  18.224   5.740
    2PTM    HD1 5413   3.051  18.302   5.670
    2PTM    CD2 5414   2.857  18.080   5.839
    2PTM    HD2 5415   2.756  18.043   5.847
    2PTM    CE1 5416   3.121  18.170   5.825
    2PTM    HE1 5417   3.223  18.206   5.820
    2PTM    CE2 5418   2.954  18.026   5.925
    2PTM    HE2 5419   2.927  17.949   5.995
    2PTM     CZ 5420   3.086  18.071   5.917
    2PTM     HZ 5421   3.161  18.027   5.980
    3PTM    CLP 5422   2.636  18.191   6.045
    3PTM     OL 5423   2.716  18.283   6.026
    3PTM     NL 5424   2.534  18.172   5.956
    3PTM     CA 5425   2.539  18.238   5.825
    3PTM    HA1 5426   2.613  18.317   5.825
    3PTM    HA2 5427   2.441  18.280   5.808
    3PTM     CB 5428   2.415  18.093   5.983
    3PTM    HB1 5429   2.361  18.076   5.887
    3PTM    HB2 5430   2.443  17.991   6.019
    3PTM     CG 5431   2.309  18.146   6.077
    3PTM    CD1 5432   2.180  18.092   6.072
    3PTM    HD1 5433   2.158  18.014   6.001
    3PTM    CD2 5434   2.336  18.246   6.173
    3PTM    HD2 5435   2.434  18.290   6.181
    3PTM    CE1 5436   2.081  18.131   6.164
    3PTM    HE1 5437   1.984  18.084   6.161
    3PTM    CE2 5438   2.237  18.286   6.264
    3PTM    HE2 5439   2.260  18.362   6.338
    3PTM     CZ 5440   2.110  18.228   6.261
    3PTM     HZ 5441   2.036  18.256   6.333
    4PTM    CLP 5442   2.553  18.125   6.386
    4PTM     OL 5443   2.476  18.035   6.355
    4PTM     NL 5444   2.652  18.160   6.298
    4PTM     CA 5445   2.658  18.098   6.165
    4PTM    HA1 5446   2.589  18.016   6.159
    4PTM    HA2 5447   2.759  18.062   6.154
    4PTM     CB 5448   2.759  18.251   6.336
    4PTM    HB1 5449   2.798  18.301   6.245
    4PTM    HB2 5450   2.720  18.333   6.399
    4PTM     CG 5451   2.880  18.194   6.407
    4PTM    CD1 5452   3.009  18.247   6.381
    4PTM    HD1 5453   3.020  18.326   6.308
    4PTM    CD2 5454   2.869  18.094   6.506
    4PTM    HD2 5455   2.773  18.052   6.529
    4PTM    CE1 5456   3.121  18.204   6.454
    4PTM    HE1 5457   3.217  18.247   6.435
    4PTM    CE2 5458   2.980  18.051   6.578
    4PTM    HE2 5459   2.969  17.975   6.654
    4PTM     CZ 5460   3.106  18.106   6.552
    4PTM     HZ 5461   3.192  18.073   6.609
    5DIG     C5 5462   2.521  18.211   6.508
    5DIG    H51 5463   2.430  18.167   6.554
    5DIG    H52 5464   2.493  18.311   6.471
    5DIG     O6 5465   2.621  18.225   6.610
    5DIG     C7 5466   2.585  18.327   6.704
    5DIG    H71 5467   2.482  18.307   6.742
    5DIG    H72 5468   2.586  18.426   6.654
    5DIG     C8 5469   2.677  18.335   6.827
    5DIG     O8 5470   2.764  18.256   6.860
    5DIG     O9 5471   2.649  18.444   6.908
    5DIG     H9 5472   2.709  18.445   6.983
    1PTV    CLP 5473   2.066  17.982   4.501
    1PTV     OL 5474   2.151  17.895   4.518
    1PTV     NL 5475   1.968  17.997   4.595
    1PTV     CA 5476   1.992  17.926   4.722
    1PTV    HA1 5477   2.098  17.927   4.743
    1PTV    HA2 5478   1.955  17.826   4.709
    1PTV     CB 5479   1.844  18.071   4.576
    1PTV    HB1 5480   1.796  18.089   4.674
    1PTV    HB2 5481   1.866  18.172   4.536
    1PTV     CG 5482   1.734  18.014   4.489
    1PTV    CD1 5483   1.602  18.060   4.507
    1PTV    HD1 5484   1.581  18.133   4.584
    1PTV    CD2 5485   1.758  17.920   4.386
    1PTV    HD2 5486   1.857  17.883   4.368
    1PTV    CE1 5487   1.498  18.015   4.425
    1PTV    HE1 5488   1.397  18.053   4.439
    1PTV    CE2 5489   1.654  17.876   4.304
    1PTV    HE2 5490   1.674  17.804   4.226
    1PTV     CZ 5491   1.524  17.924   4.323
    1PTV     HZ 5492   1.443  17.890   4.259
    1PTV    CP2 5493   1.929  17.986   4.846
    1PTV    OL2 5494   1.947  18.104   4.875
    1PTV     NT 5495   1.856  17.907   4.926
    1PTV    HN1 5496   1.824  17.945   5.012
    1PTV    HN2 5497   1.864  17.807   4.915
    2PTM    CLP 5498   1.969  18.029   4.162
    2PTM     OL 5499   1.894  18.124   4.184
    2PTM     NL 5500   2.074  18.007   4.248
    2PTM     CA 5501   2.076  18.075   4.379
    2PTM    HA1 5502   1.998  18.149   4.384
    2PTM    HA2 5503   2.172  18.122   4.386
    2PTM     CB 5504   2.191  17.927   4.214
    2PTM    HB1 5505   2.246  17.904   4.307
    2PTM    HB2 5506   2.161  17.829   4.173
    2PTM     CG 5507   2.295  17.986   4.121
    2PTM    CD1 5508   2.428  17.940   4.128
    2PTM    HD1 5509   2.453  17.862   4.199
    2PTM    CD2 5510   2.264  18.084   4.025
    2PTM    HD2 5511   2.164  18.122   4.016
    2PTM    CE1 5512   2.527  17.990   4.043
    2PTM    HE1 5513   2.628  17.953   4.050
    2PTM    CE2 5514   2.363  18.135   3.940
    2PTM    HE2 5515   2.337  18.211   3.868
    2PTM     CZ 5516   2.494  18.088   3.949
    2PTM     HZ 5517   2.570  18.130   3.884
    3PTM    CLP 5518   2.036  17.982   3.823
    3PTM     OL 5519   2.112  17.887   3.840
    3PTM     NL 5520   1.935  18.003   3.913
    3PTM     CA 5521   1.940  17.936   4.044
    3PTM    HA1 5522   2.011  17.856   4.042
    3PTM    HA2 5523   1.841  17.898   4.062
    3PTM     CB 5524   1.816  18.083   3.886
    3PTM    HB1 5525   1.766  18.106   3.983
    3PTM    HB2 5526   1.844  18.181   3.844
    3PTM     CG 5527   1.707  18.025   3.799
    3PTM    CD1 5528   1.575  18.074   3.812
    3PTM    HD1 5529   1.554  18.150   3.886
    3PTM    CD2 5530   1.732  17.927   3.701
    3PTM    HD2 5531   1.831  17.887   3.687
    3PTM    CE1 5532   1.472  18.027   3.729
    3PTM    HE1 5533   1.372  18.066   3.741
    3PTM    CE2 5534   1.630  17.882   3.617
    3PTM    HE2 5535   1.651  17.806   3.543
    3PTM     CZ 5536   1.500  17.931   3.631
    3PTM     HZ 5537   1.420  17.895   3.567
    4PTM    CLP 5538   1.943  18.053   3.492
    4PTM     OL 5539   1.866  18.140   3.532
    4PTM     NL 5540   2.048  18.018   3.572
    4PTM     CA 5541   2.061  18.076   3.706
    4PTM    HA1 5542   1.998  18.163   3.716
    4PTM    HA2 5543   2.164  18.105   3.715
    4PTM     CB 5544   2.153  17.928   3.528
    4PTM    HB1 5545   2.191  17.872   3.616
    4PTM    HB2 5546   2.112  17.850   3.461
    4PTM     CG 5547   2.274  17.988   3.459
    4PTM    CD1 5548   2.403  17.940   3.487
    4PTM    HD1 5549   2.416  17.862   3.561
    4PTM    CD2 5550   2.261  18.087   3.360
    4PTM    HD2 5551   2.163  18.126   3.335
    4PTM    CE1 5552   2.515  17.987   3.417
    4PTM    HE1 5553   2.613  17.947   3.437
    4PTM    CE2 5554   2.372  18.134   3.289
    4PTM    HE2 5555   2.359  18.210   3.213
    4PTM     CZ 5556   2.499  18.084   3.318
    4PTM     HZ 5557   2.585  18.120   3.263
    5DIG     C5 5558   1.907  17.977   3.365
    5DIG    H51 5559   1.822  18.031   3.318
    5DIG    H52 5560   1.869  17.878   3.397
    5DIG     O6 5561   2.010  17.961   3.268
    5DIG     C7 5562   1.977  17.861   3.170
    5DIG    H71 5563   1.892  17.897   3.108
    5DIG    H72 5564   1.948  17.767   3.221
    5DIG     C8 5565   2.094  17.829   3.076
    5DIG     O8 5566   2.197  17.893   3.061
    5DIG     O9 5567   2.075  17.713   3.003
    5DIG     H9 5568   2.158  17.693   2.960
    1PTV    CLP 5569   2.663  18.646   5.369
    1PTV     OL 5570   2.745  18.737   5.352
    1PTV     NL 5571   2.566  18.628   5.274
    1PTV     CA 5572   2.588  18.700   5.147
    1PTV    HA1 5573   2.694  18.698   5.126
    1PTV    HA2 5574   2.552  18.800   5.162
    1PTV     CB 5575   2.443  18.552   5.294
    1PTV    HB1 5576   2.397  18.531   5.196
    1PTV    HB2 5577   2.467  18.453   5.336
    1PTV     CG 5578   2.332  18.611   5.378
    1PTV    CD1 5579   2.201  18.563   5.360
    1PTV    HD1 5580   2.181  18.486   5.287
    1PTV    CD2 5581   2.354  18.709   5.476
    1PTV    HD2 5582   2.454  18.747   5.494
    1PTV    CE1 5583   2.095  18.612   5.438
    1PTV    HE1 5584   1.995  18.574   5.424
    1PTV    CE2 5585   2.249  18.758   5.555
    1PTV    HE2 5586   2.268  18.834   5.629
    1PTV     CZ 5587   2.119  18.710   5.536
    1PTV     HZ 5588   2.038  18.748   5.596
    1PTV    CP2 5589   2.524  18.642   5.023
    1PTV    OL2 5590   2.540  18.523   4.992
    1PTV     NT 5591   2.452  18.723   4.944
    1PTV    HN1 5592   2.419  18.685   4.858
    1PTV    HN2 5593   2.463  18.822   4.956
    2PTM    CLP 5594   2.569  18.603   5.705
    2PTM     OL 5595   2.490  18.511   5.682
    2PTM     NL 5596   2.675  18.622   5.620
    2PTM     CA 5597   2.676  18.554   5.490
    2PTM    HA1 5598   2.600  18.478   5.486
    2PTM    HA2 5599   2.773  18.509   5.481
    2PTM     CB 5600   2.793  18.700   5.654
    2PTM    HB1 5601   2.848  18.723   5.561
    2PTM    HB2 5602   2.764  18.800   5.694
    2PTM     CG 5603   2.897  18.641   5.747
    2PTM    CD1 5604   3.029  18.689   5.741
    2PTM    HD1 5605   3.054  18.768   5.673
    2PTM    CD2 5606   2.867  18.539   5.839
    2PTM    HD2 5607   2.767  18.500   5.846
    2PTM    CE1 5608   3.128  18.637   5.825
    2PTM    HE1 5609   3.229  18.675   5.821
    2PTM    CE2 5610   2.965  18.487   5.924
    2PTM    HE2 5611   2.940  18.408   5.993
    2PTM     CZ 5612   3.096  18.535   5.916
    2PTM     HZ 5613   3.172  18.493   5.981
    3PTM    CLP 5614   2.645  18.649   6.043
    3PTM     OL 5615   2.720  18.745   6.025
    3PTM     NL 5616   2.542  18.626   5.955
    3PTM     CA 5617   2.543  18.694   5.825
    3PTM    HA1 5618   2.613  18.775   5.825
    3PTM    HA2 5619   2.443  18.733   5.810
    3PTM     CB 5620   2.426  18.545   5.984
    3PTM    HB1 5621   2.376  18.518   5.889
    3PTM    HB2 5622   2.455  18.447   6.029
    3PTM     CG 5623   2.316  18.602   6.070
    3PTM    CD1 5624   2.185  18.551   6.059
    3PTM    HD1 5625   2.165  18.471   5.989
    3PTM    CD2 5626   2.339  18.705   6.164
    3PTM    HD2 5627   2.438  18.746   6.177
    3PTM    CE1 5628   2.081  18.600   6.139
    3PTM    HE1 5629   1.981  18.560   6.129
    3PTM    CE2 5630   2.235  18.754   6.244
    3PTM    HE2 5631   2.255  18.833   6.315
    3PTM     CZ 5632   2.106  18.702   6.232
    3PTM     HZ 5633   2.026  18.740   6.293
    4PTM    CLP 5634   2.560  18.590   6.377
    4PTM     OL 5635   2.479  18.504   6.342
    4PTM     NL 5636   2.665  18.619   6.294
    4PTM     CA 5637   2.672  18.556   6.161
    4PTM    HA1 5638   2.608  18.471   6.156
    4PTM    HA2 5639   2.775  18.525   6.149
    4PTM     CB 5640   2.775  18.705   6.334
    4PTM    HB1 5641   2.821  18.748   6.243
    4PTM    HB2 5642   2.737  18.791   6.392
    4PTM     CG 5643   2.888  18.645   6.415
    4PTM    CD1 5644   3.019  18.696   6.401
    4PTM    HD1 5645   3.038  18.775   6.330
    4PTM    CD2 5646   2.866  18.544   6.510
    4PTM    HD2 5647   2.768  18.503   6.524
    4PTM    CE1 5648   3.123  18.651   6.484
    4PTM    HE1 5649   3.222  18.694   6.475
    4PTM    CE2 5650   2.970  18.499   6.593
    4PTM    HE2 5651   2.949  18.423   6.668
    4PTM     CZ 5652   3.098  18.553   6.580
    4PTM     HZ 5653   3.176  18.520   6.647
    5DIG     C5 5654   2.529  18.676   6.497
    5DIG    H51 5655   2.430  18.644   6.537
    5DIG    H52 5656   2.518  18.780   6.461
    5DIG     O6 5657   2.623  18.675   6.604
    5DIG     C7 5658   2.590  18.771   6.705
    5DIG    H71 5659   2.501  18.737   6.761
    5DIG    H72 5660   2.569  18.869   6.657
    5DIG     C8 5661   2.704  18.794   6.806
    5DIG     O8 5662   2.807  18.731   6.819
    5DIG     O9 5663   2.679  18.901   6.889
    5DIG     H9 5664   2.756  18.913   6.946
    1PTV    CLP 5665   2.071  18.443   4.496
    1PTV     OL 5666   2.155  18.355   4.514
    1PTV     NL 5667   1.975  18.461   4.593
    1PTV     CA 5668   1.998  18.388   4.718
    1PTV    HA1 5669   2.104  18.388   4.739
    1PTV    HA2 5670   1.960  18.288   4.702
    1PTV     CB 5671   1.853  18.538   4.574
    1PTV    HB1 5672   1.808  18.559   4.673
    1PTV    HB2 5673   1.876  18.638   4.532
    1PTV     CG 5674   1.740  18.481   4.491
    1PTV    CD1 5675   1.610  18.535   4.507
    1PTV    HD1 5676   1.594  18.615   4.577
    1PTV    CD2 5677   1.759  18.379   4.397
    1PTV    HD2 5678   1.857  18.337   4.381
    1PTV    CE1 5679   1.503  18.487   4.430
    1PTV    HE1 5680   1.405  18.530   4.442
    1PTV    CE2 5681   1.652  18.331   4.320
    1PTV    HE2 5682   1.668  18.251   4.249
    1PTV     CZ 5683   1.524  18.385   4.337
    1PTV     HZ 5684   1.441  18.347   4.279
    1PTV    CP2 5685   1.937  18.445   4.844
    1PTV    OL2 5686   1.955  18.563   4.876
    1PTV     NT 5687   1.864  18.364   4.922
    1PTV    HN1 5688   1.832  18.401   5.009
    1PTV    HN2 5689   1.874  18.265   4.910
    2PTM    CLP 5690   1.967  18.486   4.161
    2PTM     OL 5691   1.891  18.579   4.185
    2PTM     NL 5692   2.074  18.464   4.244
    2PTM     CA 5693   2.080  18.534   4.373
    2PTM    HA1 5694   2.005  18.610   4.379
    2PTM    HA2 5695   2.178  18.578   4.378
    2PTM     CB 5696   2.190  18.384   4.207
    2PTM    HB1 5697   2.245  18.356   4.300
    2PTM    HB2 5698   2.159  18.287   4.164
    2PTM     CG 5699   2.295  18.444   4.117
    2PTM    CD1 5700   2.428  18.396   4.124
    2PTM    HD1 5701   2.452  18.317   4.192
    2PTM    CD2 5702   2.266  18.546   4.025
    2PTM    HD2 5703   2.166  18.585   4.017
    2PTM    CE1 5704   2.527  18.449   4.041
    2PTM    HE1 5705   2.628  18.410   4.046
    2PTM    CE2 5706   2.365  18.598   3.941
    2PTM    HE2 5707   2.340  18.677   3.872
    2PTM     CZ 5708   2.496  18.550   3.950
    2PTM     HZ 5709   2.572  18.592   3.886
    3PTM    CLP 5710   2.039  18.440   3.822
    3PTM     OL 5711   2.115  18.346   3.842
    3PTM     NL 5712   1.936  18.464   3.911
    3PTM     CA 5713   1.937  18.395   4.041
    3PTM    HA1 5714   2.005  18.312   4.039
    3PTM    HA2 5715   1.837  18.360   4.057
    3PTM     CB 5716   1.820  18.547   3.883
    3PTM    HB1 5717   1.772  18.573   3.980
    3PTM    HB2 5718   1.851  18.644   3.839
    3PTM     CG 5719   1.708  18.492   3.798
    3PTM    CD1 5720   1.579  18.548   3.810
    3PTM    HD1 5721   1.562  18.629   3.880
    3PTM    CD2 5722   1.727  18.388   3.705
    3PTM    HD2 5723   1.824  18.344   3.692
    3PTM    CE1 5724   1.472  18.501   3.732
    3PTM    HE1 5725   1.374  18.545   3.744
    3PTM    CE2 5726   1.621  18.341   3.627
    3PTM    HE2 5727   1.637  18.260   3.558
    3PTM     CZ 5728   1.493  18.397   3.641
    3PTM     HZ 5729   1.411  18.359   3.582
    4PTM    CLP 5730   1.947  18.503   3.489
    4PTM     OL 5731   1.869  18.591   3.527
    4PTM     NL 5732   2.052  18.470   3.571
    4PTM     CA 5733   2.064  18.532   3.703
    4PTM    HA1 5734   2.003  18.620   3.710
    4PTM    HA2 5735   2.168  18.560   3.712
    4PTM     CB 5736   2.158  18.381   3.528
    4PTM    HB1 5737   2.196  18.327   3.617
    4PTM    HB2 5738   2.118  18.302   3.461
    4PTM     CG 5739   2.278  18.442   3.458
    4PTM    CD1 5740   2.407  18.394   3.485
    4PTM    HD1 5741   2.421  18.315   3.557
    4PTM    CD2 5742   2.263  18.542   3.360
    4PTM    HD2 5743   2.165  18.582   3.337
    4PTM    CE1 5744   2.518  18.443   3.414
    4PTM    HE1 5745   2.616  18.403   3.433
    4PTM    CE2 5746   2.373  18.591   3.290
    4PTM    HE2 5747   2.360  18.668   3.215
    4PTM     CZ 5748   2.501  18.541   3.317
    4PTM     HZ 5749   2.586  18.579   3.262
    5DIG     C5 5750   1.913  18.426   3.363
    5DIG    H51 5751   1.825  18.476   3.317
    5DIG    H52 5752   1.880  18.325   3.394
    5DIG     O6 5753   2.015  18.414   3.263
    5DIG     C7 5754   1.976  18.325   3.158
    5DIG    H71 5755   1.900  18.374   3.094
    5DIG    H72 5756   1.934  18.232   3.202
    5DIG     C8 5757   2.094  18.284   3.068
    5DIG     O8 5758   2.200  18.343   3.052
    5DIG     O9 5759   2.071  18.165   3.002
    5DIG     H9 5760   2.154  18.137   2.962
    1PTV    CLP 5761   2.660  19.106   5.369
    1PTV     OL 5762   2.742  19.196   5.351
    1PTV     NL 5763   2.563  19.088   5.274
    1PTV     CA 5764   2.587  19.158   5.147
    1PTV    HA1 5765   2.692  19.152   5.124
    1PTV    HA2 5766   2.554  19.260   5.162
    1PTV     CB 5767   2.440  19.012   5.295
    1PTV    HB1 5768   2.394  18.990   5.197
    1PTV    HB2 5769   2.463  18.913   5.338
    1PTV     CG 5770   2.329  19.071   5.379
    1PTV    CD1 5771   2.197  19.024   5.361
    1PTV    HD1 5772   2.178  18.948   5.287
    1PTV    CD2 5773   2.352  19.169   5.478
    1PTV    HD2 5774   2.451  19.207   5.496
    1PTV    CE1 5775   2.092  19.073   5.439
    1PTV    HE1 5776   1.992  19.035   5.424
    1PTV    CE2 5777   2.247  19.217   5.557
    1PTV    HE2 5778   2.266  19.292   5.632
    1PTV     CZ 5779   2.117  19.169   5.537
    1PTV     HZ 5780   2.036  19.207   5.598
    1PTV    CP2 5781   2.519  19.102   5.023
    1PTV    OL2 5782   2.530  18.984   4.992
    1PTV     NT 5783   2.449  19.187   4.945
    1PTV    HN1 5784   2.415  19.150   4.859
    1PTV    HN2 5785   2.465  19.285   4.956
    2PTM    CLP 5786   2.567  19.064   5.706
    2PTM     OL 5787   2.490  18.971   5.684
    2PTM     NL 5788   2.672  19.084   5.620
    2PTM     CA 5789   2.674  19.015   5.490
    2PTM    HA1 5790   2.598  18.939   5.487
    2PTM    HA2 5791   2.771  18.970   5.482
    2PTM     CB 5792   2.790  19.164   5.653
    2PTM    HB1 5793   2.845  19.186   5.560
    2PTM    HB2 5794   2.761  19.263   5.693
    2PTM     CG 5795   2.894  19.106   5.746
    2PTM    CD1 5796   3.026  19.155   5.741
    2PTM    HD1 5797   3.050  19.235   5.672
    2PTM    CD2 5798   2.865  19.004   5.838
    2PTM    HD2 5799   2.765  18.964   5.846
    2PTM    CE1 5800   3.126  19.104   5.825
    2PTM    HE1 5801   3.226  19.143   5.820
    2PTM    CE2 5802   2.964  18.953   5.923
    2PTM    HE2 5803   2.940  18.873   5.992
    2PTM     CZ 5804   3.095  19.002   5.915
    2PTM     HZ 5805   3.171  18.960   5.979
    3PTM    CLP 5806   2.643  19.111   6.045
    3PTM     OL 5807   2.717  19.208   6.027
    3PTM     NL 5808   2.541  19.088   5.956
    3PTM     CA 5809   2.542  19.156   5.826
    3PTM    HA1 5810   2.612  19.236   5.826
    3PTM    HA2 5811   2.442  19.194   5.811
    3PTM     CB 5812   2.424  19.007   5.986
    3PTM    HB1 5813   2.376  18.977   5.890
    3PTM    HB2 5814   2.453  18.911   6.034
    3PTM     CG 5815   2.313  19.067   6.069
    3PTM    CD1 5816   2.181  19.021   6.052
    3PTM    HD1 5817   2.161  18.944   5.978
    3PTM    CD2 5818   2.337  19.166   6.165
    3PTM    HD2 5819   2.436  19.204   6.181
    3PTM    CE1 5820   2.076  19.071   6.130
    3PTM    HE1 5821   1.976  19.035   6.116
    3PTM    CE2 5822   2.233  19.215   6.246
    3PTM    HE2 5823   2.253  19.291   6.320
    3PTM     CZ 5824   2.103  19.168   6.228
    3PTM     HZ 5825   2.023  19.206   6.289
    4PTM    CLP 5826   2.556  19.048   6.377
    4PTM     OL 5827   2.475  18.966   6.337
    4PTM     NL 5828   2.661  19.079   6.296
    4PTM     CA 5829   2.672  19.018   6.162
    4PTM    HA1 5830   2.610  18.931   6.156
    4PTM    HA2 5831   2.775  18.990   6.151
    4PTM     CB 5832   2.769  19.166   6.338
    4PTM    HB1 5833   2.811  19.217   6.249
    4PTM    HB2 5834   2.729  19.247   6.402
    4PTM     CG 5835   2.886  19.104   6.412
    4PTM    CD1 5836   3.017  19.149   6.388
    4PTM    HD1 5837   3.034  19.225   6.313
    4PTM    CD2 5838   2.866  19.007   6.513
    4PTM    HD2 5839   2.767  18.971   6.534
    4PTM    CE1 5840   3.125  19.102   6.464
    4PTM    HE1 5841   3.224  19.140   6.447
    4PTM    CE2 5842   2.974  18.960   6.589
    4PTM    HE2 5843   2.957  18.886   6.666
    4PTM     CZ 5844   3.103  19.007   6.565
    4PTM     HZ 5845   3.186  18.972   6.625
    5DIG     C5 5846   2.521  19.130   6.500
    5DIG    H51 5847   2.430  19.082   6.544
    5DIG    H52 5848   2.490  19.230   6.464
    5DIG     O6 5849   2.617  19.147   6.605
    5DIG     C7 5850   2.561  19.225   6.712
    5DIG    H71 5851   2.486  19.163   6.766
    5DIG    H72 5852   2.510  19.314   6.669
    5DIG     C8 5853   2.662  19.275   6.817
    5DIG     O8 5854   2.768  19.225   6.852
    5DIG     O9 5855   2.616  19.390   6.880
    5DIG     H9 5856   2.681  19.422   6.944
    1PTV    CLP 5857   2.063  18.901   4.497
    1PTV     OL 5858   2.147  18.813   4.512
    1PTV     NL 5859   1.968  18.918   4.594
    1PTV     CA 5860   1.998  18.849   4.721
    1PTV    HA1 5861   2.104  18.857   4.739
    1PTV    HA2 5862   1.966  18.747   4.708
    1PTV     CB 5863   1.843  18.991   4.576
    1PTV    HB1 5864   1.796  19.006   4.675
    1PTV    HB2 5865   1.865  19.093   4.538
    1PTV     CG 5866   1.734  18.934   4.489
    1PTV    CD1 5867   1.602  18.981   4.506
    1PTV    HD1 5868   1.581  19.055   4.582
    1PTV    CD2 5869   1.757  18.839   4.388
    1PTV    HD2 5870   1.856  18.800   4.371
    1PTV    CE1 5871   1.497  18.935   4.425
    1PTV    HE1 5872   1.397  18.972   4.440
    1PTV    CE2 5873   1.653  18.793   4.306
    1PTV    HE2 5874   1.673  18.720   4.229
    1PTV     CZ 5875   1.523  18.841   4.325
    1PTV     HZ 5876   1.443  18.805   4.262
    1PTV    CP2 5877   1.934  18.906   4.846
    1PTV    OL2 5878   1.943  19.026   4.874
    1PTV     NT 5879   1.871  18.821   4.929
    1PTV    HN1 5880   1.839  18.858   5.016
    1PTV    HN2 5881   1.886  18.723   4.917
    2PTM    CLP 5882   1.972  18.943   4.156
    2PTM     OL 5883   1.893  19.036   4.173
    2PTM     NL 5884   2.075  18.925   4.244
    2PTM     CA 5885   2.070  18.993   4.375
    2PTM    HA1 5886   1.988  19.062   4.377
    2PTM    HA2 5887   2.164  19.046   4.384
    2PTM     CB 5888   2.195  18.849   4.214
    2PTM    HB1 5889   2.252  18.833   4.308
    2PTM    HB2 5890   2.170  18.747   4.178
    2PTM     CG 5891   2.297  18.907   4.118
    2PTM    CD1 5892   2.430  18.861   4.124
    2PTM    HD1 5893   2.457  18.783   4.194
    2PTM    CD2 5894   2.265  19.006   4.024
    2PTM    HD2 5895   2.165  19.045   4.016
    2PTM    CE1 5896   2.528  18.911   4.037
    2PTM    HE1 5897   2.629  18.874   4.042
    2PTM    CE2 5898   2.363  19.056   3.936
    2PTM    HE2 5899   2.336  19.133   3.865
    2PTM     CZ 5900   2.494  19.010   3.944
    2PTM     HZ 5901   2.569  19.051   3.877
    3PTM    CLP 5902   2.037  18.898   3.815
    3PTM     OL 5903   2.122  18.810   3.832
    3PTM     NL 5904   1.936  18.912   3.907
    3PTM     CA 5905   1.949  18.847   4.038
    3PTM    HA1 5906   2.027  18.773   4.036
    3PTM    HA2 5907   1.854  18.799   4.058
    3PTM     CB 5908   1.814  18.987   3.884
    3PTM    HB1 5909   1.759  18.993   3.981
    3PTM    HB2 5910   1.839  19.091   3.858
    3PTM     CG 5911   1.710  18.938   3.785
    3PTM    CD1 5912   1.581  18.995   3.790
    3PTM    HD1 5913   1.560  19.070   3.864
    3PTM    CD2 5914   1.735  18.840   3.688
    3PTM    HD2 5915   1.833  18.793   3.681
    3PTM    CE1 5916   1.482  18.958   3.698
    3PTM    HE1 5917   1.385  19.005   3.701
    3PTM    CE2 5918   1.637  18.802   3.596
    3PTM    HE2 5919   1.658  18.726   3.522
    3PTM     CZ 5920   1.510  18.861   3.601
    3PTM     HZ 5921   1.435  18.833   3.529
    4PTM    CLP 5922   1.941  18.964   3.476
    4PTM     OL 5923   1.863  19.054   3.508
    4PTM     NL 5924   2.042  18.930   3.562
    4PTM     CA 5925   2.051  18.992   3.695
    4PTM    HA1 5926   1.979  19.071   3.705
    4PTM    HA2 5927   2.151  19.031   3.702
    4PTM     CB 5928   2.148  18.840   3.522
    4PTM    HB1 5929   2.185  18.784   3.610
    4PTM    HB2 5930   2.110  18.761   3.453
    4PTM     CG 5931   2.271  18.900   3.455
    4PTM    CD1 5932   2.399  18.851   3.486
    4PTM    HD1 5933   2.410  18.772   3.559
    4PTM    CD2 5934   2.259  19.001   3.357
    4PTM    HD2 5935   2.163  19.041   3.332
    4PTM    CE1 5936   2.512  18.899   3.419
    4PTM    HE1 5937   2.610  18.858   3.441
    4PTM    CE2 5938   2.372  19.049   3.290
    4PTM    HE2 5939   2.362  19.126   3.215
    4PTM     CZ 5940   2.499  18.998   3.321
    4PTM     HZ 5941   2.586  19.035   3.268
    5DIG     C5 5942   1.909  18.880   3.354
    5DIG    H51 5943   1.816  18.922   3.309
    5DIG    H52 5944   1.884  18.778   3.390
    5DIG     O6 5945   2.010  18.872   3.253
    5DIG     C7 5946   1.978  18.772   3.156
    5DIG    H71 5947   1.891  18.805   3.096
    5DIG    H72 5948   1.953  18.677   3.207
    5DIG     C8 5949   2.094  18.743   3.059
    5DIG     O8 5950   2.194  18.810   3.039
    5DIG     O9 5951   2.077  18.625   2.990
    5DIG     H9 5952   2.158  18.605   2.943
    1PTV    CLP 5953   2.663  19.565   5.370
    1PTV     OL 5954   2.744  19.656   5.354
    1PTV     NL 5955   2.566  19.547   5.275
    1PTV     CA 5956   2.590  19.619   5.149
    1PTV    HA1 5957   2.695  19.615   5.127
    1PTV    HA2 5958   2.555  19.720   5.164
    1PTV     CB 5959   2.444  19.471   5.295
    1PTV    HB1 5960   2.397  19.450   5.197
    1PTV    HB2 5961   2.467  19.372   5.338
    1PTV     CG 5962   2.332  19.530   5.380
    1PTV    CD1 5963   2.201  19.481   5.362
    1PTV    HD1 5964   2.182  19.404   5.289
    1PTV    CD2 5965   2.355  19.627   5.478
    1PTV    HD2 5966   2.454  19.666   5.495
    1PTV    CE1 5967   2.096  19.528   5.441
    1PTV    HE1 5968   1.996  19.489   5.428
    1PTV    CE2 5969   2.250  19.674   5.558
    1PTV    HE2 5970   2.269  19.750   5.633
    1PTV     CZ 5971   2.120  19.625   5.539
    1PTV     HZ 5972   2.039  19.661   5.601
    1PTV    CP2 5973   2.525  19.562   5.024
    1PTV    OL2 5974   2.539  19.444   4.993
    1PTV     NT 5975   2.452  19.644   4.946
    1PTV    HN1 5976   2.420  19.607   4.860
    1PTV    HN2 5977   2.465  19.743   4.958
    2PTM    CLP 5978   2.567  19.522   5.707
    2PTM     OL 5979   2.490  19.429   5.685
    2PTM     NL 5980   2.673  19.543   5.622
    2PTM     CA 5981   2.675  19.474   5.492
    2PTM    HA1 5982   2.599  19.398   5.488
    2PTM    HA2 5983   2.773  19.428   5.484
    2PTM     CB 5984   2.791  19.622   5.656
    2PTM    HB1 5985   2.847  19.643   5.563
    2PTM    HB2 5986   2.761  19.721   5.695
    2PTM     CG 5987   2.894  19.564   5.750
    2PTM    CD1 5988   3.027  19.613   5.745
    2PTM    HD1 5989   3.051  19.691   5.674
    2PTM    CD2 5990   2.865  19.464   5.844
    2PTM    HD2 5991   2.765  19.424   5.852
    2PTM    CE1 5992   3.125  19.564   5.831
    2PTM    HE1 5993   3.226  19.603   5.826
    2PTM    CE2 5994   2.963  19.415   5.931
    2PTM    HE2 5995   2.938  19.338   6.002
    2PTM     CZ 5996   3.093  19.465   5.924
    2PTM     HZ 5997   3.169  19.426   5.990
    3PTM    CLP 5998   2.635  19.570   6.047
    3PTM     OL 5999   2.712  19.665   6.029
    3PTM     NL 6000   2.534  19.549   5.956
    3PTM     CA 6001   2.540  19.616   5.825
    3PTM    HA1 6002   2.611  19.695   5.827
    3PTM    HA2 6003   2.441  19.655   5.808
    3PTM     CB 6004   2.416  19.469   5.983
    3PTM    HB1 6005   2.366  19.446   5.886
    3PTM    HB2 6006   2.444  19.370   6.024
    3PTM     CG 6007   2.306  19.526   6.070
    3PTM    CD1 6008   2.175  19.474   6.059
    3PTM    HD1 6009   2.156  19.395   5.987
    3PTM    CD2 6010   2.329  19.626   6.166
    3PTM    HD2 6011   2.428  19.667   6.179
    3PTM    CE1 6012   2.072  19.519   6.142
    3PTM    HE1 6013   1.973  19.476   6.133
    3PTM    CE2 6014   2.226  19.671   6.249
    3PTM    HE2 6015   2.247  19.749   6.322
    3PTM     CZ 6016   2.098  19.618   6.237
    3PTM     HZ 6017   2.018  19.653   6.302
    4PTM    CLP 6018   2.549  19.516   6.383
    4PTM     OL 6019   2.466  19.431   6.350
    4PTM     NL 6020   2.654  19.541   6.298
    4PTM     CA 6021   2.658  19.477   6.165
    4PTM    HA1 6022   2.590  19.395   6.161
    4PTM    HA2 6023   2.759  19.441   6.154
    4PTM     CB 6024   2.766  19.624   6.336
    4PTM    HB1 6025   2.809  19.671   6.245
    4PTM    HB2 6026   2.732  19.708   6.399
    4PTM     CG 6027   2.882  19.559   6.409
    4PTM    CD1 6028   3.015  19.601   6.385
    4PTM    HD1 6029   3.033  19.679   6.312
    4PTM    CD2 6030   2.862  19.460   6.507
    4PTM    HD2 6031   2.762  19.425   6.529
    4PTM    CE1 6032   3.122  19.545   6.455
    4PTM    HE1 6033   3.223  19.579   6.436
    4PTM    CE2 6034   2.968  19.405   6.579
    4PTM    HE2 6035   2.950  19.329   6.654
    4PTM     CZ 6036   3.099  19.447   6.552
    4PTM     HZ 6037   3.181  19.402   6.606
    5DIG     C5 6038   2.525  19.601   6.505
    5DIG    H51 6039   2.427  19.569   6.548
    5DIG    H52 6040   2.513  19.706   6.472
    5DIG     O6 6041   2.624  19.596   6.608
    5DIG     C7 6042   2.598  19.689   6.713
    5DIG    H71 6043   2.500  19.667   6.759
    5DIG    H72 6044   2.598  19.793   6.672
    5DIG     C8 6045   2.705  19.683   6.823
    5DIG     O8 6046   2.811  19.622   6.821
    5DIG     O9 6047   2.672  19.756   6.935
    5DIG     H9 6048   2.736  19.733   7.002
    1PTV    CLP 6049   2.069  19.362   4.503
    1PTV     OL 6050   2.150  19.271   4.520
    1PTV     NL 6051   1.972  19.381   4.598
    1PTV     CA 6052   1.990  19.306   4.723
    1PTV    HA1 6053   2.096  19.298   4.744
    1PTV    HA2 6054   1.944  19.210   4.707
    1PTV     CB 6055   1.850  19.458   4.576
    1PTV    HB1 6056   1.803  19.478   4.674
    1PTV    HB2 6057   1.874  19.557   4.534
    1PTV     CG 6058   1.739  19.400   4.491
    1PTV    CD1 6059   1.609  19.451   4.504
    1PTV    HD1 6060   1.590  19.532   4.574
    1PTV    CD2 6061   1.761  19.298   4.396
    1PTV    HD2 6062   1.860  19.257   4.382
    1PTV    CE1 6063   1.503  19.403   4.425
    1PTV    HE1 6064   1.404  19.445   4.435
    1PTV    CE2 6065   1.656  19.249   4.317
    1PTV    HE2 6066   1.675  19.169   4.246
    1PTV     CZ 6067   1.527  19.301   4.332
    1PTV     HZ 6068   1.446  19.263   4.271
    1PTV    CP2 6069   1.933  19.367   4.849
    1PTV    OL2 6070   1.946  19.487   4.875
    1PTV     NT 6071   1.869  19.286   4.936
    1PTV    HN1 6072   1.841  19.325   5.023
    1PTV    HN2 6073   1.880  19.187   4.924
    2PTM    CLP 6074   1.974  19.407   4.169
    2PTM     OL 6075   1.895  19.498   4.194
    2PTM     NL 6076   2.081  19.386   4.253
    2PTM     CA 6077   2.084  19.455   4.383
    2PTM    HA1 6078   2.010  19.532   4.387
    2PTM    HA2 6079   2.183  19.498   4.391
    2PTM     CB 6080   2.197  19.306   4.218
    2PTM    HB1 6081   2.253  19.283   4.311
    2PTM    HB2 6082   2.167  19.207   4.179
    2PTM     CG 6083   2.301  19.363   4.124
    2PTM    CD1 6084   2.433  19.312   4.129
    2PTM    HD1 6085   2.456  19.232   4.198
    2PTM    CD2 6086   2.272  19.464   4.032
    2PTM    HD2 6087   2.173  19.506   4.025
    2PTM    CE1 6088   2.532  19.362   4.044
    2PTM    HE1 6089   2.632  19.321   4.048
    2PTM    CE2 6090   2.371  19.514   3.946
    2PTM    HE2 6091   2.347  19.593   3.876
    2PTM     CZ 6092   2.501  19.463   3.953
    2PTM     HZ 6093   2.577  19.503   3.888
    3PTM    CLP 6094   2.047  19.359   3.826
    3PTM     OL 6095   2.116  19.258   3.842
    3PTM     NL 6096   1.949  19.388   3.918
    3PTM     CA 6097   1.949  19.318   4.047
    3PTM    HA1 6098   2.019  19.237   4.046
    3PTM    HA2 6099   1.849  19.280   4.060
    3PTM     CB 6100   1.836  19.474   3.890
    3PTM    HB1 6101   1.785  19.500   3.986
    3PTM    HB2 6102   1.870  19.571   3.848
    3PTM     CG 6103   1.726  19.423   3.801
    3PTM    CD1 6104   1.604  19.492   3.795
    3PTM    HD1 6105   1.589  19.580   3.856
    3PTM    CD2 6106   1.743  19.310   3.719
    3PTM    HD2 6107   1.836  19.256   3.717
    3PTM    CE1 6108   1.503  19.453   3.706
    3PTM    HE1 6109   1.412  19.510   3.699
    3PTM    CE2 6110   1.643  19.271   3.629
    3PTM    HE2 6111   1.659  19.186   3.564
    3PTM     CZ 6112   1.524  19.343   3.622
    3PTM     HZ 6113   1.450  19.315   3.549
    4PTM    CLP 6114   1.954  19.425   3.497
    4PTM     OL 6115   1.878  19.511   3.539
    4PTM     NL 6116   2.060  19.390   3.575
    4PTM     CA 6117   2.076  19.451   3.708
    4PTM    HA1 6118   2.018  19.541   3.716
    4PTM    HA2 6119   2.181  19.475   3.717
    4PTM     CB 6120   2.165  19.300   3.531
    4PTM    HB1 6121   2.206  19.247   3.619
    4PTM    HB2 6122   2.123  19.221   3.466
    4PTM     CG 6123   2.283  19.360   3.457
    4PTM    CD1 6124   2.413  19.310   3.479
    4PTM    HD1 6125   2.428  19.231   3.551
    4PTM    CD2 6126   2.267  19.461   3.361
    4PTM    HD2 6127   2.169  19.502   3.342
    4PTM    CE1 6128   2.522  19.358   3.405
    4PTM    HE1 6129   2.620  19.316   3.420
    4PTM    CE2 6130   2.375  19.509   3.286
    4PTM    HE2 6131   2.360  19.587   3.213
    4PTM     CZ 6132   2.503  19.457   3.308
    4PTM     HZ 6133   2.586  19.493   3.250
    5DIG     C5 6134   1.916  19.353   3.368
    5DIG    H51 6135   1.839  19.416   3.318
    5DIG    H52 6136   1.867  19.258   3.397
    5DIG     O6 6137   2.020  19.327   3.273
    5DIG     C7 6138   1.974  19.244   3.165
    5DIG    H71 6139   1.904  19.302   3.102
    5DIG    H72 6140   1.921  19.155   3.206
    5DIG     C8 6141   2.088  19.194   3.076
    5DIG     O8 6142   2.198  19.244   3.061
    5DIG     O9 6143   2.057  19.078   3.008
    5DIG     H9 6144   2.138  19.043   2.970
    1PTV    CLP 6145   2.662  20.026   5.371
    1PTV     OL 6146   2.744  20.116   5.354
    1PTV     NL 6147   2.565  20.008   5.275
    1PTV     CA 6148   2.589  20.078   5.149
    1PTV    HA1 6149   2.695  20.072   5.127
    1PTV    HA2 6150   2.557  20.180   5.163
    1PTV     CB 6151   2.442  19.932   5.296
    1PTV    HB1 6152   2.395  19.912   5.198
    1PTV    HB2 6153   2.465  19.832   5.337
    1PTV     CG 6154   2.332  19.990   5.382
    1PTV    CD1 6155   2.201  19.940   5.368
    1PTV    HD1 6156   2.182  19.861   5.296
    1PTV    CD2 6157   2.354  20.090   5.478
    1PTV    HD2 6158   2.453  20.131   5.493
    1PTV    CE1 6159   2.096  19.987   5.448
    1PTV    HE1 6160   1.997  19.945   5.438
    1PTV    CE2 6161   2.250  20.137   5.559
    1PTV    HE2 6162   2.270  20.214   5.632
    1PTV     CZ 6163   2.121  20.086   5.544
    1PTV     HZ 6164   2.041  20.122   5.607
    1PTV    CP2 6165   2.522  20.023   5.025
    1PTV    OL2 6166   2.533  19.904   4.994
    1PTV     NT 6167   2.453  20.106   4.946
    1PTV    HN1 6168   2.420  20.070   4.859
    1PTV    HN2 6169   2.468  20.205   4.957
    2PTM    CLP 6170   2.567  19.984   5.709
    2PTM     OL 6171   2.488  19.892   5.686
    2PTM     NL 6172   2.672  20.004   5.623
    2PTM     CA 6173   2.673  19.935   5.493
    2PTM    HA1 6174   2.596  19.860   5.489
    2PTM    HA2 6175   2.770  19.888   5.485
    2PTM     CB 6176   2.790  20.082   5.656
    2PTM    HB1 6177   2.846  20.104   5.562
    2PTM    HB2 6178   2.761  20.182   5.695
    2PTM     CG 6179   2.893  20.024   5.750
    2PTM    CD1 6180   3.026  20.073   5.745
    2PTM    HD1 6181   3.051  20.151   5.675
    2PTM    CD2 6182   2.863  19.923   5.843
    2PTM    HD2 6183   2.763  19.884   5.850
    2PTM    CE1 6184   3.125  20.022   5.830
    2PTM    HE1 6185   3.225  20.061   5.825
    2PTM    CE2 6186   2.961  19.873   5.929
    2PTM    HE2 6187   2.936  19.795   5.999
    2PTM     CZ 6188   3.092  19.922   5.922
    2PTM     HZ 6189   3.168  19.881   5.987
    3PTM    CLP 6190   2.640  20.029   6.050
    3PTM     OL 6191   2.716  20.124   6.032
    3PTM     NL 6192   2.539  20.007   5.959
    3PTM     CA 6193   2.542  20.075   5.829
    3PTM    HA1 6194   2.614  20.155   5.830
    3PTM    HA2 6195   2.443  20.116   5.814
    3PTM     CB 6196   2.421  19.927   5.987
    3PTM    HB1 6197   2.372  19.901   5.890
    3PTM    HB2 6198   2.449  19.829   6.030
    3PTM     CG 6199   2.310  19.984   6.071
    3PTM    CD1 6200   2.179  19.933   6.058
    3PTM    HD1 6201   2.160  19.854   5.987
    3PTM    CD2 6202   2.332  20.085   6.167
    3PTM    HD2 6203   2.431  20.126   6.181
    3PTM    CE1 6204   2.074  19.980   6.138
    3PTM    HE1 6205   1.975  19.938   6.128
    3PTM    CE2 6206   2.228  20.131   6.248
    3PTM    HE2 6207   2.247  20.209   6.321
    3PTM     CZ 6208   2.099  20.079   6.234
    3PTM     HZ 6209   2.019  20.115   6.297
    4PTM    CLP 6210   2.556  19.974   6.386
    4PTM     OL 6211   2.470  19.894   6.349
    4PTM     NL 6212   2.661  19.999   6.301
    4PTM     CA 6213   2.664  19.936   6.168
    4PTM    HA1 6214   2.597  19.853   6.164
    4PTM    HA2 6215   2.766  19.901   6.156
    4PTM     CB 6216   2.773  20.082   6.340
    4PTM    HB1 6217   2.817  20.128   6.249
    4PTM    HB2 6218   2.737  20.168   6.401
    4PTM     CG 6219   2.889  20.019   6.416
    4PTM    CD1 6220   3.019  20.070   6.399
    4PTM    HD1 6221   3.036  20.151   6.329
    4PTM    CD2 6222   2.870  19.916   6.509
    4PTM    HD2 6223   2.772  19.876   6.526
    4PTM    CE1 6224   3.126  20.020   6.475
    4PTM    HE1 6225   3.225  20.062   6.464
    4PTM    CE2 6226   2.976  19.866   6.585
    4PTM    HE2 6227   2.959  19.787   6.657
    4PTM     CZ 6228   3.105  19.919   6.568
    4PTM     HZ 6229   3.187  19.881   6.628
    5DIG     C5 6230   2.532  20.051   6.515
    5DIG    H51 6231   2.446  20.002   6.565
    5DIG    H52 6232   2.500  20.153   6.487
    5DIG     O6 6233   2.640  20.060   6.609
    5DIG     C7 6234   2.607  20.146   6.718
    5DIG    H71 6235   2.525  20.100   6.778
    5DIG    H72 6236   2.572  20.244   6.679
    5DIG     C8 6237   2.725  20.173   6.814
    5DIG     O8 6238   2.830  20.112   6.823
    5DIG     O9 6239   2.701  20.281   6.897
    5DIG     H9 6240   2.778  20.294   6.952
    1PTV    CLP 6241   2.069  19.826   4.502
    1PTV     OL 6242   2.150  19.735   4.518
    1PTV     NL 6243   1.973  19.845   4.598
    1PTV     CA 6244   1.998  19.773   4.724
    1PTV    HA1 6245   2.104  19.775   4.744
    1PTV    HA2 6246   1.961  19.673   4.709
    1PTV     CB 6247   1.850  19.921   4.579
    1PTV    HB1 6248   1.803  19.940   4.677
    1PTV    HB2 6249   1.874  20.021   4.538
    1PTV     CG 6250   1.739  19.863   4.493
    1PTV    CD1 6251   1.609  19.914   4.508
    1PTV    HD1 6252   1.590  19.992   4.580
    1PTV    CD2 6253   1.761  19.764   4.396
    1PTV    HD2 6254   1.860  19.723   4.380
    1PTV    CE1 6255   1.504  19.867   4.428
    1PTV    HE1 6256   1.404  19.908   4.440
    1PTV    CE2 6257   1.657  19.717   4.315
    1PTV    HE2 6258   1.676  19.641   4.241
    1PTV     CZ 6259   1.528  19.769   4.332
    1PTV     HZ 6260   1.447  19.733   4.269
    1PTV    CP2 6261   1.936  19.830   4.850
    1PTV    OL2 6262   1.945  19.950   4.878
    1PTV     NT 6263   1.873  19.746   4.934
    1PTV    HN1 6264   1.845  19.783   5.023
    1PTV    HN2 6265   1.887  19.648   4.921
    2PTM    CLP 6266   1.974  19.866   4.164
    2PTM     OL 6267   1.895  19.957   4.186
    2PTM     NL 6268   2.080  19.847   4.250
    2PTM     CA 6269   2.080  19.917   4.380
    2PTM    HA1 6270   2.002  19.991   4.383
    2PTM    HA2 6271   2.176  19.965   4.388
    2PTM     CB 6272   2.198  19.769   4.218
    2PTM    HB1 6273   2.255  19.750   4.311
    2PTM    HB2 6274   2.171  19.669   4.180
    2PTM     CG 6275   2.301  19.828   4.124
    2PTM    CD1 6276   2.433  19.777   4.127
    2PTM    HD1 6277   2.458  19.696   4.194
    2PTM    CD2 6278   2.272  19.931   4.033
    2PTM    HD2 6279   2.172  19.972   4.028
    2PTM    CE1 6280   2.532  19.828   4.042
    2PTM    HE1 6281   2.632  19.788   4.045
    2PTM    CE2 6282   2.370  19.982   3.948
    2PTM    HE2 6283   2.346  20.062   3.880
    2PTM     CZ 6284   2.500  19.932   3.953
    2PTM     HZ 6285   2.576  19.973   3.888
    3PTM    CLP 6286   2.054  19.820   3.828
    3PTM     OL 6287   2.129  19.724   3.847
    3PTM     NL 6288   1.950  19.841   3.915
    3PTM     CA 6289   1.951  19.773   4.045
    3PTM    HA1 6290   2.022  19.693   4.046
    3PTM    HA2 6291   1.851  19.734   4.059
    3PTM     CB 6292   1.834  19.923   3.885
    3PTM    HB1 6293   1.779  19.941   3.979
    3PTM    HB2 6294   1.865  20.023   3.850
    3PTM     CG 6295   1.729  19.872   3.788
    3PTM    CD1 6296   1.598  19.924   3.795
    3PTM    HD1 6297   1.574  19.998   3.870
    3PTM    CD2 6298   1.756  19.776   3.689
    3PTM    HD2 6299   1.854  19.733   3.680
    3PTM    CE1 6300   1.499  19.885   3.704
    3PTM    HE1 6301   1.400  19.927   3.710
    3PTM    CE2 6302   1.659  19.739   3.595
    3PTM    HE2 6303   1.682  19.667   3.519
    3PTM     CZ 6304   1.530  19.793   3.603
    3PTM     HZ 6305   1.454  19.763   3.532
    4PTM    CLP 6306   1.982  19.888   3.490
    4PTM     OL 6307   1.905  19.979   3.519
    4PTM     NL 6308   2.081  19.855   3.578
    4PTM     CA 6309   2.083  19.915   3.712
    4PTM    HA1 6310   2.016  19.999   3.717
    4PTM    HA2 6311   2.185  19.948   3.727
    4PTM     CB 6312   2.191  19.766   3.542
    4PTM    HB1 6313   2.236  19.725   3.634
    4PTM    HB2 6314   2.152  19.679   3.486
    4PTM     CG 6315   2.306  19.823   3.461
    4PTM    CD1 6316   2.434  19.767   3.473
    4PTM    HD1 6317   2.450  19.685   3.542
    4PTM    CD2 6318   2.288  19.927   3.367
    4PTM    HD2 6319   2.191  19.972   3.354
    4PTM    CE1 6320   2.540  19.810   3.393
    4PTM    HE1 6321   2.637  19.763   3.400
    4PTM    CE2 6322   2.394  19.971   3.287
    4PTM    HE2 6323   2.378  20.050   3.215
    4PTM     CZ 6324   2.520  19.912   3.299
    4PTM     HZ 6325   2.601  19.945   3.236
    5DIG     C5 6326   1.951  19.797   3.373
    5DIG    H51 6327   1.852  19.829   3.333
    5DIG    H52 6328   1.940  19.695   3.412
    5DIG     O6 6329   2.045  19.796   3.266
    5DIG     C7 6330   2.008  19.700   3.166
    5DIG    H71 6331   1.920  19.737   3.110
    5DIG    H72 6332   1.982  19.603   3.214
    5DIG     C8 6333   2.120  19.672   3.064
    5DIG     O8 6334   2.220  19.738   3.043
    5DIG     O9 6335   2.097  19.557   2.991
    5DIG     H9 6336   2.175  19.540   2.938
    1PTV    CLP 6337   2.663  20.487   5.370
    1PTV     OL 6338   2.745  20.576   5.353
    1PTV     NL 6339   2.566  20.469   5.274
    1PTV     CA 6340   2.591  20.539   5.148
    1PTV    HA1 6341   2.697  20.533   5.126
    1PTV    HA2 6342   2.559  20.641   5.162
    1PTV     CB 6343   2.444  20.393   5.294
    1PTV    HB1 6344   2.397  20.373   5.195
    1PTV    HB2 6345   2.467  20.293   5.336
    1PTV     CG 6346   2.333  20.451   5.379
    1PTV    CD1 6347   2.201  20.402   5.362
    1PTV    HD1 6348   2.182  20.325   5.289
    1PTV    CD2 6349   2.355  20.549   5.477
    1PTV    HD2 6350   2.454  20.589   5.494
    1PTV    CE1 6351   2.096  20.450   5.441
    1PTV    HE1 6352   1.996  20.411   5.428
    1PTV    CE2 6353   2.250  20.596   5.557
    1PTV    HE2 6354   2.269  20.672   5.632
    1PTV     CZ 6355   2.120  20.547   5.539
    1PTV     HZ 6356   2.039  20.584   5.600
    1PTV    CP2 6357   2.525  20.484   5.024
    1PTV    OL2 6358   2.538  20.365   4.992
    1PTV     NT 6359   2.454  20.567   4.945
    1PTV    HN1 6360   2.421  20.531   4.859
    1PTV    HN2 6361   2.468  20.666   4.957
    2PTM    CLP 6362   2.567  20.443   5.708
    2PTM     OL 6363   2.490  20.350   5.686
    2PTM     NL 6364   2.672  20.464   5.622
    2PTM     CA 6365   2.674  20.395   5.492
    2PTM    HA1 6366   2.597  20.320   5.488
    2PTM    HA2 6367   2.771  20.349   5.484
    2PTM     CB 6368   2.789  20.544   5.656
    2PTM    HB1 6369   2.846  20.565   5.562
    2PTM    HB2 6370   2.760  20.643   5.695
    2PTM     CG 6371   2.893  20.485   5.749
    2PTM    CD1 6372   3.025  20.534   5.745
    2PTM    HD1 6373   3.050  20.613   5.675
    2PTM    CD2 6374   2.863  20.384   5.842
    2PTM    HD2 6375   2.763  20.344   5.849
    2PTM    CE1 6376   3.124  20.483   5.830
    2PTM    HE1 6377   3.225  20.522   5.825
    2PTM    CE2 6378   2.961  20.334   5.928
    2PTM    HE2 6379   2.936  20.255   5.998
    2PTM     CZ 6380   3.092  20.382   5.921
    2PTM     HZ 6381   3.168  20.341   5.986
    3PTM    CLP 6382   2.638  20.489   6.047
    3PTM     OL 6383   2.714  20.585   6.030
    3PTM     NL 6384   2.536  20.468   5.957
    3PTM     CA 6385   2.540  20.536   5.827
    3PTM    HA1 6386   2.612  20.616   5.828
    3PTM    HA2 6387   2.441  20.575   5.810
    3PTM     CB 6388   2.418  20.388   5.985
    3PTM    HB1 6389   2.367  20.366   5.889
    3PTM    HB2 6390   2.447  20.289   6.025
    3PTM     CG 6391   2.310  20.445   6.075
    3PTM    CD1 6392   2.179  20.394   6.064
    3PTM    HD1 6393   2.158  20.318   5.991
    3PTM    CD2 6394   2.336  20.543   6.172
    3PTM    HD2 6395   2.435  20.584   6.183
    3PTM    CE1 6396   2.078  20.438   6.150
    3PTM    HE1 6397   1.978  20.397   6.141
    3PTM    CE2 6398   2.235  20.586   6.259
    3PTM    HE2 6399   2.258  20.661   6.334
    3PTM     CZ 6400   2.106  20.534   6.248
    3PTM     HZ 6401   2.028  20.566   6.316
    4PTM    CLP 6402   2.554  20.423   6.383
    4PTM     OL 6403   2.474  20.337   6.347
    4PTM     NL 6404   2.656  20.455   6.298
    4PTM     CA 6405   2.663  20.395   6.164
    4PTM    HA1 6406   2.597  20.310   6.158
    4PTM    HA2 6407   2.766  20.362   6.153
    4PTM     CB 6408   2.764  20.543   6.338
    4PTM    HB1 6409   2.804  20.595   6.248
    4PTM    HB2 6410   2.725  20.624   6.403
    4PTM     CG 6411   2.884  20.483   6.410
    4PTM    CD1 6412   3.013  20.531   6.384
    4PTM    HD1 6413   3.028  20.609   6.311
    4PTM    CD2 6414   2.868  20.384   6.508
    4PTM    HD2 6415   2.771  20.344   6.531
    4PTM    CE1 6416   3.124  20.484   6.457
    4PTM    HE1 6417   3.222  20.524   6.439
    4PTM    CE2 6418   2.978  20.336   6.581
    4PTM    HE2 6419   2.964  20.260   6.656
    4PTM     CZ 6420   3.106  20.387   6.556
    4PTM     HZ 6421   3.190  20.351   6.613
    5DIG     C5 6422   2.523  20.506   6.507
    5DIG    H51 6423   2.431  20.462   6.552
    5DIG    H52 6424   2.496  20.608   6.473
    5DIG     O6 6425   2.623  20.515   6.608
    5DIG     C7 6426   2.580  20.597   6.717
    5DIG    H71 6427   2.495  20.547   6.770
    5DIG    H72 6428   2.546  20.695   6.679
    5DIG     C8 6429   2.690  20.624   6.821
    5DIG     O8 6430   2.809  20.595   6.816
    5DIG     O9 6431   2.643  20.693   6.932
    5DIG     H9 6432   2.716  20.710   6.992
    1PTV    CLP 6433   2.066  20.290   4.502
    1PTV     OL 6434   2.148  20.200   4.519
    1PTV     NL 6435   1.970  20.308   4.598
    1PTV     CA 6436   1.996  20.238   4.725
    1PTV    HA1 6437   2.102  20.243   4.745
    1PTV    HA2 6438   1.962  20.137   4.711
    1PTV     CB 6439   1.846  20.381   4.577
    1PTV    HB1 6440   1.798  20.399   4.676
    1PTV    HB2 6441   1.868  20.482   4.537
    1PTV     CG 6442   1.737  20.322   4.490
    1PTV    CD1 6443   1.606  20.372   4.503
    1PTV    HD1 6444   1.585  20.450   4.574
    1PTV    CD2 6445   1.761  20.223   4.394
    1PTV    HD2 6446   1.860  20.183   4.380
    1PTV    CE1 6447   1.502  20.325   4.421
    1PTV    HE1 6448   1.403  20.366   4.431
    1PTV    CE2 6449   1.658  20.176   4.311
    1PTV    HE2 6450   1.679  20.099   4.238
    1PTV     CZ 6451   1.529  20.227   4.325
    1PTV     HZ 6452   1.450  20.190   4.261
    1PTV    CP2 6453   1.932  20.296   4.850
    1PTV    OL2 6454   1.940  20.416   4.877
    1PTV     NT 6455   1.870  20.211   4.934
    1PTV    HN1 6456   1.840  20.248   5.021
    1PTV    HN2 6457   1.885  20.112   4.922
    2PTM    CLP 6458   1.972  20.329   4.163
    2PTM     OL 6459   1.893  20.421   4.183
    2PTM     NL 6460   2.077  20.311   4.250
    2PTM     CA 6461   2.076  20.381   4.380
    2PTM    HA1 6462   1.997  20.454   4.382
    2PTM    HA2 6463   2.172  20.430   4.388
    2PTM     CB 6464   2.197  20.234   4.219
    2PTM    HB1 6465   2.253  20.216   4.312
    2PTM    HB2 6466   2.170  20.133   4.182
    2PTM     CG 6467   2.299  20.293   4.124
    2PTM    CD1 6468   2.432  20.244   4.128
    2PTM    HD1 6469   2.457  20.166   4.198
    2PTM    CD2 6470   2.268  20.393   4.031
    2PTM    HD2 6471   2.168  20.433   4.024
    2PTM    CE1 6472   2.530  20.295   4.042
    2PTM    HE1 6473   2.631  20.256   4.046
    2PTM    CE2 6474   2.366  20.443   3.944
    2PTM    HE2 6475   2.341  20.521   3.874
    2PTM     CZ 6476   2.497  20.395   3.950
    2PTM     HZ 6477   2.572  20.436   3.885
    3PTM    CLP 6478   2.045  20.282   3.826
    3PTM     OL 6479   2.125  20.190   3.845
    3PTM     NL 6480   1.942  20.300   3.915
    3PTM     CA 6481   1.948  20.234   4.046
    3PTM    HA1 6482   2.022  20.156   4.046
    3PTM    HA2 6483   1.851  20.191   4.063
    3PTM     CB 6484   1.822  20.378   3.887
    3PTM    HB1 6485   1.766  20.391   3.982
    3PTM    HB2 6486   1.850  20.480   3.856
    3PTM     CG 6487   1.719  20.326   3.789
    3PTM    CD1 6488   1.591  20.385   3.787
    3PTM    HD1 6489   1.569  20.465   3.856
    3PTM    CD2 6490   1.746  20.224   3.696
    3PTM    HD2 6491   1.843  20.176   3.693
    3PTM    CE1 6492   1.495  20.347   3.692
    3PTM    HE1 6493   1.399  20.397   3.690
    3PTM    CE2 6494   1.650  20.185   3.601
    3PTM    HE2 6495   1.674  20.107   3.530
    3PTM     CZ 6496   1.525  20.247   3.599
    3PTM     HZ 6497   1.453  20.219   3.524
    4PTM    CLP 6498   1.956  20.350   3.490
    4PTM     OL 6499   1.881  20.441   3.524
    4PTM     NL 6500   2.058  20.316   3.574
    4PTM     CA 6501   2.067  20.376   3.708
    4PTM    HA1 6502   2.000  20.460   3.717
    4PTM    HA2 6503   2.169  20.409   3.718
    4PTM     CB 6504   2.164  20.226   3.533
    4PTM    HB1 6505   2.205  20.175   3.623
    4PTM    HB2 6506   2.124  20.145   3.470
    4PTM     CG 6507   2.283  20.286   3.460
    4PTM    CD1 6508   2.412  20.234   3.480
    4PTM    HD1 6509   2.426  20.153   3.550
    4PTM    CD2 6510   2.267  20.389   3.366
    4PTM    HD2 6511   2.170  20.431   3.347
    4PTM    CE1 6512   2.521  20.281   3.407
    4PTM    HE1 6513   2.619  20.238   3.420
    4PTM    CE2 6514   2.376  20.437   3.291
    4PTM    HE2 6515   2.362  20.515   3.219
    4PTM     CZ 6516   2.503  20.383   3.312
    4PTM     HZ 6517   2.587  20.419   3.254
    5DIG     C5 6518   1.922  20.272   3.364
    5DIG    H51 6519   1.841  20.327   3.313
    5DIG    H52 6520   1.880  20.175   3.396
    5DIG     O6 6521   2.027  20.250   3.270
    5DIG     C7 6522   1.990  20.155   3.170
    5DIG    H71 6523   1.908  20.197   3.108
    5DIG    H72 6524   1.955  20.061   3.219
    5DIG     C8 6525   2.106  20.118   3.076
    5DIG     O8 6526   2.211  20.177   3.060
    5DIG     O9 6527   2.081  20.003   3.004
    5DIG     H9 6528   2.164  19.975   2.963
    1PTV    CLP 6529   2.665  20.947   5.369
    1PTV     OL 6530   2.748  21.036   5.353
    1PTV     NL 6531   2.569  20.930   5.273
    1PTV     CA 6532   2.595  21.000   5.147
    1PTV    HA1 6533   2.700  20.992   5.125
    1PTV    HA2 6534   2.564  21.102   5.161
    1PTV     CB 6535   2.445  20.855   5.293
    1PTV    HB1 6536   2.397  20.837   5.195
    1PTV    HB2 6537   2.468  20.754   5.333
    1PTV     CG 6538   2.336  20.913   5.380
    1PTV    CD1 6539   2.206  20.860   5.369
    1PTV    HD1 6540   2.186  20.781   5.298
    1PTV    CD2 6541   2.359  21.013   5.476
    1PTV    HD2 6542   2.457  21.055   5.489
    1PTV    CE1 6543   2.102  20.906   5.451
    1PTV    HE1 6544   2.003  20.862   5.442
    1PTV    CE2 6545   2.255  21.059   5.558
    1PTV    HE2 6546   2.275  21.137   5.631
    1PTV     CZ 6547   2.127  21.005   5.546
    1PTV     HZ 6548   2.047  21.040   5.610
    1PTV    CP2 6549   2.527  20.945   5.023
    1PTV    OL2 6550   2.537  20.826   4.992
    1PTV     NT 6551   2.459  21.030   4.944
    1PTV    HN1 6552   2.423  20.994   4.858
    1PTV    HN2 6553   2.474  21.129   4.956
    2PTM    CLP 6554   2.565  20.903   5.705
    2PTM     OL 6555   2.489  20.809   5.683
    2PTM     NL 6556   2.671  20.924   5.621
    2PTM     CA 6557   2.675  20.855   5.491
    2PTM    HA1 6558   2.599  20.780   5.486
    2PTM    HA2 6559   2.773  20.810   5.485
    2PTM     CB 6560   2.788  21.004   5.656
    2PTM    HB1 6561   2.845  21.027   5.564
    2PTM    HB2 6562   2.758  21.103   5.696
    2PTM     CG 6563   2.891  20.946   5.751
    2PTM    CD1 6564   3.023  20.994   5.747
    2PTM    HD1 6565   3.049  21.073   5.677
    2PTM    CD2 6566   2.860  20.845   5.844
    2PTM    HD2 6567   2.760  20.805   5.850
    2PTM    CE1 6568   3.122  20.944   5.832
    2PTM    HE1 6569   3.223  20.982   5.828
    2PTM    CE2 6570   2.958  20.794   5.930
    2PTM    HE2 6571   2.933  20.716   6.000
    2PTM     CZ 6572   3.089  20.843   5.924
    2PTM     HZ 6573   3.164  20.802   5.989
    3PTM    CLP 6574   2.631  20.952   6.043
    3PTM     OL 6575   2.705  21.049   6.026
    3PTM     NL 6576   2.531  20.929   5.953
    3PTM     CA 6577   2.535  20.996   5.822
    3PTM    HA1 6578   2.605  21.077   5.824
    3PTM    HA2 6579   2.436  21.034   5.805
    3PTM     CB 6580   2.414  20.847   5.979
    3PTM    HB1 6581   2.361  20.829   5.884
    3PTM    HB2 6582   2.445  20.746   6.014
    3PTM     CG 6583   2.308  20.897   6.075
    3PTM    CD1 6584   2.179  20.841   6.069
    3PTM    HD1 6585   2.157  20.765   5.996
    3PTM    CD2 6586   2.333  20.994   6.173
    3PTM    HD2 6587   2.431  21.040   6.181
    3PTM    CE1 6588   2.080  20.877   6.162
    3PTM    HE1 6589   1.983  20.830   6.157
    3PTM    CE2 6590   2.236  21.029   6.267
    3PTM    HE2 6591   2.259  21.102   6.343
    3PTM     CZ 6592   2.109  20.971   6.261
    3PTM     HZ 6593   2.034  20.999   6.335
    4PTM    CLP 6594   2.567  20.898   6.385
    4PTM     OL 6595   2.482  20.813   6.362
    4PTM     NL 6596   2.665  20.921   6.293
    4PTM     CA 6597   2.657  20.857   6.160
    4PTM    HA1 6598   2.584  20.779   6.161
    4PTM    HA2 6599   2.755  20.816   6.142
    4PTM     CB 6600   2.782  21.003   6.320
    4PTM    HB1 6601   2.829  21.032   6.224
    4PTM    HB2 6602   2.752  21.099   6.367
    4PTM     CG 6603   2.896  20.947   6.403
    4PTM    CD1 6604   3.025  21.005   6.391
    4PTM    HD1 6605   3.040  21.087   6.323
    4PTM    CD2 6606   2.880  20.842   6.494
    4PTM    HD2 6607   2.783  20.796   6.507
    4PTM    CE1 6608   3.131  20.959   6.469
    4PTM    HE1 6609   3.228  21.007   6.462
    4PTM    CE2 6610   2.986  20.795   6.572
    4PTM    HE2 6611   2.971  20.713   6.640
    4PTM     CZ 6612   3.112  20.854   6.560
    4PTM     HZ 6613   3.194  20.819   6.620
    5DIG     C5 6614   2.555  20.985   6.509
    5DIG    H51 6615   2.448  20.983   6.539
    5DIG    H52 6616   2.580  21.089   6.482
    5DIG     O6 6617   2.634  20.944   6.621
    5DIG     C7 6618   2.626  21.039   6.728
    5DIG    H71 6619   2.544  21.011   6.796
    5DIG    H72 6620   2.605  21.141   6.688
    5DIG     C8 6621   2.756  21.045   6.810
    5DIG     O8 6622   2.827  20.952   6.844
    5DIG     O9 6623   2.790  21.174   6.845
    5DIG     H9 6624   2.871  21.174   6.898
    1PTV    CLP 6625   2.073  20.751   4.507
    1PTV     OL 6626   2.153  20.658   4.521
    1PTV     NL 6627   1.976  20.769   4.603
    1PTV     CA 6628   1.989  20.690   4.726
    1PTV    HA1 6629   2.092  20.661   4.740
    1PTV    HA2 6630   1.924  20.605   4.713
    1PTV     CB 6631   1.856  20.849   4.584
    1PTV    HB1 6632   1.811  20.871   4.683
    1PTV    HB2 6633   1.881  20.948   4.542
    1PTV     CG 6634   1.743  20.792   4.501
    1PTV    CD1 6635   1.612  20.841   4.520
    1PTV    HD1 6636   1.594  20.919   4.593
    1PTV    CD2 6637   1.763  20.693   4.403
    1PTV    HD2 6638   1.862  20.654   4.385
    1PTV    CE1 6639   1.506  20.794   4.442
    1PTV    HE1 6640   1.407  20.835   4.456
    1PTV    CE2 6641   1.657  20.646   4.325
    1PTV    HE2 6642   1.676  20.570   4.250
    1PTV     CZ 6643   1.528  20.696   4.344
    1PTV     HZ 6644   1.447  20.660   4.283
    1PTV    CP2 6645   1.952  20.758   4.856
    1PTV    OL2 6646   1.969  20.879   4.874
    1PTV     NT 6647   1.902  20.682   4.954
    1PTV    HN1 6648   1.889  20.724   5.044
    1PTV    HN2 6649   1.906  20.582   4.944
    2PTM    CLP 6650   1.979  20.796   4.172
    2PTM     OL 6651   1.901  20.888   4.195
    2PTM     NL 6652   2.085  20.776   4.257
    2PTM     CA 6653   2.087  20.844   4.387
    2PTM    HA1 6654   2.011  20.920   4.391
    2PTM    HA2 6655   2.185  20.889   4.396
    2PTM     CB 6656   2.203  20.697   4.222
    2PTM    HB1 6657   2.261  20.678   4.314
    2PTM    HB2 6658   2.174  20.597   4.184
    2PTM     CG 6659   2.304  20.755   4.125
    2PTM    CD1 6660   2.435  20.705   4.126
    2PTM    HD1 6661   2.462  20.626   4.194
    2PTM    CD2 6662   2.272  20.857   4.034
    2PTM    HD2 6663   2.172  20.898   4.030
    2PTM    CE1 6664   2.532  20.756   4.038
    2PTM    HE1 6665   2.632  20.716   4.039
    2PTM    CE2 6666   2.368  20.907   3.945
    2PTM    HE2 6667   2.341  20.986   3.876
    2PTM     CZ 6668   2.498  20.857   3.948
    2PTM     HZ 6669   2.572  20.898   3.881
    3PTM    CLP 6670   2.050  20.746   3.833
    3PTM     OL 6671   2.124  20.649   3.849
    3PTM     NL 6672   1.950  20.771   3.923
    3PTM     CA 6673   1.952  20.703   4.053
    3PTM    HA1 6674   2.023  20.622   4.053
    3PTM    HA2 6675   1.852  20.665   4.069
    3PTM     CB 6676   1.834  20.853   3.894
    3PTM    HB1 6677   1.782  20.876   3.990
    3PTM    HB2 6678   1.864  20.952   3.854
    3PTM     CG 6679   1.726  20.799   3.803
    3PTM    CD1 6680   1.598  20.858   3.806
    3PTM    HD1 6681   1.579  20.939   3.874
    3PTM    CD2 6682   1.750  20.695   3.712
    3PTM    HD2 6683   1.847  20.648   3.706
    3PTM    CE1 6684   1.498  20.816   3.718
    3PTM    HE1 6685   1.401  20.863   3.720
    3PTM    CE2 6686   1.650  20.654   3.623
    3PTM    HE2 6687   1.671  20.574   3.552
    3PTM     CZ 6688   1.525  20.714   3.626
    3PTM     HZ 6689   1.449  20.681   3.557
    4PTM    CLP 6690   1.956  20.820   3.502
    4PTM     OL 6691   1.884  20.912   3.541
    4PTM     NL 6692   2.060  20.780   3.582
    4PTM     CA 6693   2.077  20.839   3.715
    4PTM    HA1 6694   2.018  20.928   3.725
    4PTM    HA2 6695   2.182  20.864   3.722
    4PTM     CB 6696   2.161  20.687   3.536
    4PTM    HB1 6697   2.198  20.629   3.623
    4PTM    HB2 6698   2.117  20.610   3.468
    4PTM     CG 6699   2.282  20.744   3.466
    4PTM    CD1 6700   2.410  20.691   3.491
    4PTM    HD1 6701   2.422  20.610   3.562
    4PTM    CD2 6702   2.270  20.847   3.371
    4PTM    HD2 6703   2.174  20.890   3.349
    4PTM    CE1 6704   2.522  20.737   3.420
    4PTM    HE1 6705   2.619  20.692   3.436
    4PTM    CE2 6706   2.382  20.893   3.300
    4PTM    HE2 6707   2.370  20.972   3.226
    4PTM     CZ 6708   2.508  20.838   3.324
    4PTM     HZ 6709   2.593  20.873   3.268
    5DIG     C5 6710   1.915  20.743   3.377
    5DIG    H51 6711   1.829  20.797   3.332
    5DIG    H52 6712   1.878  20.645   3.410
    5DIG     O6 6713   2.015  20.726   3.277
    5DIG     C7 6714   1.977  20.628   3.180
    5DIG    H71 6715   1.893  20.667   3.119
    5DIG    H72 6716   1.945  20.535   3.231
    5DIG     C8 6717   2.091  20.592   3.083
    5DIG     O8 6718   2.194  20.654   3.062
    5DIG     O9 6719   2.069  20.473   3.017
    5DIG     H9 6720   2.147  20.452   2.966
    1PTV    CLP 6721   2.661  21.410   5.371
    1PTV     OL 6722   2.744  21.499   5.356
    1PTV     NL 6723   2.568  21.393   5.273
    1PTV     CA 6724   2.596  21.464   5.147
    1PTV    HA1 6725   2.702  21.457   5.128
    1PTV    HA2 6726   2.564  21.566   5.161
    1PTV     CB 6727   2.444  21.317   5.290
    1PTV    HB1 6728   2.398  21.301   5.190
    1PTV    HB2 6729   2.466  21.216   5.328
    1PTV     CG 6730   2.333  21.374   5.376
    1PTV    CD1 6731   2.203  21.322   5.361
    1PTV    HD1 6732   2.185  21.243   5.289
    1PTV    CD2 6733   2.355  21.474   5.472
    1PTV    HD2 6734   2.453  21.516   5.487
    1PTV    CE1 6735   2.098  21.368   5.440
    1PTV    HE1 6736   1.999  21.326   5.429
    1PTV    CE2 6737   2.250  21.520   5.553
    1PTV    HE2 6738   2.268  21.597   5.626
    1PTV     CZ 6739   2.121  21.467   5.536
    1PTV     HZ 6740   2.040  21.503   5.598
    1PTV    CP2 6741   2.532  21.409   5.021
    1PTV    OL2 6742   2.543  21.290   4.991
    1PTV     NT 6743   2.464  21.493   4.941
    1PTV    HN1 6744   2.432  21.458   4.854
    1PTV    HN2 6745   2.477  21.592   4.954
    2PTM    CLP 6746   2.563  21.369   5.710
    2PTM     OL 6747   2.484  21.277   5.690
    2PTM     NL 6748   2.669  21.387   5.623
    2PTM     CA 6749   2.668  21.318   5.493
    2PTM    HA1 6750   2.588  21.247   5.489
    2PTM    HA2 6751   2.763  21.267   5.486
    2PTM     CB 6752   2.789  21.463   5.657
    2PTM    HB1 6753   2.846  21.480   5.563
    2PTM    HB2 6754   2.762  21.564   5.693
    2PTM     CG 6755   2.890  21.405   5.752
    2PTM    CD1 6756   3.022  21.454   5.750
    2PTM    HD1 6757   3.049  21.532   5.680
    2PTM    CD2 6758   2.859  21.304   5.845
    2PTM    HD2 6759   2.759  21.264   5.851
    2PTM    CE1 6760   3.120  21.404   5.837
    2PTM    HE1 6761   3.221  21.443   5.834
    2PTM    CE2 6762   2.956  21.254   5.933
    2PTM    HE2 6763   2.929  21.176   6.003
    2PTM     CZ 6764   3.086  21.304   5.929
    2PTM     HZ 6765   3.161  21.264   5.996
    3PTM    CLP 6766   2.635  21.416   6.047
    3PTM     OL 6767   2.714  21.509   6.028
    3PTM     NL 6768   2.533  21.397   5.958
    3PTM     CA 6769   2.539  21.463   5.827
    3PTM    HA1 6770   2.612  21.542   5.827
    3PTM    HA2 6771   2.441  21.505   5.810
    3PTM     CB 6772   2.414  21.319   5.987
    3PTM    HB1 6773   2.354  21.309   5.894
    3PTM    HB2 6774   2.442  21.215   6.015
    3PTM     CG 6775   2.315  21.368   6.091
    3PTM    CD1 6776   2.193  21.300   6.106
    3PTM    HD1 6777   2.172  21.215   6.043
    3PTM    CD2 6778   2.341  21.477   6.177
    3PTM    HD2 6779   2.434  21.530   6.170
    3PTM    CE1 6780   2.103  21.334   6.208
    3PTM    HE1 6781   2.012  21.277   6.223
    3PTM    CE2 6782   2.251  21.512   6.278
    3PTM    HE2 6783   2.274  21.594   6.344
    3PTM     CZ 6784   2.133  21.440   6.295
    3PTM     HZ 6785   2.067  21.464   6.377
    4PTM    CLP 6786   2.549  21.346   6.383
    4PTM     OL 6787   2.472  21.255   6.351
    4PTM     NL 6788   2.650  21.381   6.298
    4PTM     CA 6789   2.658  21.321   6.164
    4PTM    HA1 6790   2.590  21.238   6.157
    4PTM    HA2 6791   2.760  21.287   6.154
    4PTM     CB 6792   2.756  21.473   6.337
    4PTM    HB1 6793   2.792  21.527   6.247
    4PTM    HB2 6794   2.717  21.552   6.404
    4PTM     CG 6795   2.880  21.416   6.404
    4PTM    CD1 6796   3.005  21.475   6.381
    4PTM    HD1 6797   3.013  21.558   6.312
    4PTM    CD2 6798   2.872  21.311   6.498
    4PTM    HD2 6799   2.778  21.264   6.519
    4PTM    CE1 6800   3.119  21.434   6.452
    4PTM    HE1 6801   3.213  21.484   6.437
    4PTM    CE2 6802   2.986  21.269   6.569
    4PTM    HE2 6803   2.977  21.190   6.641
    4PTM     CZ 6804   3.109  21.331   6.546
    4PTM     HZ 6805   3.196  21.300   6.602
    5DIG     C5 6806   2.521  21.426   6.510
    5DIG    H51 6807   2.430  21.383   6.556
    5DIG    H52 6808   2.498  21.530   6.480
    5DIG     O6 6809   2.626  21.426   6.608
    5DIG     C7 6810   2.594  21.509   6.720
    5DIG    H71 6811   2.516  21.459   6.781
    5DIG    H72 6812   2.557  21.607   6.685
    5DIG     C8 6813   2.716  21.535   6.811
    5DIG     O8 6814   2.830  21.495   6.798
    5DIG     O9 6815   2.687  21.617   6.918
    5DIG     H9 6816   2.769  21.629   6.966
    1PTV    CLP 6817   2.063  21.220   4.502
    1PTV     OL 6818   2.149  21.135   4.521
    1PTV     NL 6819   1.965  21.235   4.596
    1PTV     CA 6820   1.996  21.171   4.725
    1PTV    HA1 6821   2.100  21.190   4.747
    1PTV    HA2 6822   1.976  21.066   4.712
    1PTV     CB 6823   1.838  21.304   4.575
    1PTV    HB1 6824   1.790  21.321   4.673
    1PTV    HB2 6825   1.857  21.405   4.534
    1PTV     CG 6826   1.731  21.241   4.489
    1PTV    CD1 6827   1.598  21.286   4.504
    1PTV    HD1 6828   1.576  21.362   4.578
    1PTV    CD2 6829   1.757  21.144   4.392
    1PTV    HD2 6830   1.857  21.106   4.377
    1PTV    CE1 6831   1.495  21.237   4.423
    1PTV    HE1 6832   1.394  21.273   4.435
    1PTV    CE2 6833   1.655  21.094   4.310
    1PTV    HE2 6834   1.677  21.019   4.235
    1PTV     CZ 6835   1.524  21.141   4.326
    1PTV     HZ 6836   1.445  21.102   4.262
    1PTV    CP2 6837   1.922  21.222   4.847
    1PTV    OL2 6838   1.924  21.341   4.878
    1PTV     NT 6839   1.858  21.132   4.923
    1PTV    HN1 6840   1.810  21.165   5.005
    1PTV    HN2 6841   1.880  21.035   4.912
    2PTM    CLP 6842   1.963  21.257   4.163
    2PTM     OL 6843   1.883  21.348   4.186
    2PTM     NL 6844   2.068  21.238   4.249
    2PTM     CA 6845   2.070  21.309   4.378
    2PTM    HA1 6846   1.991  21.382   4.382
    2PTM    HA2 6847   2.166  21.358   4.384
    2PTM     CB 6848   2.187  21.160   4.216
    2PTM    HB1 6849   2.243  21.139   4.310
    2PTM    HB2 6850   2.158  21.060   4.178
    2PTM     CG 6851   2.290  21.219   4.123
    2PTM    CD1 6852   2.422  21.170   4.127
    2PTM    HD1 6853   2.447  21.090   4.195
    2PTM    CD2 6854   2.259  21.321   4.031
    2PTM    HD2 6855   2.160  21.361   4.025
    2PTM    CE1 6856   2.520  21.220   4.041
    2PTM    HE1 6857   2.621  21.181   4.044
    2PTM    CE2 6858   2.357  21.371   3.944
    2PTM    HE2 6859   2.331  21.449   3.874
    2PTM     CZ 6860   2.487  21.321   3.949
    2PTM     HZ 6861   2.562  21.361   3.883
    3PTM    CLP 6862   2.037  21.213   3.824
    3PTM     OL 6863   2.118  21.122   3.844
    3PTM     NL 6864   1.934  21.232   3.913
    3PTM     CA 6865   1.939  21.164   4.044
    3PTM    HA1 6866   2.011  21.086   4.043
    3PTM    HA2 6867   1.840  21.123   4.059
    3PTM     CB 6868   1.816  21.312   3.886
    3PTM    HB1 6869   1.763  21.330   3.982
    3PTM    HB2 6870   1.844  21.413   3.849
    3PTM     CG 6871   1.709  21.258   3.793
    3PTM    CD1 6872   1.579  21.312   3.800
    3PTM    HD1 6873   1.557  21.390   3.871
    3PTM    CD2 6874   1.734  21.157   3.698
    3PTM    HD2 6875   1.832  21.113   3.691
    3PTM    CE1 6876   1.478  21.267   3.713
    3PTM    HE1 6877   1.379  21.310   3.720
    3PTM    CE2 6878   1.634  21.114   3.611
    3PTM    HE2 6879   1.656  21.036   3.539
    3PTM     CZ 6880   1.506  21.168   3.618
    3PTM     HZ 6881   1.428  21.134   3.552
    4PTM    CLP 6882   1.946  21.278   3.487
    4PTM     OL 6883   1.872  21.371   3.518
    4PTM     NL 6884   2.048  21.243   3.571
    4PTM     CA 6885   2.058  21.305   3.704
    4PTM    HA1 6886   1.992  21.389   3.712
    4PTM    HA2 6887   2.160  21.339   3.713
    4PTM     CB 6888   2.154  21.152   3.531
    4PTM    HB1 6889   2.192  21.099   3.621
    4PTM    HB2 6890   2.114  21.072   3.465
    4PTM     CG 6891   2.275  21.210   3.461
    4PTM    CD1 6892   2.404  21.159   3.486
    4PTM    HD1 6893   2.417  21.080   3.558
    4PTM    CD2 6894   2.263  21.312   3.364
    4PTM    HD2 6895   2.165  21.352   3.342
    4PTM    CE1 6896   2.515  21.206   3.415
    4PTM    HE1 6897   2.613  21.163   3.432
    4PTM    CE2 6898   2.373  21.359   3.293
    4PTM    HE2 6899   2.360  21.436   3.218
    4PTM     CZ 6900   2.500  21.306   3.318
    4PTM     HZ 6901   2.585  21.341   3.262
    5DIG     C5 6902   1.912  21.196   3.364
    5DIG    H51 6903   1.823  21.243   3.317
    5DIG    H52 6904   1.882  21.096   3.399
    5DIG     O6 6905   2.013  21.183   3.264
    5DIG     C7 6906   1.976  21.090   3.162
    5DIG    H71 6907   1.905  21.138   3.092
    5DIG    H72 6908   1.928  21.001   3.208
    5DIG     C8 6909   2.096  21.039   3.080
    5DIG     O8 6910   2.207  21.089   3.071
    5DIG     O9 6911   2.068  20.923   3.012
    5DIG     H9 6912   2.150  20.886   2.978
    1PTV    CLP 6913   2.665  21.875   5.366
    1PTV     OL 6914   2.747  21.965   5.350
    1PTV     NL 6915   2.569  21.858   5.270
    1PTV     CA 6916   2.593  21.931   5.145
    1PTV    HA1 6917   2.699  21.926   5.123
    1PTV    HA2 6918   2.559  22.032   5.161
    1PTV     CB 6919   2.446  21.782   5.290
    1PTV    HB1 6920   2.399  21.764   5.191
    1PTV    HB2 6921   2.470  21.681   5.329
    1PTV     CG 6922   2.336  21.839   5.376
    1PTV    CD1 6923   2.206  21.786   5.363
    1PTV    HD1 6924   2.188  21.707   5.292
    1PTV    CD2 6925   2.358  21.939   5.472
    1PTV    HD2 6926   2.457  21.981   5.486
    1PTV    CE1 6927   2.101  21.833   5.444
    1PTV    HE1 6928   2.002  21.790   5.433
    1PTV    CE2 6929   2.254  21.986   5.553
    1PTV    HE2 6930   2.273  22.063   5.626
    1PTV     CZ 6931   2.125  21.932   5.539
    1PTV     HZ 6932   2.045  21.968   5.601
    1PTV    CP2 6933   2.528  21.877   5.019
    1PTV    OL2 6934   2.536  21.757   4.990
    1PTV     NT 6935   2.462  21.962   4.939
    1PTV    HN1 6936   2.427  21.927   4.853
    1PTV    HN2 6937   2.476  22.061   4.953
    2PTM    CLP 6938   2.570  21.832   5.703
    2PTM     OL 6939   2.492  21.740   5.682
    2PTM     NL 6940   2.676  21.851   5.617
    2PTM     CA 6941   2.676  21.782   5.487
    2PTM    HA1 6942   2.599  21.709   5.483
    2PTM    HA2 6943   2.773  21.735   5.479
    2PTM     CB 6944   2.794  21.929   5.650
    2PTM    HB1 6945   2.852  21.947   5.557
    2PTM    HB2 6946   2.766  22.030   5.686
    2PTM     CG 6947   2.896  21.872   5.747
    2PTM    CD1 6948   3.027  21.922   5.746
    2PTM    HD1 6949   3.053  22.002   5.678
    2PTM    CD2 6950   2.865  21.769   5.838
    2PTM    HD2 6951   2.766  21.728   5.843
    2PTM    CE1 6952   3.125  21.873   5.833
    2PTM    HE1 6953   3.225  21.913   5.832
    2PTM    CE2 6954   2.962  21.720   5.927
    2PTM    HE2 6955   2.936  21.641   5.995
    2PTM     CZ 6956   3.092  21.771   5.924
    2PTM     HZ 6957   3.166  21.731   5.991
    3PTM    CLP 6958   2.644  21.883   6.041
    3PTM     OL 6959   2.720  21.977   6.022
    3PTM     NL 6960   2.542  21.860   5.952
    3PTM     CA 6961   2.545  21.926   5.821
    3PTM    HA1 6962   2.617  22.006   5.820
    3PTM    HA2 6963   2.446  21.966   5.805
    3PTM     CB 6964   2.425  21.778   5.980
    3PTM    HB1 6965   2.372  21.759   5.885
    3PTM    HB2 6966   2.457  21.678   6.016
    3PTM     CG 6967   2.318  21.830   6.074
    3PTM    CD1 6968   2.191  21.770   6.071
    3PTM    HD1 6969   2.172  21.688   6.002
    3PTM    CD2 6970   2.340  21.934   6.165
    3PTM    HD2 6971   2.437  21.982   6.171
    3PTM    CE1 6972   2.089  21.812   6.157
    3PTM    HE1 6973   1.992  21.764   6.154
    3PTM    CE2 6974   2.239  21.976   6.252
    3PTM    HE2 6975   2.258  22.057   6.322
    3PTM     CZ 6976   2.113  21.915   6.248
    3PTM     HZ 6977   2.035  21.948   6.316
    4PTM    CLP 6978   2.558  21.820   6.379
    4PTM     OL 6979   2.484  21.728   6.348
    4PTM     NL 6980   2.660  21.854   6.293
    4PTM     CA 6981   2.668  21.791   6.161
    4PTM    HA1 6982   2.603  21.706   6.155
    4PTM    HA2 6983   2.771  21.759   6.151
    4PTM     CB 6984   2.767  21.943   6.333
    4PTM    HB1 6985   2.809  21.992   6.243
    4PTM    HB2 6986   2.726  22.026   6.395
    4PTM     CG 6987   2.884  21.885   6.409
    4PTM    CD1 6988   3.012  21.943   6.397
    4PTM    HD1 6989   3.026  22.027   6.330
    4PTM    CD2 6990   2.870  21.777   6.499
    4PTM    HD2 6991   2.773  21.731   6.512
    4PTM    CE1 6992   3.120  21.898   6.474
    4PTM    HE1 6993   3.216  21.947   6.468
    4PTM    CE2 6994   2.977  21.732   6.576
    4PTM    HE2 6995   2.964  21.649   6.645
    4PTM     CZ 6996   3.102  21.792   6.564
    4PTM     HZ 6997   3.185  21.758   6.624
    5DIG     C5 6998   2.527  21.899   6.505
    5DIG    H51 6999   2.436  21.853   6.548
    5DIG    H52 7000   2.501  22.003   6.476
    5DIG     O6 7001   2.629  21.903   6.606
    5DIG     C7 7002   2.578  21.942   6.735
    5DIG    H71 7003   2.572  21.852   6.799
    5DIG    H72 7004   2.476  21.986   6.725
    5DIG     C8 7005   2.667  22.045   6.807
    5DIG     O8 7006   2.743  22.024   6.900
    5DIG     O9 7007   2.647  22.173   6.760
    5DIG     H9 7008   2.709  22.235   6.801
    1PTV    CLP 7009   2.053  21.679   4.507
    1PTV     OL 7010   2.142  21.597   4.527
    1PTV     NL 7011   1.948  21.687   4.596
    1PTV     CA 7012   1.950  21.604   4.716
    1PTV    HA1 7013   2.031  21.533   4.713
    1PTV    HA2 7014   1.854  21.553   4.719
    1PTV     CB 7015   1.829  21.768   4.577
    1PTV    HB1 7016   1.782  21.785   4.677
    1PTV    HB2 7017   1.855  21.870   4.541
    1PTV     CG 7018   1.719  21.715   4.489
    1PTV    CD1 7019   1.589  21.770   4.500
    1PTV    HD1 7020   1.571  21.850   4.570
    1PTV    CD2 7021   1.740  21.613   4.395
    1PTV    HD2 7022   1.838  21.569   4.382
    1PTV    CE1 7023   1.485  21.725   4.418
    1PTV    HE1 7024   1.387  21.770   4.426
    1PTV    CE2 7025   1.636  21.567   4.313
    1PTV    HE2 7026   1.654  21.488   4.242
    1PTV     CZ 7027   1.508  21.623   4.325
    1PTV     HZ 7028   1.428  21.588   4.262
    1PTV    CP2 7029   1.962  21.678   4.848
    1PTV    OL2 7030   1.961  21.802   4.854
    1PTV     NT 7031   1.971  21.604   4.959
    1PTV    HN1 7032   1.987  21.651   5.046
    1PTV    HN2 7033   1.972  21.504   4.951
    2PTM    CLP 7034   1.963  21.719   4.166
    2PTM     OL 7035   1.886  21.813   4.182
    2PTM     NL 7036   2.066  21.702   4.255
    2PTM     CA 7037   2.063  21.771   4.385
    2PTM    HA1 7038   1.982  21.842   4.386
    2PTM    HA2 7039   2.158  21.822   4.395
    2PTM     CB 7040   2.187  21.626   4.224
    2PTM    HB1 7041   2.246  21.613   4.318
    2PTM    HB2 7042   2.160  21.523   4.192
    2PTM     CG 7043   2.286  21.681   4.124
    2PTM    CD1 7044   2.418  21.632   4.125
    2PTM    HD1 7045   2.446  21.556   4.197
    2PTM    CD2 7046   2.252  21.779   4.029
    2PTM    HD2 7047   2.153  21.820   4.024
    2PTM    CE1 7048   2.513  21.678   4.034
    2PTM    HE1 7049   2.614  21.638   4.035
    2PTM    CE2 7050   2.347  21.824   3.936
    2PTM    HE2 7051   2.319  21.899   3.863
    2PTM     CZ 7052   2.477  21.774   3.939
    2PTM     HZ 7053   2.550  21.811   3.868
    3PTM    CLP 7054   2.021  21.668   3.822
    3PTM     OL 7055   2.103  21.578   3.837
    3PTM     NL 7056   1.924  21.686   3.918
    3PTM     CA 7057   1.941  21.622   4.050
    3PTM    HA1 7058   2.020  21.550   4.047
    3PTM    HA2 7059   1.847  21.573   4.071
    3PTM     CB 7060   1.802  21.762   3.898
    3PTM    HB1 7061   1.746  21.765   3.994
    3PTM    HB2 7062   1.827  21.867   3.875
    3PTM     CG 7063   1.698  21.716   3.797
    3PTM    CD1 7064   1.570  21.775   3.800
    3PTM    HD1 7065   1.548  21.851   3.874
    3PTM    CD2 7066   1.723  21.617   3.700
    3PTM    HD2 7067   1.819  21.569   3.693
    3PTM    CE1 7068   1.471  21.738   3.709
    3PTM    HE1 7069   1.374  21.784   3.713
    3PTM    CE2 7070   1.624  21.580   3.607
    3PTM    HE2 7071   1.646  21.504   3.534
    3PTM     CZ 7072   1.498  21.640   3.612
    3PTM     HZ 7073   1.422  21.611   3.541
    4PTM    CLP 7074   1.970  21.699   3.470
    4PTM     OL 7075   1.876  21.777   3.475
    4PTM     NL 7076   2.061  21.696   3.573
    4PTM     CA 7077   2.030  21.762   3.701
    4PTM    HA1 7078   1.938  21.816   3.692
    4PTM    HA2 7079   2.112  21.828   3.721
    4PTM     CB 7080   2.192  21.633   3.560
    4PTM    HB1 7081   2.244  21.640   3.658
    4PTM    HB2 7082   2.180  21.524   3.540
    4PTM     CG 7083   2.295  21.685   3.462
    4PTM    CD1 7084   2.425  21.632   3.466
    4PTM    HD1 7085   2.449  21.556   3.539
    4PTM    CD2 7086   2.266  21.784   3.365
    4PTM    HD2 7087   2.168  21.826   3.358
    4PTM    CE1 7088   2.524  21.675   3.377
    4PTM    HE1 7089   2.623  21.633   3.380
    4PTM    CE2 7090   2.364  21.826   3.275
    4PTM    HE2 7091   2.340  21.902   3.201
    4PTM     CZ 7092   2.493  21.773   3.281
    4PTM     HZ 7093   2.569  21.806   3.211
    5DIG     C5 7094   1.980  21.601   3.354
    5DIG    H51 7095   1.875  21.568   3.333
    5DIG    H52 7096   2.036  21.511   3.386
    5DIG     O6 7097   2.036  21.652   3.233
    5DIG     C7 7098   2.028  21.556   3.127
    5DIG    H71 7099   1.924  21.552   3.090
    5DIG    H72 7100   2.057  21.456   3.164
    5DIG     C8 7101   2.120  21.589   3.008
    5DIG     O8 7102   2.204  21.677   2.999
    5DIG     O9 7103   2.101  21.502   2.901
    5DIG     H9 7104   2.164  21.526   2.831
    1PTV    CLP 7105   2.666  22.341   5.364
    1PTV     OL 7106   2.748  22.432   5.348
    1PTV     NL 7107   2.568  22.326   5.270
    1PTV     CA 7108   2.587  22.403   5.146
    1PTV    HA1 7109   2.693  22.404   5.123
    1PTV    HA2 7110   2.548  22.501   5.165
    1PTV     CB 7111   2.445  22.249   5.290
    1PTV    HB1 7112   2.398  22.229   5.192
    1PTV    HB2 7113   2.469  22.149   5.331
    1PTV     CG 7114   2.335  22.306   5.376
    1PTV    CD1 7115   2.205  22.254   5.363
    1PTV    HD1 7116   2.186  22.174   5.292
    1PTV    CD2 7117   2.357  22.408   5.471
    1PTV    HD2 7118   2.455  22.450   5.484
    1PTV    CE1 7119   2.100  22.300   5.444
    1PTV    HE1 7120   2.001  22.257   5.433
    1PTV    CE2 7121   2.253  22.454   5.552
    1PTV    HE2 7122   2.272  22.532   5.625
    1PTV     CZ 7123   2.124  22.400   5.538
    1PTV     HZ 7124   2.044  22.436   5.601
    1PTV    CP2 7125   2.523  22.348   5.020
    1PTV    OL2 7126   2.532  22.229   4.989
    1PTV     NT 7127   2.459  22.434   4.939
    1PTV    HN1 7128   2.425  22.399   4.852
    1PTV    HN2 7129   2.469  22.533   4.956
    2PTM    CLP 7130   2.568  22.296   5.697
    2PTM     OL 7131   2.491  22.202   5.675
    2PTM     NL 7132   2.675  22.317   5.614
    2PTM     CA 7133   2.679  22.248   5.484
    2PTM    HA1 7134   2.604  22.172   5.480
    2PTM    HA2 7135   2.777  22.205   5.477
    2PTM     CB 7136   2.791  22.397   5.650
    2PTM    HB1 7137   2.849  22.418   5.558
    2PTM    HB2 7138   2.760  22.497   5.686
    2PTM     CG 7139   2.893  22.342   5.747
    2PTM    CD1 7140   3.023  22.397   5.748
    2PTM    HD1 7141   3.046  22.479   5.682
    2PTM    CD2 7142   2.864  22.237   5.836
    2PTM    HD2 7143   2.766  22.192   5.838
    2PTM    CE1 7144   3.121  22.349   5.836
    2PTM    HE1 7145   3.219  22.392   5.836
    2PTM    CE2 7146   2.962  22.189   5.924
    2PTM    HE2 7147   2.938  22.107   5.991
    2PTM     CZ 7148   3.090  22.244   5.923
    2PTM     HZ 7149   3.165  22.205   5.990
    3PTM    CLP 7150   2.636  22.345   6.034
    3PTM     OL 7151   2.707  22.444   6.019
    3PTM     NL 7152   2.535  22.322   5.944
    3PTM     CA 7153   2.538  22.390   5.814
    3PTM    HA1 7154   2.608  22.471   5.815
    3PTM    HA2 7155   2.438  22.427   5.797
    3PTM     CB 7156   2.417  22.243   5.974
    3PTM    HB1 7157   2.362  22.223   5.879
    3PTM    HB2 7158   2.445  22.142   6.012
    3PTM     CG 7159   2.313  22.300   6.068
    3PTM    CD1 7160   2.183  22.244   6.069
    3PTM    HD1 7161   2.160  22.162   6.002
    3PTM    CD2 7162   2.340  22.405   6.157
    3PTM    HD2 7163   2.438  22.450   6.160
    3PTM    CE1 7164   2.085  22.291   6.157
    3PTM    HE1 7165   1.987  22.246   6.158
    3PTM    CE2 7166   2.243  22.451   6.247
    3PTM    HE2 7167   2.268  22.531   6.315
    3PTM     CZ 7168   2.116  22.394   6.247
    3PTM     HZ 7169   2.041  22.429   6.317
    4PTM    CLP 7170   2.561  22.293   6.366
    4PTM     OL 7171   2.480  22.204   6.343
    4PTM     NL 7172   2.665  22.313   6.280
    4PTM     CA 7173   2.664  22.249   6.149
    4PTM    HA1 7174   2.594  22.167   6.147
    4PTM    HA2 7175   2.764  22.212   6.133
    4PTM     CB 7176   2.781  22.394   6.314
    4PTM    HB1 7177   2.832  22.424   6.221
    4PTM    HB2 7178   2.748  22.489   6.362
    4PTM     CG 7179   2.889  22.335   6.403
    4PTM    CD1 7180   3.023  22.375   6.388
    4PTM    HD1 7181   3.048  22.447   6.311
    4PTM    CD2 7182   2.859  22.243   6.506
    4PTM    HD2 7183   2.757  22.210   6.520
    4PTM    CE1 7184   3.123  22.326   6.473
    4PTM    HE1 7185   3.226  22.357   6.461
    4PTM    CE2 7186   2.958  22.194   6.591
    4PTM    HE2 7187   2.933  22.123   6.669
    4PTM     CZ 7188   3.091  22.235   6.575
    4PTM     HZ 7189   3.168  22.196   6.639
    5DIG     C5 7190   2.530  22.399   6.470
    5DIG    H51 7191   2.430  22.375   6.512
    5DIG    H52 7192   2.524  22.496   6.418
    5DIG     O6 7193   2.624  22.408   6.578
    5DIG     C7 7194   2.584  22.505   6.675
    5DIG    H71 7195   2.483  22.480   6.714
    5DIG    H72 7196   2.581  22.606   6.629
    5DIG     C8 7197   2.680  22.508   6.795
    5DIG     O8 7198   2.758  22.420   6.829
    5DIG     O9 7199   2.672  22.623   6.870
    5DIG     H9 7200   2.742  22.620   6.935
    1PTV    CLP 7201   2.058  22.155   4.501
    1PTV     OL 7202   2.143  22.068   4.521
    1PTV     NL 7203   1.961  22.172   4.596
    1PTV     CA 7204   1.986  22.102   4.722
    1PTV    HA1 7205   2.091  22.113   4.746
    1PTV    HA2 7206   1.959  21.999   4.705
    1PTV     CB 7207   1.835  22.242   4.573
    1PTV    HB1 7208   1.786  22.260   4.671
    1PTV    HB2 7209   1.855  22.343   4.533
    1PTV     CG 7210   1.728  22.180   4.486
    1PTV    CD1 7211   1.596  22.227   4.498
    1PTV    HD1 7212   1.573  22.306   4.568
    1PTV    CD2 7213   1.755  22.079   4.392
    1PTV    HD2 7214   1.855  22.041   4.380
    1PTV    CE1 7215   1.494  22.176   4.417
    1PTV    HE1 7216   1.393  22.213   4.426
    1PTV    CE2 7217   1.653  22.028   4.311
    1PTV    HE2 7218   1.676  21.950   4.239
    1PTV     CZ 7219   1.523  22.076   4.323
    1PTV     HZ 7220   1.444  22.036   4.261
    1PTV    CP2 7221   1.915  22.151   4.847
    1PTV    OL2 7222   1.912  22.271   4.877
    1PTV     NT 7223   1.859  22.059   4.927
    1PTV    HN1 7224   1.819  22.088   5.014
    1PTV    HN2 7225   1.881  21.962   4.911
    2PTM    CLP 7226   1.963  22.191   4.163
    2PTM     OL 7227   1.885  22.285   4.180
    2PTM     NL 7228   2.067  22.173   4.250
    2PTM     CA 7229   2.068  22.245   4.378
    2PTM    HA1 7230   1.989  22.317   4.380
    2PTM    HA2 7231   2.164  22.293   4.385
    2PTM     CB 7232   2.185  22.092   4.219
    2PTM    HB1 7233   2.243  22.076   4.312
    2PTM    HB2 7234   2.156  21.990   4.185
    2PTM     CG 7235   2.288  22.145   4.121
    2PTM    CD1 7236   2.416  22.086   4.119
    2PTM    HD1 7237   2.437  22.003   4.185
    2PTM    CD2 7238   2.262  22.251   4.033
    2PTM    HD2 7239   2.165  22.299   4.032
    2PTM    CE1 7240   2.514  22.130   4.029
    2PTM    HE1 7241   2.611  22.082   4.028
    2PTM    CE2 7242   2.360  22.295   3.943
    2PTM    HE2 7243   2.338  22.376   3.875
    2PTM     CZ 7244   2.486  22.235   3.941
    2PTM     HZ 7245   2.561  22.269   3.872
    3PTM    CLP 7246   2.041  22.142   3.828
    3PTM     OL 7247   2.116  22.047   3.847
    3PTM     NL 7248   1.937  22.163   3.915
    3PTM     CA 7249   1.938  22.096   4.046
    3PTM    HA1 7250   2.011  22.017   4.047
    3PTM    HA2 7251   1.839  22.056   4.061
    3PTM     CB 7252   1.818  22.240   3.882
    3PTM    HB1 7253   1.755  22.250   3.973
    3PTM    HB2 7254   1.846  22.343   3.853
    3PTM     CG 7255   1.725  22.185   3.775
    3PTM    CD1 7256   1.607  22.256   3.745
    3PTM    HD1 7257   1.584  22.346   3.800
    3PTM    CD2 7258   1.754  22.069   3.702
    3PTM    HD2 7259   1.844  22.014   3.720
    3PTM    CE1 7260   1.524  22.215   3.639
    3PTM    HE1 7261   1.438  22.275   3.613
    3PTM    CE2 7262   1.670  22.027   3.598
    3PTM    HE2 7263   1.694  21.937   3.542
    3PTM     CZ 7264   1.556  22.101   3.565
    3PTM     HZ 7265   1.496  22.071   3.481
    4PTM    CLP 7266   1.955  22.208   3.495
    4PTM     OL 7267   1.884  22.304   3.522
    4PTM     NL 7268   2.057  22.175   3.579
    4PTM     CA 7269   2.067  22.237   3.712
    4PTM    HA1 7270   2.002  22.322   3.719
    4PTM    HA2 7271   2.170  22.268   3.722
    4PTM     CB 7272   2.164  22.084   3.539
    4PTM    HB1 7273   2.209  22.039   3.630
    4PTM    HB2 7274   2.123  21.999   3.481
    4PTM     CG 7275   2.279  22.141   3.458
    4PTM    CD1 7276   2.409  22.089   3.474
    4PTM    HD1 7277   2.426  22.011   3.546
    4PTM    CD2 7278   2.259  22.242   3.362
    4PTM    HD2 7279   2.161  22.284   3.347
    4PTM    CE1 7280   2.515  22.135   3.395
    4PTM    HE1 7281   2.613  22.092   3.407
    4PTM    CE2 7282   2.365  22.287   3.281
    4PTM    HE2 7283   2.347  22.364   3.207
    4PTM     CZ 7284   2.493  22.234   3.298
    4PTM     HZ 7285   2.574  22.268   3.236
    5DIG     C5 7286   1.918  22.115   3.381
    5DIG    H51 7287   1.817  22.146   3.345
    5DIG    H52 7288   1.908  22.013   3.424
    5DIG     O6 7289   2.008  22.112   3.270
    5DIG     C7 7290   1.969  22.014   3.174
    5DIG    H71 7291   1.870  22.041   3.131
    5DIG    H72 7292   1.962  21.914   3.223
    5DIG     C8 7293   2.069  22.001   3.058
    5DIG     O8 7294   2.177  22.056   3.044
    5DIG     O9 7295   2.024  21.915   2.958
    5DIG     H9 7296   2.096  21.904   2.895
    1PTV    CLP 7297   2.665  22.811   5.369
    1PTV     OL 7298   2.749  22.900   5.357
    1PTV     NL 7299   2.567  22.800   5.275
    1PTV     CA 7300   2.589  22.877   5.152
    1PTV    HA1 7301   2.694  22.879   5.131
    1PTV    HA2 7302   2.548  22.975   5.171
    1PTV     CB 7303   2.440  22.732   5.298
    1PTV    HB1 7304   2.386  22.722   5.201
    1PTV    HB2 7305   2.458  22.628   5.332
    1PTV     CG 7306   2.339  22.793   5.392
    1PTV    CD1 7307   2.209  22.740   5.395
    1PTV    HD1 7308   2.184  22.657   5.330
    1PTV    CD2 7309   2.370  22.900   5.478
    1PTV    HD2 7310   2.469  22.944   5.479
    1PTV    CE1 7311   2.112  22.792   5.481
    1PTV    HE1 7312   2.012  22.750   5.483
    1PTV    CE2 7313   2.273  22.952   5.566
    1PTV    HE2 7314   2.298  23.033   5.632
    1PTV     CZ 7315   2.144  22.898   5.567
    1PTV     HZ 7316   2.070  22.937   5.635
    1PTV    CP2 7317   2.526  22.823   5.025
    1PTV    OL2 7318   2.520  22.702   5.001
    1PTV     NT 7319   2.482  22.913   4.935
    1PTV    HN1 7320   2.448  22.878   4.848
    1PTV    HN2 7321   2.506  23.010   4.947
    2PTM    CLP 7322   2.571  22.766   5.701
    2PTM     OL 7323   2.490  22.676   5.679
    2PTM     NL 7324   2.679  22.779   5.617
    2PTM     CA 7325   2.676  22.713   5.486
    2PTM    HA1 7326   2.597  22.641   5.481
    2PTM    HA2 7327   2.772  22.664   5.475
    2PTM     CB 7328   2.799  22.854   5.651
    2PTM    HB1 7329   2.863  22.860   5.559
    2PTM    HB2 7330   2.774  22.958   5.676
    2PTM     CG 7331   2.894  22.801   5.757
    2PTM    CD1 7332   3.024  22.855   5.763
    2PTM    HD1 7333   3.053  22.934   5.694
    2PTM    CD2 7334   2.860  22.700   5.848
    2PTM    HD2 7335   2.761  22.656   5.847
    2PTM    CE1 7336   3.117  22.810   5.858
    2PTM    HE1 7337   3.216  22.853   5.862
    2PTM    CE2 7338   2.952  22.656   5.944
    2PTM    HE2 7339   2.924  22.577   6.013
    2PTM     CZ 7340   3.080  22.710   5.948
    2PTM     HZ 7341   3.151  22.674   6.022
    3PTM    CLP 7342   2.628  22.821   6.045
    3PTM     OL 7343   2.703  22.918   6.033
    3PTM     NL 7344   2.534  22.797   5.948
    3PTM     CA 7345   2.548  22.863   5.817
    3PTM    HA1 7346   2.627  22.935   5.819
    3PTM    HA2 7347   2.454  22.911   5.797
    3PTM     CB 7348   2.413  22.721   5.971
    3PTM    HB1 7349   2.361  22.706   5.874
    3PTM    HB2 7350   2.438  22.619   6.008
    3PTM     CG 7351   2.306  22.779   6.062
    3PTM    CD1 7352   2.180  22.716   6.067
    3PTM    HD1 7353   2.163  22.628   6.008
    3PTM    CD2 7354   2.327  22.894   6.141
    3PTM    HD2 7355   2.422  22.945   6.140
    3PTM    CE1 7356   2.078  22.766   6.149
    3PTM    HE1 7357   1.983  22.716   6.153
    3PTM    CE2 7358   2.225  22.943   6.223
    3PTM    HE2 7359   2.243  23.031   6.284
    3PTM     CZ 7360   2.101  22.879   6.227
    3PTM     HZ 7361   2.022  22.918   6.291
    4PTM    CLP 7362   2.564  22.795   6.385
    4PTM     OL 7363   2.464  22.725   6.368
    4PTM     NL 7364   2.664  22.794   6.292
    4PTM     CA 7365   2.644  22.726   6.164
    4PTM    HA1 7366   2.559  22.660   6.170
    4PTM    HA2 7367   2.734  22.670   6.145
    4PTM     CB 7368   2.792  22.860   6.313
    4PTM    HB1 7369   2.846  22.865   6.216
    4PTM    HB2 7370   2.776  22.965   6.344
    4PTM     CG 7371   2.895  22.801   6.408
    4PTM    CD1 7372   3.025  22.856   6.409
    4PTM    HD1 7373   3.048  22.939   6.344
    4PTM    CD2 7374   2.868  22.694   6.494
    4PTM    HD2 7375   2.769  22.651   6.497
    4PTM    CE1 7376   3.124  22.805   6.495
    4PTM    HE1 7377   3.223  22.848   6.495
    4PTM    CE2 7378   2.966  22.643   6.580
    4PTM    HE2 7379   2.942  22.560   6.646
    4PTM     CZ 7380   3.094  22.698   6.580
    4PTM     HZ 7381   3.170  22.659   6.647
    5DIG     C5 7382   2.567  22.894   6.499
    5DIG    H51 7383   2.464  22.898   6.541
    5DIG    H52 7384   2.591  22.994   6.458
    5DIG     O6 7385   2.658  22.862   6.605
    5DIG     C7 7386   2.645  22.954   6.714
    5DIG    H71 7387   2.551  22.933   6.768
    5DIG    H72 7388   2.643  23.058   6.676
    5DIG     C8 7389   2.761  22.945   6.816
    5DIG     O8 7390   2.858  22.871   6.815
    5DIG     O9 7391   2.746  23.036   6.919
    5DIG     H9 7392   2.821  23.024   6.978
    1PTV    CLP 7393   2.060  22.623   4.499
    1PTV     OL 7394   2.141  22.531   4.512
    1PTV     NL 7395   1.965  22.640   4.597
    1PTV     CA 7396   1.987  22.565   4.721
    1PTV    HA1 7397   2.093  22.553   4.737
    1PTV    HA2 7398   1.937  22.470   4.708
    1PTV     CB 7399   1.842  22.716   4.578
    1PTV    HB1 7400   1.796  22.734   4.678
    1PTV    HB2 7401   1.865  22.816   4.538
    1PTV     CG 7402   1.731  22.658   4.493
    1PTV    CD1 7403   1.600  22.708   4.508
    1PTV    HD1 7404   1.581  22.787   4.580
    1PTV    CD2 7405   1.753  22.556   4.399
    1PTV    HD2 7406   1.852  22.515   4.383
    1PTV    CE1 7407   1.494  22.656   4.433
    1PTV    HE1 7408   1.394  22.695   4.446
    1PTV    CE2 7409   1.647  22.505   4.322
    1PTV    HE2 7410   1.666  22.425   4.251
    1PTV     CZ 7411   1.518  22.554   4.340
    1PTV     HZ 7412   1.436  22.514   4.282
    1PTV    CP2 7413   1.936  22.628   4.850
    1PTV    OL2 7414   1.945  22.749   4.871
    1PTV     NT 7415   1.884  22.546   4.943
    1PTV    HN1 7416   1.866  22.584   5.033
    1PTV    HN2 7417   1.891  22.446   4.929
    2PTM    CLP 7418   1.964  22.663   4.165
    2PTM     OL 7419   1.883  22.753   4.185
    2PTM     NL 7420   2.071  22.648   4.249
    2PTM     CA 7421   2.070  22.717   4.379
    2PTM    HA1 7422   1.991  22.789   4.382
    2PTM    HA2 7423   2.165  22.766   4.388
    2PTM     CB 7424   2.192  22.575   4.214
    2PTM    HB1 7425   2.254  22.565   4.305
    2PTM    HB2 7426   2.167  22.471   4.183
    2PTM     CG 7427   2.285  22.634   4.111
    2PTM    CD1 7428   2.413  22.577   4.094
    2PTM    HD1 7429   2.441  22.492   4.155
    2PTM    CD2 7430   2.250  22.744   4.030
    2PTM    HD2 7431   2.154  22.791   4.040
    2PTM    CE1 7432   2.502  22.626   3.998
    2PTM    HE1 7433   2.599  22.579   3.986
    2PTM    CE2 7434   2.339  22.793   3.933
    2PTM    HE2 7435   2.311  22.877   3.872
    2PTM     CZ 7436   2.465  22.734   3.917
    2PTM     HZ 7437   2.533  22.772   3.842
    3PTM    CLP 7438   2.043  22.613   3.829
    3PTM     OL 7439   2.120  22.519   3.848
    3PTM     NL 7440   1.939  22.634   3.916
    3PTM     CA 7441   1.941  22.567   4.047
    3PTM    HA1 7442   2.014  22.489   4.049
    3PTM    HA2 7443   1.842  22.526   4.062
    3PTM     CB 7444   1.823  22.716   3.887
    3PTM    HB1 7445   1.765  22.728   3.980
    3PTM    HB2 7446   1.854  22.818   3.858
    3PTM     CG 7447   1.722  22.669   3.785
    3PTM    CD1 7448   1.596  22.732   3.782
    3PTM    HD1 7449   1.574  22.810   3.853
    3PTM    CD2 7450   1.747  22.567   3.692
    3PTM    HD2 7451   1.842  22.515   3.691
    3PTM    CE1 7452   1.500  22.697   3.687
    3PTM    HE1 7453   1.405  22.747   3.686
    3PTM    CE2 7454   1.652  22.534   3.594
    3PTM    HE2 7455   1.674  22.456   3.522
    3PTM     CZ 7456   1.528  22.598   3.592
    3PTM     HZ 7457   1.455  22.572   3.517
    4PTM    CLP 7458   1.956  22.699   3.495
    4PTM     OL 7459   1.892  22.799   3.528
    4PTM     NL 7460   2.053  22.651   3.579
    4PTM     CA 7461   2.070  22.709   3.713
    4PTM    HA1 7462   2.010  22.797   3.725
    4PTM    HA2 7463   2.175  22.733   3.720
    4PTM     CB 7464   2.150  22.553   3.535
    4PTM    HB1 7465   2.184  22.494   3.623
    4PTM    HB2 7466   2.105  22.478   3.466
    4PTM     CG 7467   2.275  22.605   3.468
    4PTM    CD1 7468   2.397  22.536   3.483
    4PTM    HD1 7469   2.401  22.447   3.544
    4PTM    CD2 7470   2.273  22.720   3.385
    4PTM    HD2 7471   2.181  22.774   3.370
    4PTM    CE1 7472   2.512  22.578   3.415
    4PTM    HE1 7473   2.603  22.521   3.423
    4PTM    CE2 7474   2.388  22.762   3.319
    4PTM    HE2 7475   2.385  22.850   3.255
    4PTM     CZ 7476   2.508  22.691   3.333
    4PTM     HZ 7477   2.596  22.724   3.280
    5DIG     C5 7478   1.914  22.618   3.374
    5DIG    H51 7479   1.820  22.663   3.335
    5DIG    H52 7480   1.891  22.516   3.409
    5DIG     O6 7481   2.009  22.613   3.266
    5DIG     C7 7482   1.977  22.506   3.175
    5DIG    H71 7483   1.875  22.522   3.134
    5DIG    H72 7484   1.980  22.409   3.229
    5DIG     C8 7485   2.074  22.498   3.056
    5DIG     O8 7486   2.158  22.580   3.022
    5DIG     O9 7487   2.061  22.381   2.983
    5DIG     H9 7488   2.135  22.377   2.921
    1PTV    CLP 7489   2.663  23.321   5.370
    1PTV     OL 7490   2.744  23.414   5.366
    1PTV     NL 7491   2.584  23.299   5.260
    1PTV     CA 7492   2.626  23.365   5.136
    1PTV    HA1 7493   2.734  23.369   5.134
    1PTV    HA2 7494   2.580  23.462   5.137
    1PTV     CB 7495   2.455  23.234   5.269
    1PTV    HB1 7496   2.413  23.219   5.167
    1PTV    HB2 7497   2.466  23.132   5.312
    1PTV     CG 7498   2.345  23.305   5.344
    1PTV    CD1 7499   2.230  23.234   5.381
    1PTV    HD1 7500   2.221  23.129   5.356
    1PTV    CD2 7501   2.353  23.442   5.377
    1PTV    HD2 7502   2.439  23.500   5.348
    1PTV    CE1 7503   2.127  23.296   5.451
    1PTV    HE1 7504   2.040  23.239   5.481
    1PTV    CE2 7505   2.249  23.505   5.446
    1PTV    HE2 7506   2.255  23.610   5.470
    1PTV     CZ 7507   2.136  23.432   5.484
    1PTV     HZ 7508   2.056  23.479   5.539
    1PTV    CP2 7509   2.588  23.294   5.006
    1PTV    OL2 7510   2.583  23.171   4.998
    1PTV     NT 7511   2.564  23.371   4.899
    1PTV    HN1 7512   2.544  23.324   4.813
    1PTV    HN2 7513   2.578  23.470   4.902
    2PTM    CLP 7514   2.577  23.284   5.720
    2PTM     OL 7515   2.486  23.202   5.706
    2PTM     NL 7516   2.675  23.294   5.624
    2PTM     CA 7517   2.654  23.229   5.493
    2PTM    HA1 7518   2.557  23.182   5.492
    2PTM    HA2 7519   2.733  23.156   5.482
    2PTM     CB 7520   2.803  23.358   5.649
    2PTM    HB1 7521   2.865  23.351   5.557
    2PTM    HB2 7522   2.788  23.466   5.668
    2PTM     CG 7523   2.895  23.303   5.756
    2PTM    CD1 7524   3.013  23.374   5.785
    2PTM    HD1 7525   3.036  23.465   5.732
    2PTM    CD2 7526   2.868  23.185   5.827
    2PTM    HD2 7527   2.777  23.130   5.809
    2PTM    CE1 7528   3.102  23.327   5.883
    2PTM    HE1 7529   3.192  23.383   5.906
    2PTM    CE2 7530   2.956  23.139   5.925
    2PTM    HE2 7531   2.932  23.048   5.980
    2PTM     CZ 7532   3.073  23.210   5.953
    2PTM     HZ 7533   3.141  23.174   6.030
    3PTM    CLP 7534   2.668  23.315   6.059
    3PTM     OL 7535   2.762  23.392   6.039
    3PTM     NL 7536   2.563  23.311   5.970
    3PTM     CA 7537   2.576  23.378   5.840
    3PTM    HA1 7538   2.664  23.440   5.839
    3PTM    HA2 7539   2.487  23.438   5.829
    3PTM     CB 7540   2.433  23.260   6.007
    3PTM    HB1 7541   2.372  23.246   5.915
    3PTM    HB2 7542   2.441  23.159   6.052
    3PTM     CG 7543   2.346  23.344   6.098
    3PTM    CD1 7544   2.220  23.295   6.136
    3PTM    HD1 7545   2.187  23.199   6.100
    3PTM    CD2 7546   2.387  23.470   6.146
    3PTM    HD2 7547   2.483  23.511   6.120
    3PTM    CE1 7548   2.136  23.369   6.221
    3PTM    HE1 7549   2.040  23.330   6.249
    3PTM    CE2 7550   2.303  23.545   6.231
    3PTM    HE2 7551   2.336  23.641   6.268
    3PTM     CZ 7552   2.178  23.494   6.268
    3PTM     HZ 7553   2.114  23.552   6.333
    4PTM    CLP 7554   2.531  23.250   6.378
    4PTM     OL 7555   2.458  23.161   6.333
    4PTM     NL 7556   2.642  23.287   6.308
    4PTM     CA 7557   2.674  23.223   6.180
    4PTM    HA1 7558   2.611  23.137   6.162
    4PTM    HA2 7559   2.777  23.192   6.187
    4PTM     CB 7560   2.739  23.382   6.360
    4PTM    HB1 7561   2.791  23.432   6.275
    4PTM    HB2 7562   2.688  23.464   6.416
    4PTM     CG 7563   2.850  23.331   6.451
    4PTM    CD1 7564   2.955  23.418   6.487
    4PTM    HD1 7565   2.955  23.519   6.450
    4PTM    CD2 7566   2.851  23.200   6.502
    4PTM    HD2 7567   2.770  23.133   6.478
    4PTM    CE1 7568   3.058  23.374   6.571
    4PTM    HE1 7569   3.138  23.442   6.598
    4PTM    CE2 7570   2.954  23.156   6.586
    4PTM    HE2 7571   2.953  23.055   6.624
    4PTM     CZ 7572   3.057  23.243   6.620
    4PTM     HZ 7573   3.137  23.210   6.685
    5DIG     C5 7574   2.493  23.320   6.507
    5DIG    H51 7575   2.397  23.276   6.541
    5DIG    H52 7576   2.476  23.428   6.484
    5DIG     O6 7577   2.589  23.307   6.612
    5DIG     C7 7578   2.541  23.356   6.737
    5DIG    H71 7579   2.481  23.278   6.787
    5DIG    H72 7580   2.477  23.446   6.721
    5DIG     C8 7581   2.653  23.397   6.834
    5DIG     O8 7582   2.664  23.362   6.950
    5DIG     O9 7583   2.744  23.488   6.782
    5DIG     H9 7584   2.811  23.506   6.848
    1PTV    CLP 7585   2.022  23.097   4.500
    1PTV     OL 7586   2.100  23.003   4.515
    1PTV     NL 7587   1.918  23.112   4.588
    1PTV     CA 7588   1.914  23.030   4.709
    1PTV    HA1 7589   1.991  22.954   4.707
    1PTV    HA2 7590   1.815  22.987   4.715
    1PTV     CB 7591   1.806  23.202   4.567
    1PTV    HB1 7592   1.747  23.209   4.661
    1PTV    HB2 7593   1.843  23.306   4.548
    1PTV     CG 7594   1.707  23.167   4.458
    1PTV    CD1 7595   1.602  23.257   4.429
    1PTV    HD1 7596   1.595  23.349   4.484
    1PTV    CD2 7597   1.715  23.047   4.384
    1PTV    HD2 7598   1.794  22.976   4.402
    1PTV    CE1 7599   1.510  23.229   4.327
    1PTV    HE1 7600   1.432  23.300   4.305
    1PTV    CE2 7601   1.623  23.019   4.283
    1PTV    HE2 7602   1.631  22.927   4.227
    1PTV     CZ 7603   1.520  23.110   4.254
    1PTV     HZ 7604   1.450  23.089   4.174
    1PTV    CP2 7605   1.935  23.109   4.837
    1PTV    OL2 7606   1.940  23.232   4.839
    1PTV     NT 7607   1.946  23.037   4.951
    1PTV    HN1 7608   1.958  23.087   5.036
    1PTV    HN2 7609   1.947  22.937   4.946
    2PTM    CLP 7610   1.985  23.171   4.150
    2PTM     OL 7611   1.919  23.275   4.156
    2PTM     NL 7612   2.068  23.138   4.254
    2PTM     CA 7613   2.044  23.197   4.387
    2PTM    HA1 7614   1.959  23.263   4.381
    2PTM    HA2 7615   2.134  23.252   4.412
    2PTM     CB 7616   2.192  23.064   4.235
    2PTM    HB1 7617   2.240  23.045   4.333
    2PTM    HB2 7618   2.171  22.965   4.190
    2PTM     CG 7619   2.301  23.131   4.155
    2PTM    CD1 7620   2.413  23.057   4.114
    2PTM    HD1 7621   2.420  22.952   4.141
    2PTM    CD2 7622   2.297  23.269   4.123
    2PTM    HD2 7623   2.215  23.330   4.156
    2PTM    CE1 7624   2.515  23.115   4.039
    2PTM    HE1 7625   2.599  23.055   4.006
    2PTM    CE2 7626   2.400  23.328   4.048
    2PTM    HE2 7627   2.395  23.433   4.023
    2PTM     CZ 7628   2.509  23.251   4.005
    2PTM     HZ 7629   2.587  23.296   3.946
    3PTM    CLP 7630   2.051  23.154   3.807
    3PTM     OL 7631   2.156  23.092   3.829
    3PTM     NL 7632   1.951  23.150   3.900
    3PTM     CA 7633   1.973  23.080   4.028
    3PTM    HA1 7634   2.061  23.018   4.020
    3PTM    HA2 7635   1.886  23.019   4.045
    3PTM     CB 7636   1.822  23.217   3.882
    3PTM    HB1 7637   1.765  23.210   3.977
    3PTM    HB2 7638   1.840  23.326   3.865
    3PTM     CG 7639   1.724  23.169   3.778
    3PTM    CD1 7640   1.608  23.245   3.754
    3PTM    HD1 7641   1.593  23.337   3.808
    3PTM    CD2 7642   1.743  23.051   3.704
    3PTM    HD2 7643   1.832  22.991   3.719
    3PTM    CE1 7644   1.513  23.204   3.659
    3PTM    HE1 7645   1.425  23.264   3.641
    3PTM    CE2 7646   1.649  23.010   3.609
    3PTM    HE2 7647   1.665  22.918   3.554
    3PTM     CZ 7648   1.533  23.086   3.587
    3PTM     HZ 7649   1.460  23.053   3.515
    4PTM    CLP 7650   1.925  23.189   3.465
    4PTM     OL 7651   1.849  23.283   3.486
    4PTM     NL 7652   2.028  23.162   3.553
    4PTM     CA 7653   2.040  23.237   3.679
    4PTM    HA1 7654   1.958  23.306   3.688
    4PTM    HA2 7655   2.133  23.290   3.671
    4PTM     CB 7656   2.138  23.074   3.515
    4PTM    HB1 7657   2.179  23.024   3.606
    4PTM    HB2 7658   2.105  22.991   3.450
    4PTM     CG 7659   2.256  23.140   3.445
    4PTM    CD1 7660   2.382  23.077   3.448
    4PTM    HD1 7661   2.394  22.984   3.501
    4PTM    CD2 7662   2.243  23.261   3.375
    4PTM    HD2 7663   2.147  23.311   3.370
    4PTM    CE1 7664   2.492  23.134   3.382
    4PTM    HE1 7665   2.588  23.084   3.383
    4PTM    CE2 7666   2.353  23.318   3.309
    4PTM    HE2 7667   2.341  23.411   3.254
    4PTM     CZ 7668   2.477  23.254   3.312
    4PTM     HZ 7669   2.562  23.298   3.260
    5DIG     C5 7670   1.900  23.097   3.347
    5DIG    H51 7671   1.804  23.129   3.301
    5DIG    H52 7672   1.885  22.995   3.387
    5DIG     O6 7673   2.001  23.094   3.246
    5DIG     C7 7674   1.965  23.008   3.137
    5DIG    H71 7675   1.925  23.070   3.054
    5DIG    H72 7676   1.888  22.936   3.169
    5DIG     C8 7677   2.084  22.927   3.084
    5DIG     O8 7678   2.201  22.937   3.114
    5DIG     O9 7679   2.046  22.830   2.992
    5DIG     H9 7680   2.116  22.763   2.991
    1PTV    CLP 7681   3.958   5.255   5.363
    1PTV     OL 7682   4.031   5.352   5.345
    1PTV     NL 7683   3.860   5.228   5.272
    1PTV     CA 7684   3.857   5.316   5.154
    1PTV    HA1 7685   3.958   5.328   5.119
    1PTV    HA2 7686   3.815   5.409   5.186
    1PTV     CB 7687   3.751   5.134   5.297
    1PTV    HB1 7688   3.701   5.108   5.202
    1PTV    HB2 7689   3.790   5.038   5.335
    1PTV     CG 7690   3.641   5.180   5.390
    1PTV    CD1 7691   3.532   5.095   5.414
    1PTV    HD1 7692   3.527   4.999   5.365
    1PTV    CD2 7693   3.645   5.304   5.457
    1PTV    HD2 7694   3.728   5.371   5.444
    1PTV    CE1 7695   3.428   5.133   5.501
    1PTV    HE1 7696   3.345   5.066   5.518
    1PTV    CE2 7697   3.542   5.342   5.544
    1PTV    HE2 7698   3.547   5.438   5.595
    1PTV     CZ 7699   3.434   5.257   5.566
    1PTV     HZ 7700   3.355   5.286   5.633
    1PTV    CP2 7701   3.771   5.274   5.036
    1PTV    OL2 7702   3.648   5.278   5.040
    1PTV     NT 7703   3.833   5.235   4.923
    1PTV    HN1 7704   3.932   5.247   4.914
    1PTV    HN2 7705   3.776   5.221   4.843
    2PTM    CLP 7706   3.880   5.217   5.700
    2PTM     OL 7707   3.795   5.132   5.676
    2PTM     NL 7708   3.985   5.235   5.613
    2PTM     CA 7709   3.983   5.164   5.484
    2PTM    HA1 7710   3.911   5.085   5.487
    2PTM    HA2 7711   4.082   5.124   5.470
    2PTM     CB 7712   4.107   5.306   5.645
    2PTM    HB1 7713   4.161   5.329   5.551
    2PTM    HB2 7714   4.085   5.404   5.691
    2PTM     CG 7715   4.208   5.235   5.732
    2PTM    CD1 7716   4.332   5.298   5.757
    2PTM    HD1 7717   4.351   5.395   5.715
    2PTM    CD2 7718   4.185   5.108   5.788
    2PTM    HD2 7719   4.092   5.056   5.770
    2PTM    CE1 7720   4.429   5.237   5.838
    2PTM    HE1 7721   4.522   5.287   5.858
    2PTM    CE2 7722   4.282   5.046   5.868
    2PTM    HE2 7723   4.263   4.949   5.911
    2PTM     CZ 7724   4.404   5.111   5.894
    2PTM     HZ 7725   4.478   5.064   5.956
    3PTM    CLP 7726   3.976   5.232   6.035
    3PTM     OL 7727   4.059   5.319   6.016
    3PTM     NL 7728   3.868   5.222   5.951
    3PTM     CA 7729   3.866   5.301   5.827
    3PTM    HA1 7730   3.941   5.377   5.829
    3PTM    HA2 7731   3.768   5.346   5.821
    3PTM     CB 7732   3.751   5.141   5.980
    3PTM    HB1 7733   3.685   5.140   5.890
    3PTM    HB2 7734   3.780   5.035   5.997
    3PTM     CG 7735   3.658   5.182   6.092
    3PTM    CD1 7736   3.552   5.097   6.129
    3PTM    HD1 7737   3.541   5.002   6.079
    3PTM    CD2 7738   3.671   5.305   6.160
    3PTM    HD2 7739   3.753   5.372   6.137
    3PTM    CE1 7740   3.462   5.133   6.230
    3PTM    HE1 7741   3.382   5.067   6.257
    3PTM    CE2 7742   3.580   5.343   6.260
    3PTM    HE2 7743   3.592   5.438   6.309
    3PTM     CZ 7744   3.476   5.257   6.295
    3PTM     HZ 7745   3.406   5.285   6.372
    4PTM    CLP 7746   3.880   5.149   6.367
    4PTM     OL 7747   3.817   5.046   6.340
    4PTM     NL 7748   3.980   5.191   6.283
    4PTM     CA 7749   3.996   5.133   6.149
    4PTM    HA1 7750   3.930   5.049   6.137
    4PTM    HA2 7751   4.099   5.101   6.143
    4PTM     CB 7752   4.085   5.281   6.329
    4PTM    HB1 7753   4.131   5.331   6.241
    4PTM    HB2 7754   4.045   5.363   6.392
    4PTM     CG 7755   4.199   5.217   6.406
    4PTM    CD1 7756   4.326   5.279   6.406
    4PTM    HD1 7757   4.340   5.371   6.351
    4PTM    CD2 7758   4.183   5.098   6.479
    4PTM    HD2 7759   4.088   5.048   6.482
    4PTM    CE1 7760   4.433   5.224   6.479
    4PTM    HE1 7761   4.528   5.275   6.480
    4PTM    CE2 7762   4.290   5.042   6.551
    4PTM    HE2 7763   4.276   4.951   6.608
    4PTM     CZ 7764   4.415   5.106   6.551
    4PTM     HZ 7765   4.497   5.064   6.608
    5DIG     C5 7766   3.837   5.240   6.480
    5DIG    H51 7767   3.745   5.196   6.525
    5DIG    H52 7768   3.809   5.337   6.433
    5DIG     O6 7769   3.933   5.263   6.583
    5DIG     C7 7770   3.892   5.369   6.670
    5DIG    H71 7771   3.813   5.333   6.739
    5DIG    H72 7772   3.853   5.454   6.610
    5DIG     C8 7773   4.007   5.425   6.756
    5DIG     O8 7774   4.118   5.379   6.773
    5DIG     O9 7775   3.973   5.545   6.818
    5DIG     H9 7776   4.053   5.583   6.856
    1PTV    CLP 7777   3.389   5.043   4.501
    1PTV     OL 7778   3.476   4.957   4.513
    1PTV     NL 7779   3.299   5.060   4.604
    1PTV     CA 7780   3.322   4.994   4.733
    1PTV    HA1 7781   3.403   4.923   4.725
    1PTV    HA2 7782   3.230   4.946   4.760
    1PTV     CB 7783   3.173   5.131   4.588
    1PTV    HB1 7784   3.127   5.146   4.688
    1PTV    HB2 7785   3.190   5.232   4.547
    1PTV     CG 7786   3.066   5.064   4.506
    1PTV    CD1 7787   2.946   5.134   4.481
    1PTV    HD1 7788   2.934   5.234   4.520
    1PTV    CD2 7789   3.079   4.933   4.455
    1PTV    HD2 7790   3.169   4.876   4.474
    1PTV    CE1 7791   2.843   5.076   4.405
    1PTV    HE1 7792   2.753   5.132   4.386
    1PTV    CE2 7793   2.976   4.875   4.380
    1PTV    HE2 7794   2.988   4.775   4.342
    1PTV     CZ 7795   2.858   4.946   4.355
    1PTV     HZ 7796   2.779   4.902   4.297
    1PTV    CP2 7797   3.355   5.091   4.845
    1PTV    OL2 7798   3.281   5.186   4.871
    1PTV     NT 7799   3.464   5.068   4.920
    1PTV    HN1 7800   3.526   4.993   4.899
    1PTV    HN2 7801   3.491   5.139   4.985
    2PTM    CLP 7802   3.315   5.075   4.145
    2PTM     OL 7803   3.229   5.162   4.151
    2PTM     NL 7804   3.408   5.064   4.246
    2PTM     CA 7805   3.383   5.131   4.375
    2PTM    HA1 7806   3.286   5.177   4.370
    2PTM    HA2 7807   3.461   5.204   4.386
    2PTM     CB 7808   3.535   4.996   4.227
    2PTM    HB1 7809   3.596   5.006   4.319
    2PTM    HB2 7810   3.518   4.887   4.212
    2PTM     CG 7811   3.630   5.043   4.119
    2PTM    CD1 7812   3.745   4.965   4.091
    2PTM    HD1 7813   3.761   4.874   4.146
    2PTM    CD2 7814   3.611   5.162   4.046
    2PTM    HD2 7815   3.523   5.222   4.063
    2PTM    CE1 7816   3.837   5.005   3.993
    2PTM    HE1 7817   3.924   4.945   3.972
    2PTM    CE2 7818   3.702   5.202   3.948
    2PTM    HE2 7819   3.685   5.293   3.893
    2PTM     CZ 7820   3.816   5.124   3.922
    2PTM     HZ 7821   3.886   5.155   3.846
    3PTM    CLP 7822   3.407   5.033   3.806
    3PTM     OL 7823   3.500   4.956   3.827
    3PTM     NL 7824   3.302   5.039   3.894
    3PTM     CA 7825   3.315   4.977   4.027
    3PTM    HA1 7826   3.404   4.916   4.030
    3PTM    HA2 7827   3.227   4.916   4.040
    3PTM     CB 7828   3.170   5.089   3.857
    3PTM    HB1 7829   3.108   5.098   3.949
    3PTM    HB2 7830   3.178   5.191   3.816
    3PTM     CG 7831   3.087   5.007   3.762
    3PTM    CD1 7832   2.958   5.052   3.728
    3PTM    HD1 7833   2.921   5.144   3.772
    3PTM    CD2 7834   3.132   4.886   3.705
    3PTM    HD2 7835   3.230   4.848   3.728
    3PTM    CE1 7836   2.877   4.981   3.639
    3PTM    HE1 7837   2.778   5.017   3.614
    3PTM    CE2 7838   3.051   4.814   3.615
    3PTM    HE2 7839   3.088   4.722   3.571
    3PTM     CZ 7840   2.924   4.862   3.582
    3PTM     HZ 7841   2.862   4.806   3.513
    4PTM    CLP 7842   3.284   5.091   3.475
    4PTM     OL 7843   3.207   5.179   3.513
    4PTM     NL 7844   3.391   5.057   3.554
    4PTM     CA 7845   3.412   5.124   3.683
    4PTM    HA1 7846   3.343   5.206   3.697
    4PTM    HA2 7847   3.513   5.161   3.681
    4PTM     CB 7848   3.493   4.963   3.509
    4PTM    HB1 7849   3.543   4.919   3.597
    4PTM    HB2 7850   3.446   4.877   3.456
    4PTM     CG 7851   3.604   5.013   3.420
    4PTM    CD1 7852   3.709   4.925   3.385
    4PTM    HD1 7853   3.708   4.824   3.423
    4PTM    CD2 7854   3.607   5.143   3.367
    4PTM    HD2 7855   3.526   5.211   3.389
    4PTM    CE1 7856   3.813   4.967   3.300
    4PTM    HE1 7857   3.892   4.899   3.274
    4PTM    CE2 7858   3.710   5.186   3.282
    4PTM    HE2 7859   3.709   5.286   3.242
    4PTM     CZ 7860   3.813   5.097   3.249
    4PTM     HZ 7861   3.892   5.130   3.184
    5DIG     C5 7862   3.258   5.019   3.344
    5DIG    H51 7863   3.161   5.056   3.305
    5DIG    H52 7864   3.249   4.910   3.363
    5DIG     O6 7865   3.359   5.043   3.245
    5DIG     C7 7866   3.328   4.985   3.118
    5DIG    H71 7867   3.268   5.057   3.058
    5DIG    H72 7868   3.270   4.891   3.130
    5DIG     C8 7869   3.454   4.951   3.037
    5DIG     O8 7870   3.496   5.009   2.938
    5DIG     O9 7871   3.522   4.840   3.084
    5DIG     H9 7872   3.599   4.827   3.029
    1PTV    CLP 7873   4.000   5.736   5.378
    1PTV     OL 7874   4.085   5.824   5.364
    1PTV     NL 7875   3.901   5.725   5.284
    1PTV     CA 7876   3.917   5.800   5.159
    1PTV    HA1 7877   4.019   5.831   5.147
    1PTV    HA2 7878   3.849   5.884   5.166
    1PTV     CB 7879   3.777   5.650   5.303
    1PTV    HB1 7880   3.731   5.633   5.204
    1PTV    HB2 7881   3.799   5.549   5.343
    1PTV     CG 7882   3.667   5.708   5.389
    1PTV    CD1 7883   3.537   5.657   5.376
    1PTV    HD1 7884   3.518   5.578   5.304
    1PTV    CD2 7885   3.690   5.809   5.484
    1PTV    HD2 7886   3.789   5.849   5.499
    1PTV    CE1 7887   3.432   5.705   5.454
    1PTV    HE1 7888   3.332   5.665   5.443
    1PTV    CE2 7889   3.585   5.858   5.564
    1PTV    HE2 7890   3.605   5.936   5.636
    1PTV     CZ 7891   3.456   5.806   5.548
    1PTV     HZ 7892   3.376   5.844   5.609
    1PTV    CP2 7893   3.884   5.724   5.032
    1PTV    OL2 7894   3.903   5.603   5.021
    1PTV     NT 7895   3.836   5.797   4.928
    1PTV    HN1 7896   3.817   5.749   4.843
    1PTV    HN2 7897   3.834   5.897   4.936
    2PTM    CLP 7898   3.899   5.691   5.708
    2PTM     OL 7899   3.821   5.598   5.687
    2PTM     NL 7900   4.008   5.707   5.626
    2PTM     CA 7901   4.010   5.640   5.496
    2PTM    HA1 7902   3.933   5.566   5.491
    2PTM    HA2 7903   4.107   5.593   5.487
    2PTM     CB 7904   4.127   5.782   5.663
    2PTM    HB1 7905   4.190   5.797   5.572
    2PTM    HB2 7906   4.101   5.884   5.697
    2PTM     CG 7907   4.223   5.723   5.764
    2PTM    CD1 7908   4.352   5.778   5.776
    2PTM    HD1 7909   4.380   5.862   5.713
    2PTM    CD2 7910   4.189   5.615   5.848
    2PTM    HD2 7911   4.091   5.570   5.843
    2PTM    CE1 7912   4.444   5.729   5.869
    2PTM    HE1 7913   4.542   5.773   5.877
    2PTM    CE2 7914   4.281   5.566   5.942
    2PTM    HE2 7915   4.253   5.483   6.006
    2PTM     CZ 7916   4.408   5.623   5.953
    2PTM     HZ 7917   4.478   5.584   6.025
    3PTM    CLP 7918   3.967   5.740   6.042
    3PTM     OL 7919   4.046   5.833   6.024
    3PTM     NL 7920   3.864   5.722   5.953
    3PTM     CA 7921   3.871   5.788   5.822
    3PTM    HA1 7922   3.943   5.867   5.823
    3PTM    HA2 7923   3.772   5.828   5.803
    3PTM     CB 7924   3.744   5.645   5.981
    3PTM    HB1 7925   3.688   5.632   5.886
    3PTM    HB2 7926   3.772   5.542   6.012
    3PTM     CG 7927   3.642   5.697   6.079
    3PTM    CD1 7928   3.514   5.639   6.081
    3PTM    HD1 7929   3.491   5.557   6.014
    3PTM    CD2 7930   3.668   5.803   6.169
    3PTM    HD2 7931   3.765   5.849   6.172
    3PTM    CE1 7932   3.415   5.685   6.169
    3PTM    HE1 7933   3.317   5.639   6.170
    3PTM    CE2 7934   3.570   5.849   6.257
    3PTM    HE2 7935   3.592   5.931   6.324
    3PTM     CZ 7936   3.443   5.790   6.257
    3PTM     HZ 7937   3.366   5.827   6.324
    4PTM    CLP 7938   3.878   5.664   6.375
    4PTM     OL 7939   3.808   5.568   6.345
    4PTM     NL 7940   3.978   5.704   6.291
    4PTM     CA 7941   3.990   5.643   6.157
    4PTM    HA1 7942   3.925   5.559   6.148
    4PTM    HA2 7943   4.093   5.612   6.149
    4PTM     CB 7944   4.083   5.795   6.333
    4PTM    HB1 7945   4.122   5.849   6.244
    4PTM    HB2 7946   4.043   5.874   6.400
    4PTM     CG 7947   4.203   5.735   6.402
    4PTM    CD1 7948   4.330   5.793   6.385
    4PTM    HD1 7949   4.341   5.880   6.322
    4PTM    CD2 7950   4.192   5.623   6.487
    4PTM    HD2 7951   4.096   5.576   6.503
    4PTM    CE1 7952   4.442   5.743   6.453
    4PTM    HE1 7953   4.538   5.790   6.442
    4PTM    CE2 7954   4.303   5.573   6.555
    4PTM    HE2 7955   4.292   5.487   6.620
    4PTM     CZ 7956   4.428   5.632   6.538
    4PTM     HZ 7957   4.515   5.593   6.590
    5DIG     C5 7958   3.842   5.749   6.495
    5DIG    H51 7959   3.751   5.706   6.541
    5DIG    H52 7960   3.816   5.850   6.458
    5DIG     O6 7961   3.943   5.759   6.596
    5DIG     C7 7962   3.910   5.858   6.694
    5DIG    H71 7963   3.823   5.824   6.753
    5DIG    H72 7964   3.886   5.954   6.644
    5DIG     C8 7965   4.025   5.885   6.792
    5DIG     O8 7966   4.123   5.815   6.815
    5DIG     O9 7967   4.011   6.005   6.859
    5DIG     H9 7968   4.093   6.024   6.905
    1PTV    CLP 7969   3.414   5.541   4.502
    1PTV     OL 7970   3.497   5.451   4.515
    1PTV     NL 7971   3.315   5.552   4.596
    1PTV     CA 7972   3.333   5.474   4.719
    1PTV    HA1 7973   3.438   5.461   4.738
    1PTV    HA2 7974   3.282   5.380   4.702
    1PTV     CB 7975   3.189   5.622   4.573
    1PTV    HB1 7976   3.136   5.633   4.670
    1PTV    HB2 7977   3.209   5.726   4.539
    1PTV     CG 7978   3.087   5.563   4.479
    1PTV    CD1 7979   2.957   5.616   4.478
    1PTV    HD1 7980   2.933   5.699   4.543
    1PTV    CD2 7981   3.117   5.456   4.392
    1PTV    HD2 7982   3.215   5.413   4.390
    1PTV    CE1 7983   2.860   5.567   4.390
    1PTV    HE1 7984   2.761   5.611   4.389
    1PTV    CE2 7985   3.020   5.407   4.303
    1PTV    HE2 7986   3.044   5.326   4.236
    1PTV     CZ 7987   2.891   5.463   4.303
    1PTV     HZ 7988   2.817   5.425   4.234
    1PTV    CP2 7989   3.279   5.536   4.846
    1PTV    OL2 7990   3.284   5.658   4.867
    1PTV     NT 7991   3.226   5.454   4.938
    1PTV    HN1 7992   3.199   5.493   5.026
    1PTV    HN2 7993   3.236   5.354   4.926
    2PTM    CLP 7994   3.321   5.585   4.171
    2PTM     OL 7995   3.240   5.676   4.191
    2PTM     NL 7996   3.429   5.572   4.254
    2PTM     CA 7997   3.426   5.639   4.385
    2PTM    HA1 7998   3.347   5.711   4.390
    2PTM    HA2 7999   3.522   5.687   4.397
    2PTM     CB 8000   3.550   5.498   4.221
    2PTM    HB1 8001   3.613   5.492   4.312
    2PTM    HB2 8002   3.525   5.393   4.195
    2PTM     CG 8003   3.644   5.551   4.115
    2PTM    CD1 8004   3.773   5.495   4.106
    2PTM    HD1 8005   3.801   5.415   4.172
    2PTM    CD2 8006   3.611   5.655   4.026
    2PTM    HD2 8007   3.513   5.700   4.030
    2PTM    CE1 8008   3.866   5.541   4.011
    2PTM    HE1 8009   3.964   5.497   4.005
    2PTM    CE2 8010   3.702   5.701   3.931
    2PTM    HE2 8011   3.675   5.782   3.865
    2PTM     CZ 8012   3.830   5.645   3.924
    2PTM     HZ 8013   3.900   5.681   3.851
    3PTM    CLP 8014   3.390   5.528   3.833
    3PTM     OL 8015   3.465   5.432   3.849
    3PTM     NL 8016   3.290   5.551   3.924
    3PTM     CA 8017   3.297   5.487   4.056
    3PTM    HA1 8018   3.373   5.411   4.057
    3PTM    HA2 8019   3.200   5.444   4.074
    3PTM     CB 8020   3.169   5.626   3.894
    3PTM    HB1 8021   3.117   5.649   3.990
    3PTM    HB2 8022   3.193   5.724   3.849
    3PTM     CG 8023   3.062   5.561   3.809
    3PTM    CD1 8024   2.933   5.617   3.806
    3PTM    HD1 8025   2.913   5.705   3.865
    3PTM    CD2 8026   3.087   5.447   3.729
    3PTM    HD2 8027   3.185   5.402   3.727
    3PTM    CE1 8028   2.833   5.564   3.725
    3PTM    HE1 8029   2.735   5.610   3.722
    3PTM    CE2 8030   2.987   5.394   3.647
    3PTM    HE2 8031   3.008   5.308   3.586
    3PTM     CZ 8032   2.859   5.452   3.645
    3PTM     HZ 8033   2.782   5.410   3.582
    4PTM    CLP 8034   3.287   5.590   3.507
    4PTM     OL 8035   3.209   5.676   3.546
    4PTM     NL 8036   3.396   5.559   3.584
    4PTM     CA 8037   3.413   5.622   3.716
    4PTM    HA1 8038   3.350   5.709   3.725
    4PTM    HA2 8039   3.516   5.650   3.721
    4PTM     CB 8040   3.502   5.470   3.539
    4PTM    HB1 8041   3.544   5.417   3.627
    4PTM    HB2 8042   3.461   5.391   3.473
    4PTM     CG 8043   3.619   5.531   3.466
    4PTM    CD1 8044   3.749   5.477   3.483
    4PTM    HD1 8045   3.763   5.394   3.549
    4PTM    CD2 8046   3.603   5.639   3.377
    4PTM    HD2 8047   3.506   5.681   3.361
    4PTM    CE1 8048   3.858   5.530   3.413
    4PTM    HE1 8049   3.956   5.487   3.425
    4PTM    CE2 8050   3.712   5.692   3.307
    4PTM    HE2 8051   3.698   5.775   3.239
    4PTM     CZ 8052   3.840   5.637   3.325
    4PTM     HZ 8053   3.924   5.678   3.270
    5DIG     C5 8054   3.253   5.506   3.386
    5DIG    H51 8055   3.155   5.541   3.347
    5DIG    H52 8056   3.240   5.401   3.421
    5DIG     O6 8057   3.349   5.510   3.280
    5DIG     C7 8058   3.320   5.412   3.180
    5DIG    H71 8059   3.228   5.441   3.126
    5DIG    H72 8060   3.306   5.313   3.227
    5DIG     C8 8061   3.433   5.397   3.076
    5DIG     O8 8062   3.538   5.458   3.069
    5DIG     O9 8063   3.404   5.300   2.982
    5DIG     H9 8064   3.479   5.291   2.924
    1PTV    CLP 8065   3.996   6.204   5.370
    1PTV     OL 8066   4.078   6.294   5.352
    1PTV     NL 8067   3.899   6.186   5.276
    1PTV     CA 8068   3.922   6.255   5.148
    1PTV    HA1 8069   4.028   6.251   5.126
    1PTV    HA2 8070   3.887   6.356   5.162
    1PTV     CB 8071   3.775   6.113   5.299
    1PTV    HB1 8072   3.727   6.092   5.201
    1PTV    HB2 8073   3.797   6.013   5.341
    1PTV     CG 8074   3.666   6.174   5.384
    1PTV    CD1 8075   3.534   6.125   5.371
    1PTV    HD1 8076   3.514   6.046   5.300
    1PTV    CD2 8077   3.691   6.274   5.479
    1PTV    HD2 8078   3.790   6.313   5.493
    1PTV    CE1 8079   3.431   6.175   5.450
    1PTV    HE1 8080   3.330   6.136   5.439
    1PTV    CE2 8081   3.587   6.325   5.559
    1PTV    HE2 8082   3.608   6.402   5.631
    1PTV     CZ 8083   3.457   6.275   5.544
    1PTV     HZ 8084   3.377   6.314   5.606
    1PTV    CP2 8085   3.856   6.196   5.024
    1PTV    OL2 8086   3.863   6.076   4.998
    1PTV     NT 8087   3.793   6.281   4.941
    1PTV    HN1 8088   3.758   6.244   4.855
    1PTV    HN2 8089   3.806   6.380   4.953
    2PTM    CLP 8090   3.900   6.163   5.706
    2PTM     OL 8091   3.823   6.069   5.684
    2PTM     NL 8092   4.006   6.183   5.621
    2PTM     CA 8093   4.009   6.113   5.492
    2PTM    HA1 8094   3.934   6.037   5.488
    2PTM    HA2 8095   4.107   6.069   5.484
    2PTM     CB 8096   4.123   6.263   5.655
    2PTM    HB1 8097   4.181   6.282   5.562
    2PTM    HB2 8098   4.093   6.364   5.691
    2PTM     CG 8099   4.224   6.208   5.753
    2PTM    CD1 8100   4.353   6.264   5.756
    2PTM    HD1 8101   4.378   6.346   5.691
    2PTM    CD2 8102   4.195   6.102   5.841
    2PTM    HD2 8103   4.097   6.056   5.841
    2PTM    CE1 8104   4.450   6.217   5.846
    2PTM    HE1 8105   4.548   6.261   5.848
    2PTM    CE2 8106   4.291   6.055   5.931
    2PTM    HE2 8107   4.267   5.974   5.998
    2PTM     CZ 8108   4.419   6.112   5.933
    2PTM     HZ 8109   4.493   6.075   6.003
    3PTM    CLP 8110   3.972   6.210   6.043
    3PTM     OL 8111   4.045   6.307   6.026
    3PTM     NL 8112   3.870   6.188   5.953
    3PTM     CA 8113   3.873   6.256   5.823
    3PTM    HA1 8114   3.944   6.336   5.824
    3PTM    HA2 8115   3.773   6.294   5.807
    3PTM     CB 8116   3.752   6.109   5.984
    3PTM    HB1 8117   3.698   6.088   5.888
    3PTM    HB2 8118   3.779   6.010   6.025
    3PTM     CG 8119   3.647   6.170   6.075
    3PTM    CD1 8120   3.515   6.121   6.071
    3PTM    HD1 8121   3.491   6.039   6.005
    3PTM    CD2 8122   3.676   6.276   6.163
    3PTM    HD2 8123   3.776   6.316   6.169
    3PTM    CE1 8124   3.415   6.176   6.153
    3PTM    HE1 8125   3.315   6.137   6.150
    3PTM    CE2 8126   3.577   6.331   6.245
    3PTM    HE2 8127   3.602   6.413   6.311
    3PTM     CZ 8128   3.447   6.282   6.239
    3PTM     HZ 8129   3.370   6.327   6.300
    4PTM    CLP 8130   3.891   6.154   6.378
    4PTM     OL 8131   3.811   6.065   6.350
    4PTM     NL 8132   3.994   6.180   6.292
    4PTM     CA 8133   3.998   6.115   6.160
    4PTM    HA1 8134   3.930   6.032   6.156
    4PTM    HA2 8135   4.099   6.081   6.147
    4PTM     CB 8136   4.106   6.264   6.328
    4PTM    HB1 8137   4.153   6.305   6.236
    4PTM    HB2 8138   4.071   6.353   6.385
    4PTM     CG 8139   4.219   6.203   6.409
    4PTM    CD1 8140   4.350   6.253   6.394
    4PTM    HD1 8141   4.369   6.333   6.323
    4PTM    CD2 8142   4.197   6.101   6.503
    4PTM    HD2 8143   4.098   6.062   6.519
    4PTM    CE1 8144   4.456   6.203   6.471
    4PTM    HE1 8145   4.555   6.244   6.460
    4PTM    CE2 8146   4.302   6.052   6.582
    4PTM    HE2 8147   4.283   5.974   6.654
    4PTM     CZ 8148   4.431   6.103   6.565
    4PTM     HZ 8149   4.512   6.064   6.626
    5DIG     C5 8150   3.863   6.249   6.492
    5DIG    H51 8151   3.762   6.225   6.531
    5DIG    H52 8152   3.858   6.351   6.449
    5DIG     O6 8153   3.956   6.248   6.601
    5DIG     C7 8154   3.921   6.345   6.700
    5DIG    H71 8155   3.825   6.316   6.748
    5DIG    H72 8156   3.909   6.444   6.653
    5DIG     C8 8157   4.026   6.359   6.812
    5DIG     O8 8158   4.128   6.295   6.828
    5DIG     O9 8159   3.993   6.458   6.903
    5DIG     H9 8160   4.065   6.466   6.966
    1PTV    CLP 8161   3.412   6.015   4.501
    1PTV     OL 8162   3.497   5.927   4.517
    1PTV     NL 8163   3.314   6.028   4.595
    1PTV     CA 8164   3.336   5.952   4.719
    1PTV    HA1 8165   3.441   5.951   4.741
    1PTV    HA2 8166   3.296   5.853   4.701
    1PTV     CB 8167   3.190   6.101   4.574
    1PTV    HB1 8168   3.140   6.117   4.673
    1PTV    HB2 8169   3.211   6.203   4.537
    1PTV     CG 8170   3.082   6.043   4.486
    1PTV    CD1 8171   2.952   6.096   4.494
    1PTV    HD1 8172   2.931   6.176   4.564
    1PTV    CD2 8173   3.106   5.941   4.393
    1PTV    HD2 8174   3.204   5.898   4.382
    1PTV    CE1 8175   2.849   6.050   4.411
    1PTV    HE1 8176   2.750   6.092   4.419
    1PTV    CE2 8177   3.004   5.894   4.309
    1PTV    HE2 8178   3.024   5.815   4.238
    1PTV     CZ 8179   2.875   5.948   4.318
    1PTV     HZ 8180   2.796   5.912   4.254
    1PTV    CP2 8181   3.273   6.008   4.845
    1PTV    OL2 8182   3.280   6.128   4.873
    1PTV     NT 8183   3.214   5.922   4.930
    1PTV    HN1 8184   3.181   5.957   5.016
    1PTV    HN2 8185   3.227   5.823   4.915
    2PTM    CLP 8186   3.311   6.058   4.168
    2PTM     OL 8187   3.234   6.151   4.190
    2PTM     NL 8188   3.419   6.039   4.250
    2PTM     CA 8189   3.422   6.108   4.380
    2PTM    HA1 8190   3.346   6.183   4.386
    2PTM    HA2 8191   3.520   6.154   4.387
    2PTM     CB 8192   3.537   5.961   4.215
    2PTM    HB1 8193   3.596   5.943   4.306
    2PTM    HB2 8194   3.507   5.860   4.180
    2PTM     CG 8195   3.637   6.017   4.116
    2PTM    CD1 8196   3.768   5.966   4.114
    2PTM    HD1 8197   3.794   5.886   4.182
    2PTM    CD2 8198   3.605   6.120   4.025
    2PTM    HD2 8199   3.506   6.162   4.022
    2PTM    CE1 8200   3.864   6.014   4.024
    2PTM    HE1 8201   3.963   5.973   4.024
    2PTM    CE2 8202   3.700   6.168   3.934
    2PTM    HE2 8203   3.674   6.248   3.866
    2PTM     CZ 8204   3.830   6.116   3.935
    2PTM     HZ 8205   3.903   6.155   3.866
    3PTM    CLP 8206   3.378   6.004   3.831
    3PTM     OL 8207   3.453   5.908   3.849
    3PTM     NL 8208   3.277   6.028   3.921
    3PTM     CA 8209   3.282   5.962   4.052
    3PTM    HA1 8210   3.352   5.882   4.052
    3PTM    HA2 8211   3.183   5.924   4.070
    3PTM     CB 8212   3.159   6.107   3.892
    3PTM    HB1 8213   3.109   6.132   3.988
    3PTM    HB2 8214   3.187   6.205   3.848
    3PTM     CG 8215   3.050   6.047   3.805
    3PTM    CD1 8216   2.920   6.101   3.811
    3PTM    HD1 8217   2.900   6.184   3.876
    3PTM    CD2 8218   3.075   5.940   3.717
    3PTM    HD2 8219   3.173   5.897   3.709
    3PTM    CE1 8220   2.818   6.051   3.729
    3PTM    HE1 8221   2.720   6.095   3.732
    3PTM    CE2 8222   2.973   5.890   3.635
    3PTM    HE2 8223   2.994   5.808   3.567
    3PTM     CZ 8224   2.844   5.945   3.641
    3PTM     HZ 8225   2.766   5.906   3.578
    4PTM    CLP 8226   3.286   6.064   3.501
    4PTM     OL 8227   3.207   6.151   3.536
    4PTM     NL 8228   3.393   6.035   3.581
    4PTM     CA 8229   3.404   6.098   3.713
    4PTM    HA1 8230   3.340   6.184   3.719
    4PTM    HA2 8231   3.507   6.128   3.722
    4PTM     CB 8232   3.501   5.948   3.539
    4PTM    HB1 8233   3.543   5.896   3.628
    4PTM    HB2 8234   3.464   5.866   3.474
    4PTM     CG 8235   3.618   6.011   3.467
    4PTM    CD1 8236   3.749   5.966   3.492
    4PTM    HD1 8237   3.766   5.888   3.564
    4PTM    CD2 8238   3.600   6.112   3.371
    4PTM    HD2 8239   3.501   6.148   3.349
    4PTM    CE1 8240   3.858   6.019   3.421
    4PTM    HE1 8241   3.958   5.982   3.440
    4PTM    CE2 8242   3.708   6.165   3.300
    4PTM    HE2 8243   3.692   6.242   3.226
    4PTM     CZ 8244   3.837   6.118   3.325
    4PTM     HZ 8245   3.921   6.159   3.270
    5DIG     C5 8246   3.253   5.977   3.381
    5DIG    H51 8247   3.157   6.014   3.339
    5DIG    H52 8248   3.236   5.875   3.419
    5DIG     O6 8249   3.350   5.974   3.276
    5DIG     C7 8250   3.315   5.879   3.175
    5DIG    H71 8251   3.235   5.921   3.111
    5DIG    H72 8252   3.279   5.785   3.222
    5DIG     C8 8253   3.433   5.841   3.084
    5DIG     O8 8254   3.539   5.900   3.069
    5DIG     O9 8255   3.410   5.724   3.014
    5DIG     H9 8256   3.493   5.696   2.976
    1PTV    CLP 8257   3.994   6.671   5.372
    1PTV     OL 8258   4.077   6.761   5.356
    1PTV     NL 8259   3.899   6.653   5.275
    1PTV     CA 8260   3.924   6.724   5.149
    1PTV    HA1 8261   4.030   6.720   5.129
    1PTV    HA2 8262   3.889   6.825   5.163
    1PTV     CB 8263   3.774   6.580   5.295
    1PTV    HB1 8264   3.726   6.563   5.197
    1PTV    HB2 8265   3.796   6.478   5.334
    1PTV     CG 8266   3.666   6.639   5.382
    1PTV    CD1 8267   3.534   6.590   5.369
    1PTV    HD1 8268   3.513   6.512   5.297
    1PTV    CD2 8269   3.690   6.739   5.478
    1PTV    HD2 8270   3.789   6.779   5.492
    1PTV    CE1 8271   3.431   6.639   5.450
    1PTV    HE1 8272   3.330   6.600   5.439
    1PTV    CE2 8273   3.587   6.788   5.560
    1PTV    HE2 8274   3.608   6.865   5.632
    1PTV     CZ 8275   3.457   6.738   5.545
    1PTV     HZ 8276   3.377   6.776   5.607
    1PTV    CP2 8277   3.860   6.667   5.024
    1PTV    OL2 8278   3.867   6.546   4.997
    1PTV     NT 8279   3.799   6.752   4.940
    1PTV    HN1 8280   3.766   6.715   4.853
    1PTV    HN2 8281   3.813   6.851   4.952
    2PTM    CLP 8282   3.899   6.630   5.709
    2PTM     OL 8283   3.822   6.536   5.690
    2PTM     NL 8284   4.004   6.649   5.623
    2PTM     CA 8285   4.004   6.579   5.493
    2PTM    HA1 8286   3.925   6.506   5.490
    2PTM    HA2 8287   4.100   6.530   5.485
    2PTM     CB 8288   4.123   6.727   5.655
    2PTM    HB1 8289   4.182   6.742   5.563
    2PTM    HB2 8290   4.095   6.829   5.688
    2PTM     CG 8291   4.223   6.671   5.754
    2PTM    CD1 8292   4.355   6.722   5.754
    2PTM    HD1 8293   4.381   6.799   5.683
    2PTM    CD2 8294   4.190   6.572   5.848
    2PTM    HD2 8295   4.091   6.530   5.852
    2PTM    CE1 8296   4.450   6.675   5.844
    2PTM    HE1 8297   4.551   6.715   5.843
    2PTM    CE2 8298   4.286   6.525   5.940
    2PTM    HE2 8299   4.259   6.448   6.011
    2PTM     CZ 8300   4.416   6.576   5.937
    2PTM     HZ 8301   4.489   6.539   6.007
    3PTM    CLP 8302   3.958   6.679   6.051
    3PTM     OL 8303   4.037   6.773   6.037
    3PTM     NL 8304   3.861   6.660   5.956
    3PTM     CA 8305   3.874   6.726   5.825
    3PTM    HA1 8306   3.950   6.801   5.828
    3PTM    HA2 8307   3.778   6.771   5.805
    3PTM     CB 8308   3.739   6.585   5.980
    3PTM    HB1 8309   3.686   6.572   5.884
    3PTM    HB2 8310   3.763   6.483   6.015
    3PTM     CG 8311   3.636   6.644   6.074
    3PTM    CD1 8312   3.503   6.598   6.068
    3PTM    HD1 8313   3.477   6.519   5.998
    3PTM    CD2 8314   3.666   6.745   6.168
    3PTM    HD2 8315   3.767   6.783   6.177
    3PTM    CE1 8316   3.404   6.650   6.153
    3PTM    HE1 8317   3.303   6.613   6.149
    3PTM    CE2 8318   3.568   6.797   6.253
    3PTM    HE2 8319   3.594   6.875   6.323
    3PTM     CZ 8320   3.437   6.751   6.244
    3PTM     HZ 8321   3.361   6.793   6.309
    4PTM    CLP 8322   3.902   6.649   6.397
    4PTM     OL 8323   3.804   6.575   6.386
    4PTM     NL 8324   3.998   6.651   6.299
    4PTM     CA 8325   3.973   6.584   6.170
    4PTM    HA1 8326   3.886   6.522   6.178
    4PTM    HA2 8327   4.061   6.525   6.150
    4PTM     CB 8328   4.127   6.717   6.315
    4PTM    HB1 8329   4.178   6.719   6.217
    4PTM    HB2 8330   4.112   6.824   6.342
    4PTM     CG 8331   4.232   6.661   6.409
    4PTM    CD1 8332   4.363   6.711   6.400
    4PTM    HD1 8333   4.386   6.788   6.328
    4PTM    CD2 8334   4.204   6.562   6.505
    4PTM    HD2 8335   4.104   6.523   6.516
    4PTM    CE1 8336   4.463   6.665   6.486
    4PTM    HE1 8337   4.563   6.705   6.480
    4PTM    CE2 8338   4.304   6.516   6.592
    4PTM    HE2 8339   4.281   6.441   6.666
    4PTM     CZ 8340   4.434   6.567   6.582
    4PTM     HZ 8341   4.511   6.532   6.650
    5DIG     C5 8342   3.907   6.749   6.511
    5DIG    H51 8343   3.802   6.770   6.539
    5DIG    H52 8344   3.951   6.844   6.474
    5DIG     O6 8345   3.978   6.707   6.627
    5DIG     C7 8346   3.963   6.802   6.733
    5DIG    H71 8347   3.868   6.781   6.787
    5DIG    H72 8348   3.958   6.905   6.691
    5DIG     C8 8349   4.078   6.800   6.836
    5DIG     O8 8350   4.169   6.721   6.846
    5DIG     O9 8351   4.068   6.907   6.922
    5DIG     H9 8352   4.147   6.909   6.979
    1PTV    CLP 8353   3.409   6.479   4.499
    1PTV     OL 8354   3.494   6.390   4.516
    1PTV     NL 8355   3.312   6.493   4.594
    1PTV     CA 8356   3.336   6.421   4.720
    1PTV    HA1 8357   3.442   6.423   4.741
    1PTV    HA2 8358   3.301   6.320   4.704
    1PTV     CB 8359   3.188   6.568   4.575
    1PTV    HB1 8360   3.141   6.585   4.674
    1PTV    HB2 8361   3.211   6.669   4.536
    1PTV     CG 8362   3.079   6.511   4.488
    1PTV    CD1 8363   2.948   6.563   4.501
    1PTV    HD1 8364   2.929   6.642   4.572
    1PTV    CD2 8365   3.101   6.411   4.392
    1PTV    HD2 8366   3.200   6.369   4.378
    1PTV    CE1 8367   2.844   6.518   4.419
    1PTV    HE1 8368   2.745   6.560   4.430
    1PTV    CE2 8369   2.997   6.366   4.310
    1PTV    HE2 8370   3.017   6.288   4.237
    1PTV     CZ 8371   2.868   6.419   4.324
    1PTV     HZ 8372   2.788   6.383   4.260
    1PTV    CP2 8373   3.273   6.476   4.845
    1PTV    OL2 8374   3.283   6.596   4.875
    1PTV     NT 8375   3.208   6.392   4.927
    1PTV    HN1 8376   3.174   6.428   5.013
    1PTV    HN2 8377   3.220   6.293   4.913
    2PTM    CLP 8378   3.309   6.522   4.164
    2PTM     OL 8379   3.232   6.616   4.187
    2PTM     NL 8380   3.416   6.502   4.248
    2PTM     CA 8381   3.419   6.571   4.378
    2PTM    HA1 8382   3.342   6.646   4.383
    2PTM    HA2 8383   3.516   6.617   4.384
    2PTM     CB 8384   3.533   6.423   4.212
    2PTM    HB1 8385   3.591   6.402   4.304
    2PTM    HB2 8386   3.503   6.324   4.174
    2PTM     CG 8387   3.635   6.481   4.116
    2PTM    CD1 8388   3.766   6.431   4.118
    2PTM    HD1 8389   3.792   6.351   4.186
    2PTM    CD2 8390   3.604   6.583   4.025
    2PTM    HD2 8391   3.504   6.624   4.020
    2PTM    CE1 8392   3.864   6.481   4.031
    2PTM    HE1 8393   3.964   6.441   4.033
    2PTM    CE2 8394   3.700   6.633   3.937
    2PTM    HE2 8395   3.675   6.712   3.868
    2PTM     CZ 8396   3.831   6.582   3.940
    2PTM     HZ 8397   3.905   6.623   3.873
    3PTM    CLP 8398   3.378   6.472   3.827
    3PTM     OL 8399   3.453   6.377   3.845
    3PTM     NL 8400   3.276   6.495   3.916
    3PTM     CA 8401   3.279   6.429   4.047
    3PTM    HA1 8402   3.349   6.347   4.046
    3PTM    HA2 8403   3.180   6.391   4.064
    3PTM     CB 8404   3.158   6.575   3.887
    3PTM    HB1 8405   3.109   6.601   3.983
    3PTM    HB2 8406   3.187   6.673   3.843
    3PTM     CG 8407   3.049   6.516   3.801
    3PTM    CD1 8408   2.919   6.568   3.809
    3PTM    HD1 8409   2.898   6.650   3.876
    3PTM    CD2 8410   3.073   6.411   3.710
    3PTM    HD2 8411   3.172   6.369   3.700
    3PTM    CE1 8412   2.816   6.519   3.727
    3PTM    HE1 8413   2.717   6.562   3.732
    3PTM    CE2 8414   2.971   6.362   3.628
    3PTM    HE2 8415   2.992   6.282   3.559
    3PTM     CZ 8416   2.842   6.416   3.637
    3PTM     HZ 8417   2.764   6.377   3.574
    4PTM    CLP 8418   3.284   6.534   3.497
    4PTM     OL 8419   3.206   6.621   3.535
    4PTM     NL 8420   3.390   6.503   3.577
    4PTM     CA 8421   3.403   6.565   3.709
    4PTM    HA1 8422   3.341   6.652   3.716
    4PTM    HA2 8423   3.507   6.594   3.718
    4PTM     CB 8424   3.497   6.415   3.533
    4PTM    HB1 8425   3.537   6.361   3.622
    4PTM    HB2 8426   3.458   6.335   3.466
    4PTM     CG 8427   3.615   6.477   3.462
    4PTM    CD1 8428   3.746   6.432   3.489
    4PTM    HD1 8429   3.762   6.354   3.562
    4PTM    CD2 8430   3.598   6.577   3.365
    4PTM    HD2 8431   3.500   6.614   3.342
    4PTM    CE1 8432   3.856   6.483   3.418
    4PTM    HE1 8433   3.955   6.446   3.437
    4PTM    CE2 8434   3.707   6.628   3.293
    4PTM    HE2 8435   3.692   6.705   3.219
    4PTM     CZ 8436   3.836   6.581   3.320
    4PTM     HZ 8437   3.920   6.621   3.265
    5DIG     C5 8438   3.249   6.451   3.376
    5DIG    H51 8439   3.154   6.491   3.334
    5DIG    H52 8440   3.228   6.348   3.412
    5DIG     O6 8441   3.346   6.446   3.271
    5DIG     C7 8442   3.314   6.347   3.173
    5DIG    H71 8443   3.230   6.384   3.110
    5DIG    H72 8444   3.284   6.253   3.223
    5DIG     C8 8445   3.432   6.315   3.080
    5DIG     O8 8446   3.534   6.379   3.063
    5DIG     O9 8447   3.413   6.197   3.011
    5DIG     H9 8448   3.495   6.177   2.965
    1PTV    CLP 8449   3.997   7.138   5.374
    1PTV     OL 8450   4.079   7.229   5.358
    1PTV     NL 8451   3.902   7.120   5.277
    1PTV     CA 8452   3.926   7.192   5.151
    1PTV    HA1 8453   4.032   7.190   5.131
    1PTV    HA2 8454   3.889   7.292   5.165
    1PTV     CB 8455   3.778   7.045   5.297
    1PTV    HB1 8456   3.731   7.027   5.198
    1PTV    HB2 8457   3.801   6.944   5.336
    1PTV     CG 8458   3.668   7.103   5.383
    1PTV    CD1 8459   3.537   7.054   5.368
    1PTV    HD1 8460   3.517   6.976   5.296
    1PTV    CD2 8461   3.691   7.203   5.480
    1PTV    HD2 8462   3.790   7.243   5.495
    1PTV    CE1 8463   3.432   7.102   5.448
    1PTV    HE1 8464   3.333   7.062   5.436
    1PTV    CE2 8465   3.587   7.250   5.560
    1PTV    HE2 8466   3.607   7.327   5.634
    1PTV     CZ 8467   3.458   7.200   5.544
    1PTV     HZ 8468   3.377   7.237   5.606
    1PTV    CP2 8469   3.864   7.133   5.026
    1PTV    OL2 8470   3.876   7.013   4.998
    1PTV     NT 8471   3.797   7.215   4.943
    1PTV    HN1 8472   3.766   7.178   4.857
    1PTV    HN2 8473   3.809   7.315   4.955
    2PTM    CLP 8474   3.902   7.098   5.711
    2PTM     OL 8475   3.823   7.005   5.691
    2PTM     NL 8476   4.008   7.116   5.625
    2PTM     CA 8477   4.007   7.046   5.495
    2PTM    HA1 8478   3.928   6.973   5.492
    2PTM    HA2 8479   4.103   6.998   5.487
    2PTM     CB 8480   4.127   7.192   5.658
    2PTM    HB1 8481   4.185   7.209   5.565
    2PTM    HB2 8482   4.100   7.294   5.693
    2PTM     CG 8483   4.227   7.134   5.756
    2PTM    CD1 8484   4.359   7.184   5.756
    2PTM    HD1 8485   4.385   7.264   5.688
    2PTM    CD2 8486   4.194   7.032   5.846
    2PTM    HD2 8487   4.095   6.991   5.849
    2PTM    CE1 8488   4.455   7.134   5.845
    2PTM    HE1 8489   4.555   7.174   5.845
    2PTM    CE2 8490   4.289   6.982   5.936
    2PTM    HE2 8491   4.262   6.902   6.004
    2PTM     CZ 8492   4.420   7.032   5.935
    2PTM     HZ 8493   4.493   6.992   6.003
    3PTM    CLP 8494   3.974   7.146   6.051
    3PTM     OL 8495   4.050   7.241   6.034
    3PTM     NL 8496   3.873   7.125   5.960
    3PTM     CA 8497   3.878   7.192   5.829
    3PTM    HA1 8498   3.952   7.270   5.830
    3PTM    HA2 8499   3.780   7.234   5.813
    3PTM     CB 8500   3.753   7.049   5.989
    3PTM    HB1 8501   3.700   7.029   5.894
    3PTM    HB2 8502   3.779   6.949   6.029
    3PTM     CG 8503   3.648   7.110   6.080
    3PTM    CD1 8504   3.515   7.066   6.072
    3PTM    HD1 8505   3.489   6.988   6.002
    3PTM    CD2 8506   3.679   7.210   6.175
    3PTM    HD2 8507   3.780   7.246   6.185
    3PTM    CE1 8508   3.416   7.119   6.156
    3PTM    HE1 8509   3.314   7.083   6.150
    3PTM    CE2 8510   3.581   7.262   6.260
    3PTM    HE2 8511   3.607   7.339   6.331
    3PTM     CZ 8512   3.449   7.217   6.250
    3PTM     HZ 8513   3.373   7.260   6.314
    4PTM    CLP 8514   3.899   7.092   6.391
    4PTM     OL 8515   3.813   7.008   6.364
    4PTM     NL 8516   4.000   7.115   6.301
    4PTM     CA 8517   3.997   7.051   6.169
    4PTM    HA1 8518   3.925   6.973   6.167
    4PTM    HA2 8519   4.096   7.011   6.154
    4PTM     CB 8520   4.115   7.197   6.334
    4PTM    HB1 8521   4.160   7.237   6.241
    4PTM    HB2 8522   4.083   7.287   6.391
    4PTM     CG 8523   4.230   7.136   6.411
    4PTM    CD1 8524   4.360   7.190   6.397
    4PTM    HD1 8525   4.376   7.273   6.330
    4PTM    CD2 8526   4.213   7.029   6.501
    4PTM    HD2 8527   4.115   6.986   6.516
    4PTM    CE1 8528   4.467   7.140   6.472
    4PTM    HE1 8529   4.566   7.182   6.462
    4PTM    CE2 8530   4.319   6.980   6.578
    4PTM    HE2 8531   4.303   6.899   6.647
    4PTM     CZ 8532   4.447   7.035   6.562
    4PTM     HZ 8533   4.529   6.997   6.621
    5DIG     C5 8534   3.882   7.179   6.514
    5DIG    H51 8535   3.783   7.154   6.557
    5DIG    H52 8536   3.878   7.285   6.481
    5DIG     O6 8537   3.982   7.166   6.616
    5DIG     C7 8538   3.951   7.247   6.730
    5DIG    H71 8539   3.862   7.205   6.782
    5DIG    H72 8540   3.927   7.350   6.696
    5DIG     C8 8541   4.065   7.258   6.833
    5DIG     O8 8542   4.178   7.213   6.826
    5DIG     O9 8543   4.028   7.331   6.944
    5DIG     H9 8544   4.102   7.335   7.004
    1PTV    CLP 8545   3.408   6.941   4.498
    1PTV     OL 8546   3.492   6.852   4.515
    1PTV     NL 8547   3.311   6.957   4.594
    1PTV     CA 8548   3.336   6.885   4.720
    1PTV    HA1 8549   3.442   6.889   4.741
    1PTV    HA2 8550   3.301   6.785   4.705
    1PTV     CB 8551   3.188   7.032   4.574
    1PTV    HB1 8552   3.140   7.050   4.673
    1PTV    HB2 8553   3.210   7.133   4.534
    1PTV     CG 8554   3.078   6.975   4.488
    1PTV    CD1 8555   2.947   7.026   4.501
    1PTV    HD1 8556   2.928   7.105   4.573
    1PTV    CD2 8557   3.100   6.875   4.391
    1PTV    HD2 8558   3.198   6.834   4.377
    1PTV    CE1 8559   2.842   6.980   4.421
    1PTV    HE1 8560   2.743   7.022   4.432
    1PTV    CE2 8561   2.996   6.829   4.310
    1PTV    HE2 8562   3.015   6.752   4.237
    1PTV     CZ 8563   2.867   6.881   4.325
    1PTV     HZ 8564   2.786   6.845   4.262
    1PTV    CP2 8565   3.272   6.942   4.845
    1PTV    OL2 8566   3.283   7.061   4.874
    1PTV     NT 8567   3.205   6.858   4.925
    1PTV    HN1 8568   3.171   6.894   5.012
    1PTV    HN2 8569   3.217   6.759   4.913
    2PTM    CLP 8570   3.308   6.985   4.163
    2PTM     OL 8571   3.231   7.079   4.186
    2PTM     NL 8572   3.414   6.964   4.247
    2PTM     CA 8573   3.418   7.033   4.377
    2PTM    HA1 8574   3.342   7.108   4.382
    2PTM    HA2 8575   3.516   7.079   4.383
    2PTM     CB 8576   3.531   6.885   4.211
    2PTM    HB1 8577   3.588   6.862   4.303
    2PTM    HB2 8578   3.501   6.786   4.171
    2PTM     CG 8579   3.634   6.944   4.117
    2PTM    CD1 8580   3.766   6.895   4.120
    2PTM    HD1 8581   3.792   6.815   4.188
    2PTM    CD2 8582   3.603   7.046   4.025
    2PTM    HD2 8583   3.503   7.086   4.019
    2PTM    CE1 8584   3.864   6.946   4.034
    2PTM    HE1 8585   3.965   6.907   4.037
    2PTM    CE2 8586   3.701   7.097   3.938
    2PTM    HE2 8587   3.675   7.176   3.869
    2PTM     CZ 8588   3.831   7.048   3.944
    2PTM     HZ 8589   3.906   7.089   3.878
    3PTM    CLP 8590   3.379   6.936   3.825
    3PTM     OL 8591   3.454   6.840   3.844
    3PTM     NL 8592   3.277   6.959   3.914
    3PTM     CA 8593   3.279   6.892   4.045
    3PTM    HA1 8594   3.348   6.810   4.044
    3PTM    HA2 8595   3.178   6.856   4.061
    3PTM     CB 8596   3.160   7.041   3.885
    3PTM    HB1 8597   3.111   7.068   3.981
    3PTM    HB2 8598   3.189   7.137   3.839
    3PTM     CG 8599   3.049   6.982   3.800
    3PTM    CD1 8600   2.919   7.033   3.811
    3PTM    HD1 8601   2.899   7.114   3.880
    3PTM    CD2 8602   3.073   6.879   3.707
    3PTM    HD2 8603   3.172   6.838   3.694
    3PTM    CE1 8604   2.815   6.984   3.731
    3PTM    HE1 8605   2.716   7.026   3.738
    3PTM    CE2 8606   2.969   6.830   3.626
    3PTM    HE2 8607   2.989   6.751   3.555
    3PTM     CZ 8608   2.840   6.882   3.638
    3PTM     HZ 8609   2.761   6.843   3.577
    4PTM    CLP 8610   3.289   6.999   3.494
    4PTM     OL 8611   3.211   7.086   3.531
    4PTM     NL 8612   3.395   6.967   3.575
    4PTM     CA 8613   3.406   7.029   3.708
    4PTM    HA1 8614   3.344   7.116   3.714
    4PTM    HA2 8615   3.510   7.057   3.717
    4PTM     CB 8616   3.501   6.878   3.533
    4PTM    HB1 8617   3.542   6.826   3.622
    4PTM    HB2 8618   3.462   6.798   3.467
    4PTM     CG 8619   3.620   6.939   3.461
    4PTM    CD1 8620   3.750   6.891   3.485
    4PTM    HD1 8621   3.765   6.812   3.557
    4PTM    CD2 8622   3.603   7.040   3.364
    4PTM    HD2 8623   3.505   7.079   3.342
    4PTM    CE1 8624   3.859   6.940   3.413
    4PTM    HE1 8625   3.958   6.901   3.430
    4PTM    CE2 8626   3.712   7.089   3.291
    4PTM    HE2 8627   3.698   7.167   3.217
    4PTM     CZ 8628   3.841   7.039   3.316
    4PTM     HZ 8629   3.925   7.077   3.259
    5DIG     C5 8630   3.255   6.915   3.372
    5DIG    H51 8631   3.160   6.955   3.331
    5DIG    H52 8632   3.236   6.812   3.407
    5DIG     O6 8633   3.352   6.912   3.267
    5DIG     C7 8634   3.321   6.812   3.170
    5DIG    H71 8635   3.232   6.844   3.111
    5DIG    H72 8636   3.298   6.716   3.221
    5DIG     C8 8637   3.436   6.785   3.071
    5DIG     O8 8638   3.537   6.850   3.055
    5DIG     O9 8639   3.414   6.671   2.996
    5DIG     H9 8640   3.494   6.653   2.947
    1PTV    CLP 8641   3.998   7.602   5.374
    1PTV     OL 8642   4.080   7.691   5.356
    1PTV     NL 8643   3.901   7.584   5.278
    1PTV     CA 8644   3.926   7.654   5.151
    1PTV    HA1 8645   4.032   7.648   5.130
    1PTV    HA2 8646   3.893   7.755   5.165
    1PTV     CB 8647   3.778   7.509   5.298
    1PTV    HB1 8648   3.730   7.490   5.200
    1PTV    HB2 8649   3.801   7.408   5.339
    1PTV     CG 8650   3.668   7.567   5.384
    1PTV    CD1 8651   3.537   7.517   5.370
    1PTV    HD1 8652   3.517   7.440   5.297
    1PTV    CD2 8653   3.691   7.666   5.481
    1PTV    HD2 8654   3.790   7.706   5.496
    1PTV    CE1 8655   3.432   7.565   5.450
    1PTV    HE1 8656   3.332   7.525   5.438
    1PTV    CE2 8657   3.587   7.714   5.562
    1PTV    HE2 8658   3.607   7.791   5.635
    1PTV     CZ 8659   3.457   7.663   5.546
    1PTV     HZ 8660   3.377   7.700   5.608
    1PTV    CP2 8661   3.860   7.597   5.027
    1PTV    OL2 8662   3.871   7.477   4.998
    1PTV     NT 8663   3.793   7.681   4.946
    1PTV    HN1 8664   3.760   7.644   4.860
    1PTV    HN2 8665   3.808   7.780   4.957
    2PTM    CLP 8666   3.903   7.561   5.712
    2PTM     OL 8667   3.825   7.468   5.691
    2PTM     NL 8668   4.008   7.580   5.625
    2PTM     CA 8669   4.008   7.511   5.496
    2PTM    HA1 8670   3.931   7.437   5.492
    2PTM    HA2 8671   4.105   7.463   5.488
    2PTM     CB 8672   4.126   7.659   5.658
    2PTM    HB1 8673   4.182   7.679   5.565
    2PTM    HB2 8674   4.097   7.759   5.695
    2PTM     CG 8675   4.228   7.602   5.753
    2PTM    CD1 8676   4.360   7.651   5.750
    2PTM    HD1 8677   4.385   7.730   5.681
    2PTM    CD2 8678   4.198   7.500   5.845
    2PTM    HD2 8679   4.098   7.459   5.851
    2PTM    CE1 8680   4.459   7.601   5.836
    2PTM    HE1 8681   4.559   7.640   5.832
    2PTM    CE2 8682   4.296   7.450   5.932
    2PTM    HE2 8683   4.270   7.371   6.002
    2PTM     CZ 8684   4.426   7.500   5.927
    2PTM     HZ 8685   4.501   7.459   5.992
    3PTM    CLP 8686   3.974   7.610   6.052
    3PTM     OL 8687   4.049   7.706   6.034
    3PTM     NL 8688   3.873   7.587   5.961
    3PTM     CA 8689   3.878   7.654   5.830
    3PTM    HA1 8690   3.950   7.733   5.831
    3PTM    HA2 8691   3.779   7.695   5.814
    3PTM     CB 8692   3.755   7.507   5.989
    3PTM    HB1 8693   3.704   7.486   5.893
    3PTM    HB2 8694   3.784   7.408   6.029
    3PTM     CG 8695   3.647   7.565   6.078
    3PTM    CD1 8696   3.515   7.517   6.067
    3PTM    HD1 8697   3.493   7.440   5.994
    3PTM    CD2 8698   3.674   7.663   6.175
    3PTM    HD2 8699   3.773   7.702   6.189
    3PTM    CE1 8700   3.413   7.564   6.150
    3PTM    HE1 8701   3.313   7.525   6.142
    3PTM    CE2 8702   3.572   7.710   6.260
    3PTM    HE2 8703   3.595   7.786   6.334
    3PTM     CZ 8704   3.442   7.662   6.247
    3PTM     HZ 8705   3.364   7.699   6.311
    4PTM    CLP 8706   3.913   7.570   6.396
    4PTM     OL 8707   3.823   7.488   6.376
    4PTM     NL 8708   4.011   7.584   6.301
    4PTM     CA 8709   3.997   7.517   6.171
    4PTM    HA1 8710   3.920   7.443   6.175
    4PTM    HA2 8711   4.093   7.470   6.152
    4PTM     CB 8712   4.132   7.661   6.325
    4PTM    HB1 8713   4.184   7.677   6.228
    4PTM    HB2 8714   4.107   7.763   6.361
    4PTM     CG 8715   4.240   7.606   6.417
    4PTM    CD1 8716   4.369   7.663   6.412
    4PTM    HD1 8717   4.388   7.744   6.343
    4PTM    CD2 8718   4.217   7.503   6.509
    4PTM    HD2 8719   4.119   7.458   6.517
    4PTM    CE1 8720   4.470   7.621   6.499
    4PTM    HE1 8721   4.567   7.668   6.497
    4PTM    CE2 8722   4.318   7.459   6.596
    4PTM    HE2 8723   4.298   7.380   6.667
    4PTM     CZ 8724   4.444   7.519   6.591
    4PTM     HZ 8725   4.521   7.487   6.661
    5DIG     C5 8726   3.904   7.664   6.515
    5DIG    H51 8727   3.795   7.671   6.537
    5DIG    H52 8728   3.937   7.765   6.486
    5DIG     O6 8729   3.973   7.624   6.635
    5DIG     C7 8730   3.919   7.692   6.749
    5DIG    H71 8731   3.846   7.625   6.799
    5DIG    H72 8732   3.865   7.784   6.718
    5DIG     C8 8733   4.024   7.731   6.856
    5DIG     O8 8734   4.100   7.657   6.917
    5DIG     O9 8735   4.023   7.866   6.884
    5DIG     H9 8736   4.082   7.886   6.958
    1PTV    CLP 8737   3.407   7.403   4.497
    1PTV     OL 8738   3.490   7.314   4.514
    1PTV     NL 8739   3.310   7.419   4.593
    1PTV     CA 8740   3.335   7.348   4.719
    1PTV    HA1 8741   3.441   7.351   4.740
    1PTV    HA2 8742   3.300   7.247   4.704
    1PTV     CB 8743   3.187   7.494   4.573
    1PTV    HB1 8744   3.140   7.512   4.672
    1PTV    HB2 8745   3.209   7.595   4.534
    1PTV     CG 8746   3.077   7.437   4.487
    1PTV    CD1 8747   2.946   7.488   4.502
    1PTV    HD1 8748   2.927   7.566   4.574
    1PTV    CD2 8749   3.099   7.338   4.390
    1PTV    HD2 8750   3.197   7.297   4.375
    1PTV    CE1 8751   2.841   7.441   4.421
    1PTV    HE1 8752   2.742   7.482   4.433
    1PTV    CE2 8753   2.994   7.292   4.309
    1PTV    HE2 8754   3.014   7.215   4.235
    1PTV     CZ 8755   2.865   7.343   4.325
    1PTV     HZ 8756   2.785   7.307   4.262
    1PTV    CP2 8757   3.271   7.405   4.844
    1PTV    OL2 8758   3.284   7.524   4.874
    1PTV     NT 8759   3.203   7.321   4.924
    1PTV    HN1 8760   3.170   7.358   5.011
    1PTV    HN2 8761   3.216   7.222   4.912
    2PTM    CLP 8762   3.308   7.447   4.161
    2PTM     OL 8763   3.231   7.540   4.183
    2PTM     NL 8764   3.414   7.426   4.246
    2PTM     CA 8765   3.417   7.495   4.375
    2PTM    HA1 8766   3.340   7.569   4.380
    2PTM    HA2 8767   3.514   7.541   4.382
    2PTM     CB 8768   3.532   7.347   4.211
    2PTM    HB1 8769   3.589   7.326   4.303
    2PTM    HB2 8770   3.502   7.248   4.172
    2PTM     CG 8771   3.635   7.406   4.117
    2PTM    CD1 8772   3.767   7.358   4.121
    2PTM    HD1 8773   3.793   7.279   4.190
    2PTM    CD2 8774   3.603   7.507   4.024
    2PTM    HD2 8775   3.503   7.546   4.017
    2PTM    CE1 8776   3.865   7.409   4.035
    2PTM    HE1 8777   3.966   7.371   4.039
    2PTM    CE2 8778   3.701   7.558   3.937
    2PTM    HE2 8779   3.675   7.636   3.867
    2PTM     CZ 8780   3.832   7.510   3.943
    2PTM     HZ 8781   3.907   7.552   3.878
    3PTM    CLP 8782   3.379   7.399   3.822
    3PTM     OL 8783   3.455   7.304   3.840
    3PTM     NL 8784   3.277   7.421   3.912
    3PTM     CA 8785   3.281   7.354   4.042
    3PTM    HA1 8786   3.351   7.273   4.041
    3PTM    HA2 8787   3.181   7.315   4.059
    3PTM     CB 8788   3.159   7.501   3.883
    3PTM    HB1 8789   3.110   7.526   3.980
    3PTM    HB2 8790   3.187   7.599   3.840
    3PTM     CG 8791   3.050   7.442   3.797
    3PTM    CD1 8792   2.918   7.490   3.808
    3PTM    HD1 8793   2.897   7.570   3.878
    3PTM    CD2 8794   3.075   7.340   3.703
    3PTM    HD2 8795   3.175   7.301   3.690
    3PTM    CE1 8796   2.816   7.440   3.727
    3PTM    HE1 8797   2.716   7.479   3.735
    3PTM    CE2 8798   2.973   7.290   3.621
    3PTM    HE2 8799   2.995   7.212   3.550
    3PTM     CZ 8800   2.843   7.339   3.634
    3PTM     HZ 8801   2.765   7.298   3.573
    4PTM    CLP 8802   3.291   7.458   3.487
    4PTM     OL 8803   3.211   7.544   3.521
    4PTM     NL 8804   3.395   7.428   3.570
    4PTM     CA 8805   3.403   7.491   3.703
    4PTM    HA1 8806   3.338   7.576   3.708
    4PTM    HA2 8807   3.506   7.524   3.713
    4PTM     CB 8808   3.504   7.341   3.530
    4PTM    HB1 8809   3.545   7.291   3.621
    4PTM    HB2 8810   3.466   7.258   3.467
    4PTM     CG 8811   3.621   7.403   3.458
    4PTM    CD1 8812   3.751   7.353   3.479
    4PTM    HD1 8813   3.767   7.273   3.550
    4PTM    CD2 8814   3.604   7.505   3.362
    4PTM    HD2 8815   3.506   7.544   3.342
    4PTM    CE1 8816   3.860   7.402   3.406
    4PTM    HE1 8817   3.959   7.361   3.421
    4PTM    CE2 8818   3.713   7.554   3.289
    4PTM    HE2 8819   3.698   7.632   3.215
    4PTM     CZ 8820   3.841   7.502   3.310
    4PTM     HZ 8821   3.925   7.540   3.253
    5DIG     C5 8822   3.261   7.375   3.363
    5DIG    H51 8823   3.169   7.417   3.317
    5DIG    H52 8824   3.237   7.273   3.397
    5DIG     O6 8825   3.363   7.369   3.263
    5DIG     C7 8826   3.333   7.271   3.162
    5DIG    H71 8827   3.244   7.304   3.104
    5DIG    H72 8828   3.311   7.174   3.210
    5DIG     C8 8829   3.449   7.249   3.063
    5DIG     O8 8830   3.550   7.316   3.050
    5DIG     O9 8831   3.430   7.138   2.982
    5DIG     H9 8832   3.513   7.117   2.941
    1PTV    CLP 8833   3.999   8.062   5.374
    1PTV     OL 8834   4.082   8.152   5.358
    1PTV     NL 8835   3.903   8.045   5.278
    1PTV     CA 8836   3.928   8.116   5.151
    1PTV    HA1 8837   4.034   8.111   5.131
    1PTV    HA2 8838   3.894   8.217   5.165
    1PTV     CB 8839   3.780   7.970   5.297
    1PTV    HB1 8840   3.733   7.951   5.198
    1PTV    HB2 8841   3.802   7.869   5.337
    1PTV     CG 8842   3.669   8.028   5.383
    1PTV    CD1 8843   3.538   7.978   5.367
    1PTV    HD1 8844   3.519   7.901   5.294
    1PTV    CD2 8845   3.692   8.127   5.480
    1PTV    HD2 8846   3.791   8.166   5.496
    1PTV    CE1 8847   3.433   8.026   5.447
    1PTV    HE1 8848   3.334   7.986   5.434
    1PTV    CE2 8849   3.587   8.174   5.561
    1PTV    HE2 8850   3.607   8.250   5.635
    1PTV     CZ 8851   3.458   8.123   5.544
    1PTV     HZ 8852   3.377   8.160   5.606
    1PTV    CP2 8853   3.864   8.058   5.027
    1PTV    OL2 8854   3.878   7.939   4.997
    1PTV     NT 8855   3.795   8.141   4.947
    1PTV    HN1 8856   3.762   8.104   4.860
    1PTV    HN2 8857   3.807   8.240   4.958
    2PTM    CLP 8858   3.903   8.019   5.712
    2PTM     OL 8859   3.825   7.926   5.691
    2PTM     NL 8860   4.008   8.040   5.626
    2PTM     CA 8861   4.009   7.971   5.496
    2PTM    HA1 8862   3.931   7.897   5.492
    2PTM    HA2 8863   4.105   7.923   5.489
    2PTM     CB 8864   4.126   8.118   5.659
    2PTM    HB1 8865   4.182   8.139   5.566
    2PTM    HB2 8866   4.097   8.218   5.697
    2PTM     CG 8867   4.229   8.061   5.753
    2PTM    CD1 8868   4.361   8.110   5.748
    2PTM    HD1 8869   4.386   8.188   5.678
    2PTM    CD2 8870   4.200   7.961   5.848
    2PTM    HD2 8871   4.100   7.921   5.855
    2PTM    CE1 8872   4.460   8.062   5.835
    2PTM    HE1 8873   4.561   8.101   5.830
    2PTM    CE2 8874   4.298   7.913   5.935
    2PTM    HE2 8875   4.273   7.836   6.006
    2PTM     CZ 8876   4.428   7.963   5.928
    2PTM     HZ 8877   4.504   7.924   5.995
    3PTM    CLP 8878   3.971   8.066   6.053
    3PTM     OL 8879   4.051   8.157   6.033
    3PTM     NL 8880   3.870   8.045   5.962
    3PTM     CA 8881   3.877   8.112   5.831
    3PTM    HA1 8882   3.949   8.191   5.833
    3PTM    HA2 8883   3.778   8.153   5.814
    3PTM     CB 8884   3.750   7.967   5.989
    3PTM    HB1 8885   3.699   7.947   5.893
    3PTM    HB2 8886   3.777   7.867   6.029
    3PTM     CG 8887   3.643   8.025   6.079
[truncated: 24,260,567 more chars]
