# Supplementary material for: Assembly of short amphiphilic peptoids into nanohelices with controllable supramolecular chirality
Source: Nat Commun. 2024 Apr 16;15:3264. doi: 10.1038/s41467-024-46839-y (PMC11021492; doi:10.1038/s41467-024-46839-y)
Supplement: Supplementary file 5 — Supplementary Data 2 [file 41467_2024_46839_MOESM5_ESM.txt]

6-column Npm4Dig peptoid nanofibril
548010
    1PTV    CLP    1   3.275   4.719   1.309  0.1345  0.2604  0.2503
    1PTV     OL    2   3.187   4.633   1.310  0.5662  1.2036  0.4343
    1PTV     NL    3   3.351   4.738   1.423 -0.0001  0.1352  0.2863
    1PTV     CA    4   3.362   4.631   1.522  0.2551 -0.1285  0.1681
    1PTV    HA1    5   3.260   4.603   1.547 -0.5719  1.4190 -1.2626
    1PTV    HA2    6   3.412   4.667   1.610 -0.0274 -1.4790  0.9250
    1PTV     CB    7   3.440   4.856   1.428 -0.0614  0.3657 -0.7058
    1PTV    HB1    8   3.374   4.941   1.401 -0.2149  0.1091 -1.1521
    1PTV    HB2    9   3.475   4.875   1.531 -0.8453  0.8273 -0.5136
    1PTV     CG   10   3.556   4.860   1.352 -0.0498 -1.0763 -0.1696
    1PTV    CD1   11   3.628   4.979   1.350 -0.8020  0.0895  1.0917
    1PTV    HD1   12   3.593   5.061   1.412 -0.5056  1.0335  0.0328
    1PTV    CD2   13   3.608   4.749   1.283 -0.2570 -0.2348  0.0575
    1PTV    HD2   14   3.555   4.655   1.276  2.2335 -1.8278  0.9900
    1PTV    CE1   15   3.749   4.999   1.281 -0.0497  0.0504 -0.1082
    1PTV    HE1   16   3.804   5.091   1.291  2.1911 -1.3372  1.2846
    1PTV    CE2   17   3.727   4.768   1.207 -0.1423  0.3840 -0.0685
    1PTV    HE2   18   3.771   4.697   1.137  1.2375  0.9663  0.1819
    1PTV     CZ   19   3.791   4.891   1.210  0.3296  0.7711  0.3725
    1PTV     HZ   20   3.875   4.907   1.144  0.8295  0.6957  0.9746
    1PTV    CP2   21   3.438   4.511   1.472 -0.3869  0.4024 -0.3505
    1PTV    OL2   22   3.549   4.480   1.511 -0.5000 -0.2590 -0.0637
    1PTV     NT   23   3.378   4.424   1.384 -0.0819 -0.3936  1.1483
    1PTV    HN1   24   3.422   4.334   1.374 -1.0424 -0.7955  0.3675
    1PTV    HN2   25   3.279   4.428   1.367  0.1012 -2.8447 -1.0694
    2PTM    CLP   26   3.074   4.846   1.118  0.0962 -0.0724  0.1666
    2PTM     OL   27   3.054   4.890   1.229 -0.3833 -0.3020 -0.0533
    2PTM     NL   28   3.196   4.791   1.085  0.6811  0.1190  0.4393
    2PTM     CA   29   3.297   4.806   1.188 -0.3201 -0.0023  0.4751
    2PTM    HA1   30   3.295   4.912   1.211 -0.0164  0.0227  0.3896
    2PTM    HA2   31   3.389   4.779   1.138 -0.5588  1.3527 -0.7701
    2PTM     CB   32   3.231   4.748   0.955 -0.1625  0.0213  0.6934
    2PTM    HB1   33   3.145   4.701   0.903 -0.0118  1.2348 -0.7181
    2PTM    HB2   34   3.242   4.843   0.897 -1.6194  1.0821  2.0666
    2PTM     CG   35   3.356   4.655   0.940  0.1173 -0.1272  1.0450
    2PTM    CD1   36   3.474   4.682   0.867 -0.2309  0.0173 -0.4926
    2PTM    HD1   37   3.502   4.778   0.827 -0.8608  0.0809 -0.7937
    2PTM    CD2   38   3.344   4.531   1.012  0.0941  0.0109 -0.2720
    2PTM    HD2   39   3.251   4.511   1.062  0.2027 -0.6664 -0.3284
    2PTM    CE1   40   3.573   4.573   0.861  0.4704  0.3938 -0.8028
    2PTM    HE1   41   3.669   4.599   0.820  1.2680  0.2345  0.8771
    2PTM    CE2   42   3.436   4.434   1.009 -0.4578  0.2002  0.3514
    2PTM    HE2   43   3.436   4.333   1.050  1.9876 -0.5109 -1.1819
    2PTM     CZ   44   3.548   4.456   0.929 -0.5625 -0.8825  0.0674
    2PTM     HZ   45   3.633   4.390   0.928  1.6629  1.8249 -0.2156
    3PTM    CLP   46   2.900   5.066   1.017  0.1108  0.3985  0.1621
    3PTM     OL   47   3.003   5.090   0.956  0.0462 -0.5580  0.2449
    3PTM     NL   48   2.861   4.946   1.040  0.6638  0.3150 -0.8107
    3PTM     CA   49   2.964   4.841   1.021 -0.0341  0.1292  0.6885
    3PTM    HA1   50   3.000   4.862   0.922 -2.5191  0.1720 -0.2608
    3PTM    HA2   51   2.923   4.743   1.039  0.5196  0.4270  4.4367
    3PTM     CB   52   2.741   4.903   1.105  0.2928  0.1788 -0.8009
    3PTM    HB1   53   2.745   4.797   1.136 -0.0362  0.3100 -0.3003
    3PTM    HB2   54   2.727   4.973   1.189 -0.6822  0.6278 -1.3175
    3PTM     CG   55   2.619   4.907   1.012  0.1264 -0.0452 -0.1070
    3PTM    CD1   56   2.498   4.879   1.068 -0.2330  0.7721 -0.4405
    3PTM    HD1   57   2.494   4.878   1.176  0.7262  0.3140 -0.3954
    3PTM    CD2   58   2.627   4.913   0.870  0.4373  0.2273  0.3256
    3PTM    HD2   59   2.721   4.906   0.816  0.7522 -2.9115  1.1037
    3PTM    CE1   60   2.379   4.876   0.997  0.0559 -0.2075  0.6031
    3PTM    HE1   61   2.285   4.854   1.046  0.7837 -1.4922  1.4872
    3PTM    CE2   62   2.507   4.915   0.795  0.6712  1.0394  0.3695
    3PTM    HE2   63   2.509   4.925   0.687  0.5376  1.7787  0.4311
    3PTM     CZ   64   2.385   4.905   0.856 -0.2226 -0.6497 -0.1538
    3PTM     HZ   65   2.293   4.882   0.805 -0.7987  1.3389 -0.0749
    4PTM    CLP   66   2.802   5.312   0.870  0.1598 -0.2616  0.0608
    4PTM     OL   67   2.768   5.209   0.818  0.5723  0.1547  0.5688
    4PTM     NL   68   2.829   5.303   1.003  0.4244 -0.3357  0.4059
    4PTM     CA   69   2.815   5.176   1.076  0.4765  0.0405 -0.3311
    4PTM    HA1   70   2.714   5.140   1.076  1.6734 -3.7812 -1.6915
    4PTM    HA2   71   2.860   5.195   1.172  0.7184  0.7123 -0.5671
    4PTM     CB   72   2.854   5.422   1.077 -0.0372  0.0980  0.3864
    4PTM    HB1   73   2.929   5.400   1.156 -0.4154 -3.2799 -0.0599
    4PTM    HB2   74   2.909   5.501   1.021  2.0713 -1.0880  0.6681
    4PTM     CG   75   2.735   5.475   1.149 -0.8321 -0.1967  0.3745
    4PTM    CD1   76   2.685   5.418   1.263 -0.1434  0.1656  0.1395
    4PTM    HD1   77   2.729   5.326   1.299  1.0110 -0.3461 -2.3144
    4PTM    CD2   78   2.661   5.584   1.097 -0.5573 -0.0892 -0.2042
    4PTM    HD2   79   2.685   5.625   0.999 -0.2699  0.5439  0.1253
    4PTM    CE1   80   2.579   5.476   1.333 -0.4099 -0.6594  0.1464
    4PTM    HE1   81   2.547   5.427   1.424 -0.4851  0.0392  0.5009
    4PTM    CE2   82   2.553   5.641   1.161  0.2402 -0.4585 -0.4889
    4PTM    HE2   83   2.494   5.724   1.124 -2.8633 -1.2400  2.1724
    4PTM     CZ   84   2.512   5.586   1.285 -0.1731  0.0078  0.0352
    4PTM     HZ   85   2.429   5.621   1.344  1.1132 -0.0842  1.9961
    5DIG     C5   86   2.828   5.440   0.793 -0.0775 -0.1639 -0.7908
    5DIG    H51   87   2.926   5.485   0.822 -1.0072  0.7259  1.1621
    5DIG    H52   88   2.758   5.518   0.831  1.3945  0.9951 -0.3280
    5DIG     O6   89   2.814   5.425   0.652 -0.3485 -0.3259  0.5193
    5DIG     C7   90   2.903   5.506   0.572 -0.4014 -0.1592  0.5275
    5DIG    H71   91   2.995   5.540   0.625  0.0234  0.7935 -0.7621
    5DIG    H72   92   2.850   5.598   0.540 -1.4001 -1.2050 -0.9536
    5DIG     C8   93   2.948   5.426   0.449  0.1875 -0.4934  0.4674
    5DIG     O8   94   2.875   5.365   0.375  0.1776  0.6476  0.3346
    5DIG     O9   95   3.081   5.438   0.419 -0.4068 -0.3192  0.0477
    5DIG     H9   96   3.109   5.359   0.372 -1.5474 -1.2512  0.8881
    1PTV    CLP   97   4.622   6.251  12.558 -0.2438  0.2915 -0.0204
    1PTV     OL   98   4.570   6.303  12.455 -0.4083  0.5294  0.4328
    1PTV     NL   99   4.726   6.160  12.545 -0.1299 -0.1044 -0.5768
    1PTV     CA  100   4.771   6.107  12.414  0.8778  0.4061 -0.5767
    1PTV    HA1  101   4.676   6.104  12.361 -0.2230  1.4489  1.2440
    1PTV    HA2  102   4.807   6.007  12.432 -0.7215 -0.0533  0.2794
    1PTV     CB  103   4.798   6.094  12.650  0.2811  0.9766  0.0492
    1PTV    HB1  104   4.774   6.120  12.756 -1.5877  0.9258 -0.3322
    1PTV    HB2  105   4.781   5.985  12.643  1.1954  0.8802 -0.9389
    1PTV     CG  106   4.952   6.092  12.632 -0.3792  0.4641 -0.0500
    1PTV    CD1  107   5.020   6.212  12.652 -0.4016 -0.2839  0.1924
    1PTV    HD1  108   4.962   6.298  12.685 -0.2192 -0.6019  1.3932
    1PTV    CD2  109   5.024   5.977  12.589 -0.7271 -0.1162  0.0865
    1PTV    HD2  110   4.975   5.883  12.570  0.8438 -0.9663  0.0639
    1PTV    CE1  111   5.160   6.223  12.651  0.1059  0.6186  0.4866
    1PTV    HE1  112   5.216   6.312  12.675  0.2515  1.3730 -2.2772
    1PTV    CE2  113   5.163   5.995  12.559 -0.2162 -0.4447 -0.1743
    1PTV    HE2  114   5.224   5.909  12.535  0.6032  0.4581 -1.4710
    1PTV     CZ  115   5.235   6.111  12.598 -0.1358  0.3467  0.1301
    1PTV     HZ  116   5.341   6.111  12.581  0.0219  1.8532  0.9612
    1PTV    CP2  117   4.868   6.195  12.337 -0.1850  0.3745  0.5363
    1PTV    OL2  118   4.867   6.320  12.351 -0.1457  0.1741 -0.0061
    1PTV     NT  119   4.955   6.138  12.248 -0.1762  0.8324  0.7914
    1PTV    HN1  120   5.019   6.196  12.198  0.1231 -1.2892 -1.5069
    1PTV    HN2  121   4.928   6.049  12.210 -1.0591  1.8072 -1.0395
    2PTM    CLP  122   4.509   6.527  12.687 -0.0610  0.2418  0.6687
    2PTM     OL  123   4.626   6.548  12.672  0.1828 -0.3659  0.1598
    2PTM     NL  124   4.467   6.395  12.686 -0.5583 -0.5359  0.5165
    2PTM     CA  125   4.571   6.293  12.698  0.0289 -0.0397 -0.4629
    2PTM    HA1  126   4.531   6.201  12.738 -0.4488  0.1885 -0.4079
    2PTM    HA2  127   4.656   6.330  12.754  0.3232  2.1372 -2.1954
    2PTM     CB  128   4.328   6.348  12.692  0.5013 -0.4376 -0.5882
    2PTM    HB1  129   4.270   6.422  12.633  0.3401 -1.5980 -1.9290
    2PTM    HB2  130   4.309   6.253  12.638  0.4062 -0.9476  0.3216
    2PTM     CG  131   4.263   6.340  12.829  0.4892  0.3236 -0.0236
    2PTM    CD1  132   4.165   6.440  12.863 -0.1239 -0.6806 -0.6523
    2PTM    HD1  133   4.139   6.511  12.786 -0.1197 -0.3483 -0.3488
    2PTM    CD2  134   4.305   6.244  12.924 -0.3025 -0.6303  0.0254
    2PTM    HD2  135   4.371   6.159  12.913 -2.6836 -2.4213 -1.2766
    2PTM    CE1  136   4.104   6.438  12.995  0.1799  0.0087  0.1188
    2PTM    HE1  137   4.025   6.511  13.007 -0.5731 -0.4947 -1.4018
    2PTM    CE2  138   4.244   6.255  13.049 -0.5611  0.0970  0.2459
    2PTM    HE2  139   4.272   6.186  13.126 -0.4929  0.3231  0.4247
    2PTM     CZ  140   4.150   6.350  13.087 -0.0712 -0.0105 -0.0633
    2PTM     HZ  141   4.110   6.348  13.187 -1.1243 -0.7518 -0.4817
    3PTM    CLP  142   4.479   6.823  12.540  0.0550  0.1985 -0.1573
    3PTM     OL  143   4.427   6.762  12.447 -0.3799 -0.0583  0.4637
    3PTM     NL  144   4.476   6.776  12.669 -0.1457 -0.7121  0.0893
    3PTM     CA  145   4.411   6.644  12.695  0.0272  0.0318 -0.5808
    3PTM    HA1  146   4.331   6.630  12.624  1.4334  0.7006 -2.3891
    3PTM    HA2  147   4.379   6.642  12.798 -0.7430  0.1615 -0.8093
    3PTM     CB  148   4.555   6.830  12.776 -0.2496  0.0327  0.5184
    3PTM    HB1  149   4.569   6.739  12.840 -1.8421 -0.9229 -0.4082
    3PTM    HB2  150   4.660   6.857  12.753  0.4260 -0.7183  2.4744
    3PTM     CG  151   4.485   6.937  12.862 -0.8767  0.3077 -0.1277
    3PTM    CD1  152   4.566   6.990  12.958 -0.5791 -0.2391 -0.3635
    3PTM    HD1  153   4.669   6.959  12.964 -0.9056 -1.5125 -1.0410
    3PTM    CD2  154   4.349   6.981  12.842 -0.3324 -0.1549 -0.5446
    3PTM    HD2  155   4.297   6.937  12.758 -1.8729 -1.8289  1.2061
    3PTM    CE1  156   4.514   7.092  13.045 -0.4796 -0.1649  0.2571
    3PTM    HE1  157   4.569   7.132  13.129 -0.4929  2.4168 -0.8728
    3PTM    CE2  158   4.309   7.091  12.907 -0.5013  0.1286  0.8046
    3PTM    HE2  159   4.213   7.136  12.890 -0.7927 -1.6661 -3.5921
    3PTM     CZ  160   4.385   7.141  13.018  0.1907  0.5942  0.2594
    3PTM     HZ  161   4.345   7.224  13.073  1.2728  1.5520 -0.3303
    4PTM    CLP  162   4.364   7.092  12.527 -0.7923  0.1909  0.0243
    4PTM     OL  163   4.313   7.023  12.439  0.5820  0.4980  0.4414
    4PTM     NL  164   4.493   7.068  12.557 -0.4949 -0.1905 -0.0935
    4PTM     CA  165   4.551   6.946  12.503 -0.1292 -0.2180  0.6410
    4PTM    HA1  166   4.654   6.941  12.534  0.2367  1.5843 -0.1447
    4PTM    HA2  167   4.551   6.950  12.395 -1.0550  1.1537  0.6682
    4PTM     CB  168   4.584   7.157  12.621  0.2818 -0.1060 -0.0663
    4PTM    HB1  169   4.553   7.227  12.701  0.0900  2.3664 -2.1584
    4PTM    HB2  170   4.655   7.092  12.678 -1.0886 -2.5044 -0.9493
    4PTM     CG  171   4.657   7.242  12.531 -0.0873  0.3128 -0.1977
    4PTM    CD1  172   4.592   7.325  12.437  0.7784  0.2463  0.8020
    4PTM    HD1  173   4.485   7.338  12.426  0.7746 -1.5851 -3.7190
    4PTM    CD2  174   4.797   7.233  12.523  0.1066  0.4836 -0.7694
    4PTM    HD2  175   4.849   7.161  12.585  0.9977  1.1400 -0.7458
    4PTM    CE1  176   4.667   7.395  12.338  0.0220  0.0419  0.1721
    4PTM    HE1  177   4.614   7.458  12.269  0.5871 -0.0816 -0.3818
    4PTM    CE2  178   4.868   7.305  12.432  0.4470 -0.2119 -0.4529
    4PTM    HE2  179   4.975   7.291  12.436  0.4915  0.2170  0.0114
    4PTM     CZ  180   4.807   7.391  12.339  0.2122  0.0356  0.0014
    4PTM     HZ  181   4.868   7.453  12.275 -1.2294  1.2795 -0.2486
    5DIG     C5  182   4.298   7.208  12.587  0.3478  0.8658 -0.1766
    5DIG    H51  183   4.356   7.256  12.669  0.1102  2.7069 -1.0429
    5DIG    H52  184   4.199   7.179  12.627  1.1059 -0.1847  0.9882
    5DIG     O6  185   4.267   7.312  12.495  0.1760  0.0195 -0.5162
    5DIG     C7  186   4.197   7.425  12.553 -0.1790 -0.4879 -0.6516
    5DIG    H71  187   4.138   7.390  12.640  2.1538  0.4717  1.4220
    5DIG    H72  188   4.131   7.477  12.480  0.9945  1.5406 -0.3395
    5DIG     C8  189   4.290   7.538  12.599  0.4735  0.7201  0.8425
    5DIG     O8  190   4.404   7.567  12.570 -0.6007  0.5969 -0.0318
    5DIG     O9  191   4.219   7.622  12.687  0.1975  0.1218  0.3100
    5DIG     H9  192   4.276   7.697  12.702  0.7573 -0.2017 -0.1436
    1PTV    CLP  193   2.724   6.286   0.487  0.5833 -0.6547  1.2636
    1PTV     OL  194   2.846   6.308   0.481 -0.3865 -0.2024 -0.1118
    1PTV     NL  195   2.646   6.346   0.395  0.0239  0.4193  0.6485
    1PTV     CA  196   2.704   6.433   0.285  0.1064 -0.0938 -0.7234
    1PTV    HA1  197   2.763   6.510   0.333 -1.7327 -0.1489  1.8392
    1PTV    HA2  198   2.622   6.476   0.229 -0.2439 -0.2376 -0.3248
    1PTV     CB  199   2.500   6.336   0.397  0.0240  0.0034 -0.5960
    1PTV    HB1  200   2.467   6.304   0.498  2.2189 -0.8137 -0.0643
    1PTV    HB2  201   2.455   6.436   0.380  0.6141  0.6582  1.3926
    1PTV     CG  202   2.435   6.247   0.293 -0.0965  0.0324 -0.0592
    1PTV    CD1  203   2.407   6.110   0.315  0.3206  0.2129  0.2274
    1PTV    HD1  204   2.428   6.073   0.414 -1.2900  1.9419  1.2834
    1PTV    CD2  205   2.390   6.305   0.172 -0.4443  0.3671 -0.3364
    1PTV    HD2  206   2.410   6.410   0.154 -1.9554  0.3301 -2.7355
    1PTV    CE1  207   2.341   6.029   0.214 -0.2877  0.2554  0.1022
    1PTV    HE1  208   2.311   5.926   0.227 -0.7225  0.3140 -0.4074
    1PTV    CE2  209   2.331   6.230   0.072  0.6615 -0.1299  0.0256
    1PTV    HE2  210   2.298   6.282  -0.016  2.0076  0.8463  0.0581
    1PTV     CZ  211   2.297   6.097   0.099  0.2614 -0.2207  0.6266
    1PTV     HZ  212   2.247   6.041   0.021  1.4311 -1.7189  0.9006
    1PTV    CP2  213   2.788   6.352   0.192  0.3562 -0.2428 -0.5135
    1PTV    OL2  214   2.848   6.402   0.097  0.0298 -0.0149  0.2139
    1PTV     NT  215   2.791   6.216   0.202  0.4755  0.6980 -0.3868
    1PTV    HN1  216   2.822   6.155   0.129 -1.0652 -0.2866 -0.2553
    1PTV    HN2  217   2.744   6.177   0.282  1.1793  2.0489  0.7327
    2PTM    CLP  218   2.480   6.198   0.733 -0.3587 -0.3524  0.0552
    2PTM     OL  219   2.451   6.085   0.696 -0.2043 -0.2137  0.7413
    2PTM     NL  220   2.598   6.258   0.704 -0.0483  0.0456  0.0386
    2PTM     CA  221   2.673   6.193   0.594 -0.0223 -0.6785 -0.3635
    2PTM    HA1  222   2.622   6.113   0.542 -0.3742  0.2765 -1.5063
    2PTM    HA2  223   2.758   6.148   0.644 -0.5233 -1.7808 -0.4611
    2PTM     CB  224   2.659   6.352   0.795  0.0063 -0.0883  0.0438
    2PTM    HB1  225   2.743   6.402   0.742  1.3568 -0.2884  1.9203
    2PTM    HB2  226   2.589   6.435   0.818  0.3117  0.5378 -1.2040
    2PTM     CG  227   2.717   6.295   0.929  0.7261 -0.2927  0.6352
    2PTM    CD1  228   2.667   6.338   1.052 -0.2755  0.5174  0.6557
    2PTM    HD1  229   2.578   6.398   1.054  0.7120  2.2204 -1.9147
    2PTM    CD2  230   2.833   6.212   0.924 -0.1337 -0.1410 -0.3388
    2PTM    HD2  231   2.867   6.183   0.826  0.4399  0.4028 -0.3072
    2PTM    CE1  232   2.724   6.288   1.172 -1.0089 -1.0490  0.0814
    2PTM    HE1  233   2.674   6.321   1.262 -1.0726  4.7909 -1.6701
    2PTM    CE2  234   2.893   6.177   1.049 -0.2503  0.7682 -0.2664
    2PTM    HE2  235   2.980   6.115   1.032  0.0167  1.2310 -0.6595
    2PTM     CZ  236   2.838   6.206   1.174  0.8158  0.1918  0.1695
    2PTM     HZ  237   2.875   6.161   1.265  1.6954 -0.0058 -0.2760
    3PTM    CLP  238   2.258   6.101   0.924  0.3718  0.0126 -0.2498
    3PTM     OL  239   2.356   6.078   0.993 -0.2661 -0.2110 -0.8687
    3PTM     NL  240   2.261   6.205   0.837  0.5267  0.1140 -1.1318
    3PTM     CA  241   2.384   6.275   0.812  0.4343  0.0689  0.0619
    3PTM    HA1  242   2.432   6.293   0.907 -0.3649  0.8290  0.3318
    3PTM    HA2  243   2.368   6.368   0.760 -0.1419 -0.8009 -1.3584
    3PTM     CB  244   2.144   6.259   0.779  0.5993 -0.6136  0.1839
    3PTM    HB1  245   2.070   6.277   0.860  2.0371 -0.0089  1.4291
    3PTM    HB2  246   2.169   6.356   0.731 -1.4264 -1.1354 -2.0786
    3PTM     CG  247   2.074   6.194   0.664  0.6233 -0.7156 -0.1173
    3PTM    CD1  248   1.941   6.143   0.678 -0.4498  0.2597  0.1938
    3PTM    HD1  249   1.895   6.161   0.774 -0.7208 -0.0034  0.1180
    3PTM    CD2  250   2.131   6.186   0.538 -0.2054 -0.0595 -1.0585
    3PTM    HD2  251   2.234   6.218   0.534  0.2375 -1.4085 -0.9700
    3PTM    CE1  252   1.870   6.104   0.563  0.6408 -0.0988 -0.0470
    3PTM    HE1  253   1.766   6.076   0.569 -0.3214  2.5915 -1.9417
    3PTM    CE2  254   2.061   6.138   0.425  0.0437 -0.1485  0.1777
    3PTM    HE2  255   2.107   6.127   0.328  0.9651 -1.0483  0.6960
    3PTM     CZ  256   1.931   6.094   0.438  0.1999 -0.1577  0.3710
    3PTM     HZ  257   1.879   6.069   0.347  1.5536  0.1421 -0.5065
    4PTM    CLP  258   2.249   5.797   0.936 -0.3903 -0.0920 -0.2525
    4PTM     OL  259   2.321   5.833   0.836 -0.3800  0.5654 -0.1474
    4PTM     NL  260   2.156   5.884   0.990 -0.0639  0.1047 -0.5483
    4PTM     CA  261   2.137   6.007   0.929  0.0941 -0.3632  0.1429
    4PTM    HA1  262   2.060   6.060   0.983 -1.3405 -1.4891 -0.6860
    4PTM    HA2  263   2.114   5.998   0.823 -0.2021  2.8882 -0.1642
    4PTM     CB  264   2.064   5.849   1.100  0.7795 -0.4412  0.5647
    4PTM    HB1  265   1.975   5.915   1.095  1.6149  0.6635 -0.1260
    4PTM    HB2  266   2.023   5.747   1.082  1.9457 -0.7579 -0.4620
    4PTM     CG  267   2.109   5.847   1.236  0.5048 -1.3679 -0.1746
    4PTM    CD1  268   2.236   5.900   1.268  0.3515 -0.8286 -0.1205
    4PTM    HD1  269   2.302   5.931   1.189  1.0329 -2.1404 -0.0926
    4PTM    CD2  270   2.033   5.791   1.342  0.4726 -0.2658 -0.1890
    4PTM    HD2  271   1.931   5.764   1.318  0.1070  0.3732  0.5992
    4PTM    CE1  272   2.280   5.910   1.399  0.1771  0.4571 -0.9683
    4PTM    HE1  273   2.383   5.926   1.425  0.5358 -1.6427 -0.9518
    4PTM    CE2  274   2.080   5.794   1.474 -0.0375 -0.1922  0.2084
    4PTM    HE2  275   2.013   5.750   1.546 -0.2056 -1.0821 -0.4745
    4PTM     CZ  276   2.206   5.844   1.504  0.0209 -0.2200 -0.5948
    4PTM     HZ  277   2.239   5.845   1.607  0.3100 -1.0472 -0.6710
    5DIG     C5  278   2.245   5.651   0.978 -0.6786  0.5095 -0.6149
    5DIG    H51  279   2.143   5.611   0.956 -0.7583 -0.0230  0.6601
    5DIG    H52  280   2.262   5.653   1.087 -2.7175 -0.9241 -0.2243
    5DIG     O6  281   2.341   5.570   0.918 -0.0034  0.5302  0.3243
    5DIG     C7  282   2.332   5.429   0.956 -0.2329 -0.2028  0.6204
    5DIG    H71  283   2.228   5.391   0.957 -0.1893 -0.3237  1.5930
    5DIG    H72  284   2.361   5.422   1.063 -1.1486  0.6298  0.9332
    5DIG     C8  285   2.411   5.332   0.865  0.5062 -0.0620 -0.7579
    5DIG     O8  286   2.412   5.333   0.744  0.1525  0.5870 -0.5478
    5DIG     O9  287   2.483   5.229   0.928  0.3741 -0.4784 -0.3258
    5DIG     H9  288   2.541   5.191   0.863 -0.1391 -0.9952 -0.4903
    1PTV    CLP  289   3.502   6.410  13.117 -0.7160  0.0045 -0.8579
    1PTV     OL  290   3.611   6.421  13.168  0.2648 -0.3023  0.3643
    1PTV     NL  291   3.472   6.299  13.049 -0.5881  0.3154 -0.2429
    1PTV     CA  292   3.564   6.189  13.056 -0.0061 -0.2106  0.0043
    1PTV    HA1  293   3.603   6.188  13.157 -1.4148  1.8213  0.6342
    1PTV    HA2  294   3.651   6.201  12.993  1.5647 -3.2255  1.3814
    1PTV     CB  295   3.354   6.298  12.961 -0.1318  0.5665 -0.0746
    1PTV    HB1  296   3.333   6.191  12.940  0.6630  0.3910 -0.0087
    1PTV    HB2  297   3.266   6.346  13.010 -1.7777 -1.7601 -0.5858
    1PTV     CG  298   3.362   6.369  12.824 -0.2241 -0.5284  0.4822
    1PTV    CD1  299   3.249   6.396  12.748 -0.1773 -0.0733 -0.3405
    1PTV    HD1  300   3.157   6.350  12.780 -1.2305  0.9198 -1.8141
    1PTV    CD2  301   3.486   6.419  12.788 -0.3208  0.0752  0.1212
    1PTV    HD2  302   3.574   6.385  12.840  1.3147  0.3254 -2.2850
    1PTV    CE1  303   3.259   6.474  12.635 -0.3396  0.2940 -0.4784
    1PTV    HE1  304   3.170   6.484  12.574 -0.9437 -0.9762  0.1397
    1PTV    CE2  305   3.500   6.489  12.667  0.0655  0.1984  0.7186
    1PTV    HE2  306   3.596   6.522  12.631 -1.1501  1.9711 -1.0989
    1PTV     CZ  307   3.384   6.521  12.591 -0.1796  0.1971  0.1073
    1PTV     HZ  308   3.406   6.567  12.496  3.9000  0.5983  1.0512
    1PTV    CP2  309   3.510   6.059  13.031  0.0906 -0.4675 -0.3918
    1PTV    OL2  310   3.545   5.988  12.934  0.5716 -0.0670 -0.6717
    1PTV     NT  311   3.427   6.012  13.125  0.2452 -0.4257 -0.1374
    1PTV    HN1  312   3.383   5.923  13.112  0.6686 -0.5069 -1.0458
    1PTV    HN2  313   3.390   6.072  13.196  0.5110  0.4488 -0.7142
    2PTM    CLP  314   3.546   6.723  13.113  0.0503 -0.3439  0.3357
    2PTM     OL  315   3.563   6.699  12.994  0.5691  0.3003 -0.5385
    2PTM     NL  316   3.469   6.641  13.190 -0.3412 -0.2483  0.2129
    2PTM     CA  317   3.402   6.523  13.125 -0.2334  0.5991 -0.2125
    2PTM    HA1  318   3.364   6.561  13.031 -0.2690  0.5949 -0.2004
    2PTM    HA2  319   3.328   6.484  13.193  2.8840 -3.8475  1.1192
    2PTM     CB  320   3.445   6.656  13.332 -0.1756  0.5165 -1.2695
    2PTM    HB1  321   3.446   6.558  13.385  1.2655 -0.2415 -2.5857
    2PTM    HB2  322   3.527   6.719  13.373 -1.3027  1.9758 -1.1643
    2PTM     CG  323   3.311   6.707  13.377  0.0992  0.0236  0.3346
    2PTM    CD1  324   3.206   6.618  13.417  0.5676  0.6372  0.2538
    2PTM    HD1  325   3.203   6.511  13.403 -1.1419  0.8472 -1.2945
    2PTM    CD2  326   3.283   6.851  13.367  0.6340 -0.1681 -0.4256
    2PTM    HD2  327   3.352   6.922  13.325 -1.0727  0.9876 -1.4165
    2PTM    CE1  328   3.084   6.672  13.465  0.3787  0.2610  0.3567
    2PTM    HE1  329   3.005   6.607  13.500 -0.5281  1.7132  1.0735
    2PTM    CE2  330   3.165   6.895  13.421  0.0400  0.6261 -0.1963
    2PTM    HE2  331   3.151   7.002  13.428  1.0629  0.7493  0.0389
    2PTM     CZ  332   3.073   6.807  13.482  0.2729 -0.0201 -0.0026
    2PTM     HZ  333   2.983   6.844  13.528  0.1439 -0.4235  0.0742
    3PTM    CLP  334   3.631   7.035  13.021  0.4351 -0.0074 -0.8536
    3PTM     OL  335   3.510   7.058  13.034 -0.2468 -0.4046 -0.1085
    3PTM     NL  336   3.687   6.921  13.073 -0.1921  0.1615 -0.0534
    3PTM     CA  337   3.603   6.849  13.174  0.6010 -1.0513  0.3104
    3PTM    HA1  338   3.528   6.918  13.211  1.8927  0.8043 -0.4031
    3PTM    HA2  339   3.674   6.828  13.253  0.7131  1.2716  0.8945
    3PTM     CB  340   3.825   6.886  13.050  0.3532  0.2640 -0.2071
    3PTM    HB1  341   3.837   6.777  13.065 -1.1945  0.0749 -0.2080
    3PTM    HB2  342   3.855   6.907  12.945 -0.7215 -2.9522 -1.2932
    3PTM     CG  343   3.935   6.938  13.142 -0.0110  0.3684 -0.5745
    3PTM    CD1  344   4.065   6.915  13.113 -0.7836  0.1921 -0.5612
    3PTM    HD1  345   4.089   6.845  13.034  1.7232 -0.2899  0.5381
    3PTM    CD2  346   3.900   7.025  13.253  0.0953  0.5429  0.2884
    3PTM    HD2  347   3.797   7.042  13.283 -0.1068 -0.8806  0.4724
    3PTM    CE1  348   4.165   6.976  13.187  0.1171  0.1645  0.4065
    3PTM    HE1  349   4.264   6.958  13.148  0.1016  0.1703  0.3637
    3PTM    CE2  350   4.004   7.091  13.316  0.3498  0.2652 -0.1371
    3PTM    HE2  351   3.967   7.155  13.395  0.7201 -0.5662  0.7245
    3PTM     CZ  352   4.136   7.079  13.274 -0.6997  0.8081 -0.2536
    3PTM     HZ  353   4.221   7.129  13.317 -0.4188  0.3384 -0.2566
    4PTM    CLP  354   3.926   7.257  12.932  0.0150 -0.9950 -0.2561
    4PTM     OL  355   3.968   7.192  12.839 -0.3428 -0.2267  0.2913
    4PTM     NL  356   3.804   7.231  12.996 -0.1682  0.6109 -0.2707
    4PTM     CA  357   3.714   7.135  12.933  0.8106  0.6007  0.0218
    4PTM    HA1  358   3.768   7.074  12.863 -1.3030  0.0665 -1.2536
    4PTM    HA2  359   3.639   7.190  12.878  0.0560 -1.5078 -1.2005
    4PTM     CB  360   3.748   7.313  13.101  0.0890  0.2741  0.4985
    4PTM    HB1  361   3.680   7.245  13.156 -1.5074 -1.0022 -2.7725
    4PTM    HB2  362   3.824   7.329  13.180 -0.6123 -0.6076  1.3869
    4PTM     CG  363   3.668   7.441  13.071  0.2559 -0.5459 -0.4182
    4PTM    CD1  364   3.703   7.563  13.134 -0.1826 -0.2733  0.3832
    4PTM    HD1  365   3.779   7.566  13.210 -1.4530 -0.2288  1.7121
    4PTM    CD2  366   3.557   7.449  12.981 -0.2727  0.1887  0.3081
    4PTM    HD2  367   3.533   7.361  12.923  2.7825 -0.6708  0.1534
    4PTM    CE1  368   3.641   7.680  13.104  0.0380 -1.0480 -1.0007
    4PTM    HE1  369   3.662   7.768  13.163  0.3442 -1.9447  0.2729
    4PTM    CE2  370   3.485   7.564  12.951 -0.1757 -0.3590  0.0977
    4PTM    HE2  371   3.396   7.562  12.889 -0.3552  1.1981  0.2620
    4PTM     CZ  372   3.533   7.686  13.009 -0.2187  0.0884  0.2156
    4PTM     HZ  373   3.482   7.779  12.991  1.3418  1.1780  1.1804
    5DIG     C5  374   4.007   7.372  12.978 -0.4898  0.4489 -0.5977
    5DIG    H51  375   4.104   7.371  12.924  0.0304  1.1629  0.2887
    5DIG    H52  376   4.018   7.367  13.088 -1.9452  2.7464 -0.2905
    5DIG     O6  377   3.941   7.498  12.960  0.2496  0.6393  0.4593
    5DIG     C7  378   3.902   7.536  12.826 -0.3717  0.0280  0.2944
    5DIG    H71  379   3.808   7.488  12.791 -0.6578 -0.2488  1.4225
    5DIG    H72  380   3.976   7.501  12.751  1.6059  0.4528  1.9577
    5DIG     C8  381   3.896   7.682  12.805  0.7119  0.2772  0.1894
    5DIG     O8  382   3.922   7.772  12.884 -0.4547 -0.1161  0.2935
    5DIG     O9  383   3.848   7.710  12.684 -0.6319 -0.4030  0.2822
    5DIG     H9  384   3.860   7.805  12.676  0.2620 -0.4953  0.4816
    1PTV    CLP  385   2.591   6.856   0.682 -0.1612  0.8007 -0.5673
    1PTV     OL  386   2.707   6.890   0.705 -0.1716 -0.4756 -0.7479
    1PTV     NL  387   2.513   6.925   0.589  0.3118 -0.1128  0.3926
    1PTV     CA  388   2.584   7.037   0.524 -0.2094  0.2666 -0.1495
    1PTV    HA1  389   2.628   7.092   0.605  2.8110 -1.5186 -0.4435
    1PTV    HA2  390   2.501   7.097   0.490 -2.3257 -1.5370  1.5190
    1PTV     CB  391   2.372   6.913   0.565 -0.2794 -0.1288 -0.1319
    1PTV    HB1  392   2.325   6.863   0.652 -1.8337  1.0981 -0.2438
    1PTV    HB2  393   2.330   7.014   0.544  3.1995  1.2211 -1.3555
    1PTV     CG  394   2.328   6.830   0.444  0.1032  0.1155 -0.1115
    1PTV    CD1  395   2.344   6.884   0.316 -0.0215  0.5216 -0.1696
    1PTV    HD1  396   2.385   6.982   0.297 -1.0200  0.9816  0.0253
    1PTV    CD2  397   2.288   6.695   0.460 -0.0183  0.1455 -0.7507
    1PTV    HD2  398   2.288   6.661   0.563 -1.2784  0.3880 -0.6528
    1PTV    CE1  399   2.306   6.812   0.201 -0.0874 -0.1471  0.3466
    1PTV    HE1  400   2.311   6.847   0.099  1.5893  1.6006  0.9596
    1PTV    CE2  401   2.254   6.625   0.347  0.1396 -0.5439 -0.3576
    1PTV    HE2  402   2.202   6.530   0.344 -2.1160  0.5490  1.4989
    1PTV     CZ  403   2.269   6.676   0.218  0.1694 -0.2994 -0.6177
    1PTV     HZ  404   2.236   6.622   0.130 -2.4619  1.3465 -0.7422
    1PTV    CP2  405   2.689   7.008   0.422  0.4969 -0.5174  0.5352
    1PTV    OL2  406   2.750   6.902   0.424 -0.4497 -0.2980 -0.0011
    1PTV     NT  407   2.714   7.097   0.328  0.1904 -0.2303  0.3113
    1PTV    HN1  408   2.773   7.063   0.255  0.4019  1.2835 -0.2590
    1PTV    HN2  409   2.643   7.167   0.318 -0.5199 -0.3619  3.4159
    2PTM    CLP  410   2.323   6.710   0.896 -0.2057 -0.4956 -0.2401
    2PTM     OL  411   2.295   6.619   0.817  0.2461  0.5079 -0.0041
    2PTM     NL  412   2.436   6.785   0.875  0.2972 -0.0544 -0.4219
    2PTM     CA  413   2.522   6.744   0.762 -0.0029 -1.0200 -0.6930
    2PTM    HA1  414   2.465   6.695   0.685 -1.8900  0.3399 -0.2232
    2PTM    HA2  415   2.599   6.685   0.812 -1.4549 -1.3678  1.2519
    2PTM     CB  416   2.464   6.893   0.963 -0.4297  0.2849 -0.1291
    2PTM    HB1  417   2.530   6.960   0.903 -2.1817  1.0617 -1.2792
    2PTM    HB2  418   2.377   6.956   0.989 -1.0593  0.5119 -2.4998
    2PTM     CG  419   2.542   6.850   1.080  0.4022 -0.0059 -0.6932
    2PTM    CD1  420   2.493   6.874   1.210  0.6746  0.2738 -0.1721
    2PTM    HD1  421   2.398   6.917   1.238  0.2280 -1.0650  0.4380
    2PTM    CD2  422   2.666   6.784   1.068  0.3665 -0.1494 -0.5700
    2PTM    HD2  423   2.691   6.746   0.971  1.2855  1.5037 -1.0242
    2PTM    CE1  424   2.578   6.858   1.320  0.4490  0.3995  0.5517
    2PTM    HE1  425   2.543   6.873   1.421 -0.7256 -2.6843  0.7164
    2PTM    CE2  426   2.748   6.759   1.183  0.0328  0.3439  0.1063
    2PTM    HE2  427   2.839   6.703   1.168 -1.7088 -2.2970 -1.2928
    2PTM     CZ  428   2.701   6.803   1.307  0.0005 -0.3269 -0.0760
    2PTM     HZ  429   2.755   6.792   1.400 -0.0459 -0.0702 -0.0199
    3PTM    CLP  430   2.278   6.519   1.107 -0.5029  0.5375  0.3925
    3PTM     OL  431   2.398   6.548   1.119  0.2368  0.0112 -0.4060
    3PTM     NL  432   2.180   6.611   1.068 -0.0958  0.1412 -0.3891
    3PTM     CA  433   2.228   6.735   1.009 -0.1144 -0.3165 -0.7028
    3PTM    HA1  434   2.262   6.797   1.090  0.3366 -2.0985  0.5071
    3PTM    HA2  435   2.145   6.775   0.952  1.8919  1.3543 -2.6522
    3PTM     CB  436   2.044   6.602   1.115  0.1294  0.5432  0.0761
    3PTM    HB1  437   2.046   6.545   1.210  2.7954 -0.1651 -0.3208
    3PTM    HB2  438   1.997   6.700   1.138 -0.6607  0.6901 -1.9145
    3PTM     CG  439   1.951   6.537   1.013  0.1860 -0.1236  0.2011
    3PTM    CD1  440   1.839   6.466   1.067 -0.4575 -0.1412 -0.3698
    3PTM    HD1  441   1.822   6.465   1.174 -0.3564  0.0078 -0.3528
    3PTM    CD2  442   1.960   6.540   0.874  0.4360  0.8361  0.8351
    3PTM    HD2  443   2.029   6.603   0.821  0.0041 -0.0904 -0.9369
    3PTM    CE1  444   1.744   6.390   0.994  0.3362 -0.0722  0.3660
    3PTM    HE1  445   1.655   6.352   1.042  0.6890 -1.3825  0.0213
    3PTM    CE2  446   1.860   6.474   0.796 -0.4303 -0.5723 -0.1430
    3PTM    HE2  447   1.863   6.488   0.689 -3.1065  0.0372 -0.1945
    3PTM     CZ  448   1.754   6.398   0.855 -0.2122 -0.7808  0.2024
    3PTM     HZ  449   1.679   6.359   0.788 -1.1324  0.8419  0.2341
    4PTM    CLP  450   2.071   6.247   1.263 -0.1774  0.0535 -0.1865
    4PTM     OL  451   2.016   6.198   1.169 -0.1081  1.0358  0.6627
    4PTM     NL  452   2.177   6.335   1.254 -0.2586 -0.4456 -0.6055
    4PTM     CA  453   2.233   6.380   1.122  0.2451  0.1856 -0.1263
    4PTM    HA1  454   2.152   6.362   1.054 -1.3298 -2.7022  2.2761
    4PTM    HA2  455   2.314   6.313   1.097  0.5308  0.2977  0.4675
    4PTM     CB  456   2.226   6.403   1.373 -0.3549 -0.5564 -0.1281
    4PTM    HB1  457   2.268   6.499   1.334 -2.2791 -0.8273 -3.2477
    4PTM    HB2  458   2.146   6.434   1.444  0.9693  1.7827  0.4440
    4PTM     CG  459   2.338   6.338   1.460 -0.3290  0.2504 -0.2755
    4PTM    CD1  460   2.436   6.256   1.397 -0.0019 -0.1620 -0.3082
    4PTM    HD1  461   2.441   6.250   1.289  0.5379 -0.5788 -0.2634
    4PTM    CD2  462   2.330   6.352   1.594 -0.6783 -0.6139 -0.0488
    4PTM    HD2  463   2.262   6.410   1.655  0.6254 -0.2147  1.0635
    4PTM    CE1  464   2.527   6.191   1.478 -0.3235  0.2325  0.7364
    4PTM    HE1  465   2.610   6.138   1.433  0.1005  1.5433 -0.0721
    4PTM    CE2  466   2.420   6.280   1.673 -0.0466 -0.2464 -0.3614
    4PTM    HE2  467   2.425   6.296   1.779  0.7713 -0.6589 -0.3291
    4PTM     CZ  468   2.522   6.200   1.617 -0.0052 -0.4746  0.2727
    4PTM     HZ  469   2.596   6.148   1.677  0.9766  2.2622  1.5751
    5DIG     C5  470   2.043   6.182   1.402 -0.1272 -0.0359  0.5446
    5DIG    H51  471   2.146   6.156   1.436 -0.2134 -0.3414  0.5729
    5DIG    H52  472   1.990   6.090   1.369 -0.5042  0.6492 -0.7799
    5DIG     O6  473   1.961   6.257   1.489 -0.1145  0.5215 -0.0467
    5DIG     C7  474   1.959   6.197   1.612  0.1164 -0.1247 -0.6379
    5DIG    H71  475   1.938   6.276   1.687  3.7805  1.3829 -0.9888
    5DIG    H72  476   2.059   6.155   1.638  0.0792 -0.1993 -0.6153
    5DIG     C8  477   1.866   6.078   1.640 -0.3467  0.6136  0.3911
    5DIG     O8  478   1.866   6.010   1.744  0.7929 -0.5555 -0.0153
    5DIG     O9  479   1.787   6.040   1.533 -0.4582 -0.3864 -0.3453
    5DIG     H9  480   1.728   5.972   1.567  0.1859  0.0788  1.8596
    1PTV    CLP  481   2.854   7.104  13.175 -0.2278 -0.2408  0.0270
    1PTV     OL  482   2.857   7.152  13.289  0.4173  0.5324  1.2157
    1PTV     NL  483   2.810   6.976  13.155  0.0789 -0.3787 -0.6019
    1PTV     CA  484   2.755   6.908  13.265  0.7821 -0.1561  0.0904
    1PTV    HA1  485   2.803   6.928  13.360 -3.1233 -1.2930  2.5075
    1PTV    HA2  486   2.758   6.804  13.236 -2.7434 -0.8730  1.7887
    1PTV     CB  487   2.811   6.904  13.032  0.4129  0.0612  0.3558
    1PTV    HB1  488   2.732   6.826  13.034 -0.2175  0.5256 -2.3606
    1PTV    HB2  489   2.770   6.964  12.948  0.6519 -0.2363  0.0223
    1PTV     CG  490   2.939   6.838  12.990 -0.0842 -0.9771  0.3251
    1PTV    CD1  491   3.060   6.841  13.065  0.1629  0.3935 -0.5494
    1PTV    HD1  492   3.066   6.875  13.168 -1.4584 -3.7351  1.1166
    1PTV    CD2  493   2.938   6.792  12.857 -0.2035 -0.2882 -0.3395
    1PTV    HD2  494   2.844   6.793  12.803 -1.2072 -1.3325  1.3024
    1PTV    CE1  495   3.180   6.797  13.010  0.2146  0.8781 -0.4600
    1PTV    HE1  496   3.269   6.783  13.068  1.0464 -1.7162 -2.1819
    1PTV    CE2  497   3.060   6.741  12.803 -0.6146 -0.0477 -0.0327
    1PTV    HE2  498   3.053   6.697  12.705 -1.3022  0.7841 -0.3699
    1PTV     CZ  499   3.176   6.752  12.878  0.1381  0.2330  0.3404
    1PTV     HZ  500   3.266   6.708  12.839  1.4594 -0.2615  3.6373
    1PTV    CP2  501   2.607   6.929  13.282 -0.6150  0.1349 -0.3755
    1PTV    OL2  502   2.526   6.843  13.248 -0.1101 -0.7450  0.0863
    1PTV     NT  503   2.562   7.046  13.323 -0.1226 -0.2420 -0.2556
    1PTV    HN1  504   2.463   7.051  13.331 -0.1811 -2.2747  1.0104
    1PTV    HN2  505   2.626   7.123  13.313 -0.5304 -0.0231 -1.3295
    2PTM    CLP  506   3.096   7.147  12.909  0.2274  0.5787  0.2816
    2PTM     OL  507   3.015   7.151  12.816 -0.1531  0.7254  0.1519
    2PTM     NL  508   3.052   7.172  13.037 -0.0050 -0.4082 -0.2431
    2PTM     CA  509   2.906   7.187  13.057  0.2296  0.1270  0.6819
    2PTM    HA1  510   2.849   7.154  12.971  0.6444  0.9902  0.0617
    2PTM    HA2  511   2.874   7.288  13.079  0.9725  0.3169  0.8927
    2PTM     CB  512   3.145   7.185  13.149 -0.4033  0.2915  0.2048
    2PTM    HB1  513   3.126   7.109  13.227  1.1975 -0.0228  0.3211
    2PTM    HB2  514   3.245   7.146  13.119 -0.8758 -0.2708 -0.6993
    2PTM     CG  515   3.164   7.320  13.212  0.4658 -0.0610  0.2121
    2PTM    CD1  516   3.230   7.427  13.147 -0.1501  0.4424  0.0165
    2PTM    HD1  517   3.271   7.402  13.050  1.9329 -0.9459  1.1889
    2PTM    CD2  518   3.118   7.341  13.342  0.2235  0.4452  0.0500
    2PTM    HD2  519   3.063   7.264  13.395 -0.7967  0.9623 -0.2387
    2PTM    CE1  520   3.261   7.539  13.214 -0.7321 -0.1850 -0.1361
    2PTM    HE1  521   3.324   7.608  13.160  0.5444 -1.2602 -0.0745
    2PTM    CE2  522   3.136   7.466  13.400  0.4034  0.8695 -0.1128
    2PTM    HE2  523   3.101   7.469  13.502 -1.9948 -0.4816 -0.8070
    2PTM     CZ  524   3.216   7.561  13.340 -0.0771 -0.4362  0.5463
    2PTM     HZ  525   3.238   7.649  13.399 -2.3679  1.5797 -1.3648
    3PTM    CLP  526   3.331   7.277  12.705  0.0531  0.1726 -0.4589
    3PTM     OL  527   3.320   7.361  12.790  0.1298  0.3502  0.0153
    3PTM     NL  528   3.280   7.152  12.734  0.6021 -0.4739  0.1419
    3PTM     CA  529   3.239   7.125  12.877  0.1158 -0.1718  0.1972
    3PTM    HA1  530   3.291   7.199  12.937  1.5682 -0.0958 -1.0975
    3PTM    HA2  531   3.274   7.026  12.904  4.2576  1.6654  2.6641
    3PTM     CB  532   3.287   7.046  12.635  0.1722 -0.2464  0.2322
    3PTM    HB1  533   3.222   6.963  12.672  0.5939 -0.0163  1.5468
    3PTM    HB2  534   3.246   7.080  12.538  2.0247  0.2169 -0.4205
    3PTM     CG  535   3.420   6.977  12.614 -0.3165  0.3775  0.0940
    3PTM    CD1  536   3.468   6.901  12.718  0.2291 -0.6386 -0.6924
    3PTM    HD1  537   3.407   6.888  12.806 -0.2190  0.4967 -0.8334
    3PTM    CD2  538   3.493   6.989  12.490  0.1025  0.1939 -0.3291
    3PTM    HD2  539   3.462   7.050  12.406  1.8555 -0.9853 -1.9225
    3PTM    CE1  540   3.595   6.837  12.709 -0.2196 -0.1728  0.1129
    3PTM    HE1  541   3.620   6.764  12.784  0.2019  0.0333  0.1737
    3PTM    CE2  542   3.622   6.929  12.479  0.1258 -0.3098  0.2697
    3PTM    HE2  543   3.676   6.939  12.386  0.0378  0.7710  0.3302
    3PTM     CZ  544   3.663   6.838  12.581 -0.0336  0.6596  0.1918
    3PTM     HZ  545   3.758   6.787  12.571 -0.2646  0.0590  0.9503
    4PTM    CLP  546   3.368   7.543  12.522  0.7711  0.5691 -0.9576
    4PTM     OL  547   3.258   7.499  12.483  0.1755  0.4631  0.0391
    4PTM     NL  548   3.452   7.453  12.580 -0.1740 -0.7865  0.6063
    4PTM     CA  549   3.410   7.312  12.584 -0.1458  0.4636  0.4994
    4PTM    HA1  550   3.491   7.240  12.581 -0.1616  0.4812 -0.5625
    4PTM    HA2  551   3.341   7.285  12.506 -0.4687 -0.1294  0.9780
    4PTM     CB  552   3.595   7.481  12.624  0.4992 -0.3254 -0.0229
    4PTM    HB1  553   3.621   7.589  12.618 -1.3692  0.0975 -1.8064
    4PTM    HB2  554   3.594   7.441  12.728  0.1594  0.1023  0.1414
    4PTM     CG  555   3.700   7.401  12.545 -0.6418 -1.0285 -0.4423
    4PTM    CD1  556   3.772   7.466  12.435  0.2808  0.5434  0.1203
    4PTM    HD1  557   3.739   7.564  12.405 -0.9029  0.0831 -0.1261
    4PTM    CD2  558   3.746   7.278  12.583 -0.3375  0.3378 -0.1672
    4PTM    HD2  559   3.693   7.227  12.662 -0.8393 -1.7025 -1.7278
    4PTM    CE1  560   3.863   7.391  12.364 -0.0103 -0.3551  0.1847
    4PTM    HE1  561   3.904   7.421  12.269 -0.1908 -1.5473 -0.2912
    4PTM    CE2  562   3.851   7.207  12.518 -0.4955 -0.5745 -0.2481
    4PTM    HE2  563   3.883   7.112  12.557 -2.2783 -0.0404  2.9353
    4PTM     CZ  564   3.906   7.268  12.411 -0.5544 -0.0072  0.3028
    4PTM     HZ  565   3.977   7.210  12.354 -0.5508  0.0545  0.2448
    5DIG     C5  566   3.404   7.690  12.500  0.3248  0.3155  0.4293
    5DIG    H51  567   3.328   7.728  12.429 -1.6353 -0.2796  2.1215
    5DIG    H52  568   3.504   7.700  12.454  0.4553 -2.8330 -0.1374
    5DIG     O6  569   3.388   7.765  12.620  0.0138  0.0652 -0.6352
    5DIG     C7  570   3.412   7.907  12.596  0.6673 -0.3246  0.0171
    5DIG    H71  571   3.317   7.964  12.587  1.8980  1.8356 -0.1128
    5DIG    H72  572   3.466   7.921  12.500  0.0789 -0.6428 -0.3658
    5DIG     C8  573   3.492   7.969  12.709 -0.2477 -0.6570 -0.0436
    5DIG     O8  574   3.537   7.924  12.811 -0.8239 -0.3504 -0.4392
    5DIG     O9  575   3.508   8.108  12.675  0.1106  0.4683  0.6122
    5DIG     H9  576   3.548   8.156  12.748 -0.9327  1.0856  0.8021
    1PTV    CLP  577   2.371   7.320   0.696  0.0426  0.2623 -0.3245
    1PTV     OL  578   2.488   7.351   0.678  0.0126 -0.6784 -0.0679
    1PTV     NL  579   2.267   7.382   0.637  0.0895  0.0064 -0.1086
    1PTV     CA  580   2.300   7.507   0.575  0.5049 -0.0657  0.0394
    1PTV    HA1  581   2.318   7.489   0.470  0.2075  0.1041 -0.0414
    1PTV    HA2  582   2.382   7.550   0.630 -1.6261  2.1832  1.6128
    1PTV     CB  583   2.131   7.326   0.623  0.3451  0.4175  0.1560
    1PTV    HB1  584   2.096   7.293   0.723 -3.6884 -0.2420 -1.3124
    1PTV    HB2  585   2.063   7.407   0.589 -0.9477 -0.7646 -0.1566
    1PTV     CG  586   2.107   7.208   0.520 -0.3409 -0.1795  0.3002
    1PTV    CD1  587   2.161   7.213   0.391 -0.2242  0.1233  0.4679
    1PTV    HD1  588   2.213   7.304   0.365 -2.4073  0.7282 -2.1914
    1PTV    CD2  589   2.029   7.096   0.560  0.0168  0.7958 -0.0231
    1PTV    HD2  590   2.000   7.105   0.664  0.6399  2.8517  0.0023
    1PTV    CE1  591   2.123   7.112   0.296  0.5105  1.0709 -0.2781
    1PTV    HE1  592   2.142   7.118   0.190 -2.2627 -3.4673 -1.2921
    1PTV    CE2  593   1.988   7.001   0.470 -0.1112 -0.2879 -0.0310
    1PTV    HE2  594   1.933   6.911   0.495 -2.0511  0.4275 -1.4958
    1PTV     CZ  595   2.031   7.011   0.340  0.0550 -0.7965 -0.2506
    1PTV     HZ  596   1.984   6.944   0.270 -3.0374 -0.0578  0.9337
    1PTV    CP2  597   2.192   7.609   0.591 -0.4702  0.0351 -0.1043
    1PTV    OL2  598   2.167   7.653   0.704 -0.6153  0.0910  0.5928
    1PTV     NT  599   2.117   7.645   0.486 -0.5720 -0.1814  0.6279
    1PTV    HN1  600   2.081   7.738   0.488 -2.1496 -0.7498  0.0191
    1PTV    HN2  601   2.128   7.594   0.401  5.0898 -0.8543  1.3746
    2PTM    CLP  602   2.194   7.188   0.989 -0.0197 -0.0504  0.3434
    2PTM     OL  603   2.125   7.112   0.917  0.2446  0.0004 -0.0929
    2PTM     NL  604   2.301   7.254   0.930 -0.3034  0.2511 -0.1951
    2PTM     CA  605   2.340   7.205   0.794 -0.3646 -0.5527 -0.1660
    2PTM    HA1  606   2.267   7.138   0.750 -1.9395  2.1489 -1.9541
    2PTM    HA2  607   2.432   7.149   0.806 -0.6623 -0.7181  1.7086
    2PTM     CB  608   2.383   7.348   1.005 -0.2222  0.2702  0.6715
    2PTM    HB1  609   2.447   7.411   0.941  0.3538  1.3486  2.2503
    2PTM    HB2  610   2.319   7.425   1.052 -1.1112 -0.7562  1.2064
    2PTM     CG  611   2.463   7.297   1.114 -0.5346  0.0589 -0.3519
    2PTM    CD1  612   2.566   7.207   1.099  0.2257  0.4914  0.0812
    2PTM    HD1  613   2.598   7.174   1.002  0.2180  0.7721 -0.0191
    2PTM    CD2  614   2.444   7.339   1.248 -0.5660 -0.5024  0.0616
    2PTM    HD2  615   2.365   7.407   1.277 -0.7868 -0.0050 -1.6318
    2PTM    CE1  616   2.649   7.160   1.204  0.4605 -0.4756 -0.5604
    2PTM    HE1  617   2.729   7.092   1.176  0.1779 -1.5736  1.1611
    2PTM    CE2  618   2.524   7.298   1.359  0.4424  0.2947 -0.7098
    2PTM    HE2  619   2.504   7.341   1.456 -0.3180 -3.0458  0.7691
    2PTM     CZ  620   2.633   7.211   1.338 -0.4006 -0.2798  0.3297
    2PTM     HZ  621   2.708   7.187   1.412  1.3918  0.1630 -1.2561
    3PTM    CLP  622   2.005   7.029   1.212  0.1055 -0.0731 -0.0122
    3PTM     OL  623   2.101   6.952   1.199  0.4006 -0.2545  0.1299
    3PTM     NL  624   2.019   7.161   1.170  0.3088  0.3693 -0.4155
    3PTM     CA  625   2.149   7.210   1.133  0.3289  0.3916  0.0053
    3PTM    HA1  626   2.219   7.153   1.192 -0.5265 -0.5605  0.1099
    3PTM    HA2  627   2.153   7.315   1.157 -0.4569 -0.0797  2.3914
    3PTM     CB  628   1.902   7.252   1.179 -0.3445 -0.0283  0.1505
    3PTM    HB1  629   1.807   7.197   1.194  0.6346 -1.8682 -0.1153
    3PTM    HB2  630   1.922   7.324   1.261  0.9902  1.5619 -1.4843
    3PTM     CG  631   1.890   7.329   1.046 -0.4423  0.6048 -0.2776
    3PTM    CD1  632   1.821   7.275   0.936 -0.1317  0.2754 -0.9706
    3PTM    HD1  633   1.775   7.180   0.954 -0.0291  0.5228  0.8522
    3PTM    CD2  634   1.948   7.454   1.029  0.2012 -0.6018  0.2245
    3PTM    HD2  635   1.996   7.504   1.113 -1.8019  0.1741  0.9706
    3PTM    CE1  636   1.805   7.349   0.813  0.1383 -0.1587 -0.4845
    3PTM    HE1  637   1.746   7.306   0.733 -1.4762  1.1701 -0.0648
    3PTM    CE2  638   1.922   7.533   0.915  1.2252  0.0091  0.3755
    3PTM    HE2  639   1.954   7.636   0.906 -0.8580  0.5327 -2.5948
    3PTM     CZ  640   1.868   7.476   0.796  0.3491  0.4093 -0.0389
    3PTM     HZ  641   1.852   7.538   0.710  1.4502 -0.8215 -1.1781
    4PTM    CLP  642   1.803   6.765   1.376  0.1516 -0.6548  0.6737
    4PTM     OL  643   1.712   6.776   1.291  0.2238  0.0841 -0.2320
    4PTM     NL  644   1.891   6.869   1.380  0.4372 -0.0529  0.6558
    4PTM     CA  645   1.879   6.969   1.276 -0.3168  0.5139 -0.1278
    4PTM    HA1  646   1.828   7.052   1.322 -0.7696 -0.5592  1.3952
    4PTM    HA2  647   1.829   6.932   1.187  0.3830  4.2703 -2.2688
    4PTM     CB  648   1.976   6.897   1.497 -0.1022 -0.0338  0.0192
    4PTM    HB1  649   2.023   6.997   1.487 -0.4017  0.2411  1.2108
    4PTM    HB2  650   1.910   6.892   1.586  0.1092 -0.2310  0.1661
    4PTM     CG  651   2.094   6.797   1.528 -0.6039 -0.2239 -1.1149
    4PTM    CD1  652   2.135   6.778   1.665  0.3778 -0.3625  0.1096
    4PTM    HD1  653   2.068   6.817   1.741 -1.7654  0.6101 -2.1181
    4PTM    CD2  654   2.194   6.754   1.433  0.1189 -0.1028 -0.1126
    4PTM    HD2  655   2.177   6.773   1.328  2.4752  4.4872  0.0788
    4PTM    CE1  656   2.256   6.717   1.698  0.0683 -0.6750 -0.2653
    4PTM    HE1  657   2.275   6.705   1.803  0.7622  2.5451  0.0850
    4PTM    CE2  658   2.320   6.714   1.470  0.2233 -0.1839 -0.3544
    4PTM    HE2  659   2.393   6.698   1.392  1.8175 -3.3632  1.6009
    4PTM     CZ  660   2.357   6.691   1.601  0.0617 -0.2629  0.3876
    4PTM     HZ  661   2.454   6.654   1.631 -0.5705 -1.7814  0.6038
    5DIG     C5  662   1.811   6.650   1.471  0.0365 -0.4349  0.2729
    5DIG    H51  663   1.784   6.695   1.569  0.8815 -0.7222  0.6498
    5DIG    H52  664   1.909   6.599   1.480  1.6420  2.4239  0.1017
    5DIG     O6  665   1.711   6.549   1.450 -0.0089  0.0367 -0.3022
    5DIG     C7  666   1.709   6.449   1.550  0.2041  0.3572  0.4006
    5DIG    H71  667   1.670   6.490   1.646  0.2175 -0.8278  0.9378
    5DIG    H72  668   1.811   6.412   1.576 -0.7243 -1.9595  1.0598
    5DIG     C8  669   1.600   6.336   1.536  0.2418  0.5306  0.4267
    5DIG     O8  670   1.525   6.311   1.442  0.3239 -0.0269  0.6369
    5DIG     O9  671   1.598   6.247   1.643  0.2363  0.2553  0.2521
    5DIG     H9  672   1.518   6.199   1.623  0.1013  0.6194 -0.0994
    1PTV    CLP  673   2.567   7.368  12.990 -0.2134  0.0387 -0.0531
    1PTV     OL  674   2.539   7.252  13.021  0.1141 -0.0319  0.0932
    1PTV     NL  675   2.612   7.391  12.861 -0.4528  0.0660 -0.0011
    1PTV     CA  676   2.639   7.284  12.770  0.0260  0.4241 -0.2128
    1PTV    HA1  677   2.649   7.190  12.824  1.6308 -0.4539 -1.9160
    1PTV    HA2  678   2.718   7.306  12.701 -1.1059 -0.1103 -1.7440
    1PTV     CB  679   2.644   7.525  12.813  0.1769 -0.2854  0.2319
    1PTV    HB1  680   2.626   7.515  12.704 -0.7876 -1.5773  0.4787
    1PTV    HB2  681   2.577   7.607  12.844  2.3015  1.3794  0.6697
    1PTV     CG  682   2.785   7.580  12.819  0.1974  0.5404  0.8277
    1PTV    CD1  683   2.885   7.503  12.871  0.5190  0.1648 -0.0734
    1PTV    HD1  684   2.871   7.403  12.909  0.6872 -0.0492 -0.5688
    1PTV    CD2  685   2.819   7.705  12.762  0.1767  0.3467 -0.2981
    1PTV    HD2  686   2.751   7.773  12.712  0.4373  1.2122  0.4958
    1PTV    CE1  687   3.020   7.554  12.872 -0.3699  0.0560 -0.2688
    1PTV    HE1  688   3.099   7.487  12.904  1.8027  1.9507 -1.3597
    1PTV    CE2  689   2.948   7.754  12.758  0.1989 -0.0700 -0.3096
    1PTV    HE2  690   2.973   7.851  12.717 -0.6117  0.1217 -0.3579
    1PTV     CZ  691   3.046   7.678  12.811  0.8732 -0.4096  0.4511
    1PTV     HZ  692   3.148   7.714  12.804  0.8507 -0.0121  1.8628
    1PTV    CP2  693   2.511   7.261  12.694  0.1203  0.3005  0.4733
    1PTV    OL2  694   2.505   7.287  12.574  0.9567  0.5460 -0.5547
    1PTV     NT  695   2.413   7.209  12.761 -0.2098 -0.2165  0.3339
    1PTV    HN1  696   2.330   7.196  12.707  0.3856 -0.2268 -0.6046
    1PTV    HN2  697   2.423   7.211  12.861 -0.6131 -0.7967  0.3878
    2PTM    CLP  698   2.708   7.664  13.120  0.8658 -0.1405  0.1934
    2PTM     OL  699   2.645   7.745  13.048  0.2598  0.0907 -0.3898
    2PTM     NL  700   2.662   7.535  13.143 -0.6575  0.3834  0.2410
    2PTM     CA  701   2.544   7.489  13.072  0.4466  0.6010 -0.4183
    2PTM    HA1  702   2.485   7.563  13.020  0.0795 -0.5398 -1.6740
    2PTM    HA2  703   2.481   7.445  13.148  0.8146  4.1603  2.1921
    2PTM     CB  704   2.725   7.455  13.249 -0.2684 -0.0741 -0.7857
    2PTM    HB1  705   2.691   7.350  13.236 -1.0901 -0.4842  3.2863
    2PTM    HB2  706   2.836   7.453  13.241 -0.3586  0.4261 -2.5806
    2PTM     CG  707   2.696   7.485  13.398  0.6452 -0.6374  0.0706
    2PTM    CD1  708   2.774   7.429  13.503 -0.9146  0.3312  0.5726
    2PTM    HD1  709   2.857   7.362  13.483  0.6442  1.3165  3.2458
    2PTM    CD2  710   2.584   7.566  13.434  0.6721 -0.7561  0.2142
    2PTM    HD2  711   2.518   7.607  13.359 -0.1143 -0.4999  1.0371
    2PTM    CE1  712   2.756   7.470  13.631 -0.6273  0.4157 -0.9513
    2PTM    HE1  713   2.825   7.453  13.712 -0.7789  2.5242 -0.3131
    2PTM    CE2  714   2.550   7.576  13.572 -0.4449  0.2711  0.1663
    2PTM    HE2  715   2.476   7.645  13.610  0.1273  0.0329  1.7731
    2PTM     CZ  716   2.639   7.537  13.668 -0.0462 -0.9388 -0.7030
    2PTM     HZ  717   2.621   7.574  13.768  0.4814  0.3003 -1.0569
    3PTM    CLP  718   2.779   7.919  13.286  0.0257  0.2437  0.8486
    3PTM     OL  719   2.695   7.853  13.349  0.8420 -0.3911  0.5449
    3PTM     NL  720   2.857   7.852  13.191  0.6794  0.2809  0.7272
    3PTM     CA  721   2.847   7.705  13.185  0.3555 -0.9352 -0.3828
    3PTM    HA1  722   2.852   7.663  13.285 -0.4839 -1.5636 -0.5944
    3PTM    HA2  723   2.924   7.664  13.121  1.2102  0.6448 -0.4370
    3PTM     CB  724   2.927   7.914  13.076 -0.1905  0.5848 -1.0756
    3PTM    HB1  725   2.917   7.850  12.986 -2.5427  0.4706 -0.7945
    3PTM    HB2  726   2.879   8.004  13.031  1.2585  1.8853 -0.1210
    3PTM     CG  727   3.072   7.942  13.092 -0.2817 -0.0204  0.1642
    3PTM    CD1  728   3.138   8.034  13.008 -0.3074  0.3618  0.6743
    3PTM    HD1  729   3.079   8.076  12.928 -0.6109  1.2227  1.3462
    3PTM    CD2  730   3.155   7.887  13.196 -0.4894 -0.0258  0.5674
    3PTM    HD2  731   3.110   7.819  13.267 -0.8985 -1.0200 -0.6027
    3PTM    CE1  732   3.270   8.077  13.033  0.4259 -0.0167  0.0569
    3PTM    HE1  733   3.316   8.152  12.970  0.9200 -0.2558  0.1306
    3PTM    CE2  734   3.296   7.919  13.213  0.2180 -0.2221  0.0937
    3PTM    HE2  735   3.351   7.873  13.293 -2.0755 -2.1446  0.6892
    3PTM     CZ  736   3.351   8.013  13.123 -0.0082  0.3294 -0.0064
    3PTM     HZ  737   3.451   8.051  13.136  1.2019 -2.8974  0.9828
    4PTM    CLP  738   2.981   8.223  13.333  0.2233  0.5477  0.2017
    4PTM     OL  739   2.949   8.266  13.224 -0.0466  0.4173  0.9406
    4PTM     NL  740   2.922   8.106  13.363 -0.2373  0.3805  0.2158
    4PTM     CA  741   2.792   8.067  13.301 -0.2839 -0.1238  0.6353
    4PTM    HA1  742   2.773   8.103  13.201  0.2129 -0.4313  0.4240
    4PTM    HA2  743   2.714   8.097  13.369  0.9200  0.7230  1.6921
    4PTM     CB  744   2.976   8.010  13.463 -0.3519  0.2019 -0.1212
    4PTM    HB1  745   2.928   7.910  13.457  0.8786 -0.3180 -4.1095
    4PTM    HB2  746   3.084   7.988  13.446  0.0825  0.6990  1.7599
    4PTM     CG  747   2.955   8.046  13.606  0.4583  0.0949  0.3551
    4PTM    CD1  748   2.829   8.087  13.654 -0.0879 -0.9468 -0.8689
    4PTM    HD1  749   2.750   8.081  13.580 -0.2629 -2.2038 -0.6085
    4PTM    CD2  750   3.066   8.061  13.691  0.5169 -0.1935  0.2298
    4PTM    HD2  751   3.168   8.041  13.661 -0.6236 -2.3268 -2.6649
    4PTM    CE1  752   2.810   8.115  13.793  0.8937  0.2182  0.7426
    4PTM    HE1  753   2.709   8.140  13.824  0.9408 -0.8280  1.7767
    4PTM    CE2  754   3.051   8.091  13.827 -0.0549  0.1343 -0.3035
    4PTM    HE2  755   3.136   8.099  13.894 -0.9661 -1.9356  1.2260
    4PTM     CZ  756   2.921   8.111  13.877  0.3228  0.0615  0.4686
    4PTM     HZ  757   2.916   8.152  13.977  0.3722 -1.0541  0.9405
    5DIG     C5  758   3.117   8.253  13.395  0.7289  0.4448 -0.0268
    5DIG    H51  759   3.175   8.164  13.361 -1.8907 -1.1284 -0.6725
    5DIG    H52  760   3.105   8.261  13.505  0.8727 -0.5477  0.0679
    5DIG     O6  761   3.168   8.379  13.357 -0.1996  0.5389 -0.5281
    5DIG     C7  762   3.264   8.372  13.254 -0.2470 -0.2593 -0.0333
    5DIG    H71  763   3.214   8.341  13.160  0.7811  2.8732 -1.7514
    5DIG    H72  764   3.346   8.302  13.279  0.4277  0.7606  0.6871
    5DIG     C8  765   3.334   8.511  13.224 -0.2539 -0.0401 -0.3695
    5DIG     O8  766   3.293   8.624  13.255  0.3618 -0.2867 -0.0053
    5DIG     O9  767   3.451   8.505  13.145  0.3047  0.5358 -0.1551
    5DIG     H9  768   3.475   8.596  13.125 -1.5802  1.0606 -0.2333
    1PTV    CLP  769   2.303   7.814   1.309  0.6363 -0.5865 -0.8281
    1PTV     OL  770   2.402   7.879   1.273  0.0567  0.7347 -0.6109
    1PTV     NL  771   2.178   7.871   1.317 -0.4360  0.2292  0.5110
    1PTV     CA  772   2.162   8.014   1.286  0.7676 -0.2726 -0.1215
    1PTV    HA1  773   2.224   8.081   1.343 -2.8548  3.5312 -0.1182
    1PTV    HA2  774   2.063   8.035   1.324 -0.4327 -1.3636 -2.4038
    1PTV     CB  775   2.078   7.795   1.391  0.5144 -0.2337  0.3224
    1PTV    HB1  776   2.089   7.684   1.397  0.4264 -0.3783 -1.4670
    1PTV    HB2  777   2.076   7.837   1.493  1.0374  0.0146  0.2297
    1PTV     CG  778   1.936   7.814   1.335 -0.3157  0.3648  0.3805
    1PTV    CD1  779   1.912   7.791   1.197 -0.7488  0.0460  0.1869
    1PTV    HD1  780   1.991   7.762   1.130 -1.1957 -1.9421  0.4622
    1PTV    CD2  781   1.829   7.851   1.416  0.4151 -0.1832 -0.3092
    1PTV    HD2  782   1.855   7.866   1.520 -0.1820  1.1521 -0.3347
    1PTV    CE1  783   1.783   7.805   1.143 -0.1068 -0.7166  0.0830
    1PTV    HE1  784   1.767   7.783   1.039  0.8853 -0.2545 -0.1856
    1PTV    CE2  785   1.700   7.867   1.364  0.3825  0.3536 -0.1139
    1PTV    HE2  786   1.623   7.891   1.436 -0.3351  3.2855 -1.6917
    1PTV     CZ  787   1.675   7.846   1.228  0.0774 -0.2891  0.0827
    1PTV     HZ  788   1.586   7.872   1.173  1.4464 -1.4190 -2.8665
    1PTV    CP2  789   2.169   8.052   1.138 -0.3616  0.1422  0.2610
    1PTV    OL2  790   2.198   7.969   1.052  0.1384  0.0889  0.7839
    1PTV     NT  791   2.146   8.183   1.111  0.1927 -0.1582 -0.5644
    1PTV    HN1  792   2.120   8.209   1.018 -0.5977  1.2355 -0.0020
    1PTV    HN2  793   2.121   8.251   1.181  3.0741  1.8687 -1.3246
    2PTM    CLP  794   2.240   7.547   1.545  0.2741  0.7414 -0.0209
    2PTM     OL  795   2.178   7.472   1.472 -0.0948 -0.0166 -0.4309
    2PTM     NL  796   2.314   7.651   1.501 -0.9305  0.2576 -0.1789
    2PTM     CA  797   2.329   7.672   1.354  0.3906 -0.6627  0.2126
    2PTM    HA1  798   2.264   7.607   1.297  1.4423 -1.1689 -0.4524
    2PTM    HA2  799   2.433   7.657   1.330  0.2651 -0.0735 -0.7564
    2PTM     CB  800   2.394   7.729   1.589  0.1866  0.3307 -0.5520
    2PTM    HB1  801   2.393   7.832   1.546  0.1223  0.2200 -0.8176
    2PTM    HB2  802   2.338   7.750   1.683  0.0544 -1.3745 -0.2201
    2PTM     CG  803   2.535   7.682   1.622  0.0569 -0.6732 -0.4316
    2PTM    CD1  804   2.576   7.552   1.648  0.0797  0.2679 -0.0693
    2PTM    HD1  805   2.511   7.466   1.637  1.5239 -0.8722 -0.0823
    2PTM    CD2  806   2.630   7.787   1.632 -0.3328  1.0658 -0.0723
    2PTM    HD2  807   2.606   7.885   1.596  0.1287  0.4602 -2.1841
    2PTM    CE1  808   2.708   7.517   1.678  0.3492 -0.4624  0.7046
    2PTM    HE1  809   2.730   7.414   1.702  0.4970  0.0944  3.2935
    2PTM    CE2  810   2.766   7.754   1.651  0.7657  0.3922 -0.1480
    2PTM    HE2  811   2.844   7.829   1.643  0.8353  0.2994 -0.3444
    2PTM     CZ  812   2.803   7.624   1.684 -0.0412 -0.6908  1.2750
    2PTM     HZ  813   2.908   7.604   1.701  0.5067  0.0224 -0.9553
    3PTM    CLP  814   2.200   7.275   1.696  0.1935 -0.2163 -0.0724
    3PTM     OL  815   2.317   7.270   1.655 -0.5960 -0.1526 -0.2998
    3PTM     NL  816   2.141   7.401   1.713  0.3013  0.6544 -0.1494
    3PTM     CA  817   2.208   7.518   1.692 -1.1697 -0.5674 -0.2601
    3PTM    HA1  818   2.305   7.515   1.739 -2.3862  0.0244  2.4596
    3PTM    HA2  819   2.153   7.604   1.729 -0.3282  0.6110 -1.6234
    3PTM     CB  820   2.002   7.417   1.743 -0.0821  0.5488 -0.0229
    3PTM    HB1  821   1.969   7.354   1.829  1.0927  0.0558  0.0773
    3PTM    HB2  822   1.990   7.519   1.786  1.1240  0.6338  0.1407
    3PTM     CG  823   1.904   7.410   1.629  0.8663  0.1492 -0.3153
    3PTM    CD1  824   1.896   7.504   1.525 -0.8329 -0.1905 -0.3292
    3PTM    HD1  825   1.953   7.595   1.533  0.0791 -0.7294 -0.5654
    3PTM    CD2  826   1.818   7.295   1.615 -0.0661  0.4845 -0.3587
    3PTM    HD2  827   1.806   7.220   1.692 -0.8162  1.4579  0.5020
    3PTM    CE1  828   1.807   7.498   1.422 -0.0739 -0.0894  0.0248
    3PTM    HE1  829   1.812   7.575   1.346  1.1434  0.1683  0.3383
    3PTM    CE2  830   1.722   7.283   1.508 -0.6484  0.5642  0.3125
    3PTM    HE2  831   1.665   7.193   1.493 -2.1847  1.1377  2.2792
    3PTM     CZ  832   1.728   7.379   1.409  0.3767  0.2475 -0.7031
    3PTM     HZ  833   1.662   7.371   1.324  0.0945  0.5955 -0.5253
    4PTM    CLP  834   2.028   7.026   1.915 -0.0359 -0.6377 -0.3882
    4PTM     OL  835   1.946   7.000   1.832  0.0094 -0.0355  0.4153
    4PTM     NL  836   2.130   7.104   1.876 -0.3205 -0.3235 -0.1551
    4PTM     CA  837   2.120   7.147   1.735  1.0008  0.2879 -0.0708
    4PTM    HA1  838   2.020   7.150   1.696  1.0392 -0.0687 -0.2041
    4PTM    HA2  839   2.162   7.058   1.691 -1.6189 -0.5048 -1.1204
    4PTM     CB  840   2.242   7.141   1.962  0.4629 -0.4186 -0.3298
    4PTM    HB1  841   2.297   7.230   1.924  1.8051 -1.8975 -2.0874
    4PTM    HB2  842   2.213   7.179   2.062 -3.0181  0.6279 -1.6137
    4PTM     CG  843   2.344   7.030   1.975  0.2327 -0.0452  0.0969
    4PTM    CD1  844   2.417   6.994   1.866  0.6089 -0.2785 -0.5753
    4PTM    HD1  845   2.414   7.035   1.766  0.6187  0.7355 -0.1719
    4PTM    CD2  846   2.364   6.961   2.099 -0.1020  0.5303 -0.0197
    4PTM    HD2  847   2.296   6.980   2.181 -0.4187 -1.2757  0.1583
    4PTM    CE1  848   2.520   6.896   1.873  0.2117  0.5936  0.6607
    4PTM    HE1  849   2.582   6.881   1.786 -0.6156  1.8116 -0.1676
    4PTM    CE2  850   2.463   6.861   2.112  0.1351 -0.1810  0.3676
    4PTM    HE2  851   2.467   6.796   2.198  2.0013  1.9004  1.9399
    4PTM     CZ  852   2.539   6.829   2.000 -0.0872 -0.3309 -0.2930
    4PTM     HZ  853   2.600   6.740   2.012 -0.5642 -0.4219  1.9069
    5DIG     C5  854   2.005   6.984   2.059  0.0403 -0.0007 -0.3588
    5DIG    H51  855   1.982   7.077   2.115 -0.9217  0.2242 -1.1043
    5DIG    H52  856   2.097   6.932   2.095  0.2834  0.1859 -0.7051
    5DIG     O6  857   1.883   6.904   2.065 -0.5049 -0.2890  0.2914
    5DIG     C7  858   1.844   6.878   2.201 -0.0544  0.1920 -0.1482
    5DIG    H71  859   1.825   6.974   2.254  1.1608 -0.1903  1.0324
    5DIG    H72  860   1.924   6.816   2.246 -1.1864 -1.0700  0.1729
    5DIG     C8  861   1.706   6.806   2.219  0.1063  0.3243 -0.3904
    5DIG     O8  862   1.640   6.794   2.320 -0.0246  0.6106 -0.4001
    5DIG     O9  863   1.654   6.740   2.103  0.3532  0.2877  0.4791
    5DIG     H9  864   1.562   6.719   2.120  0.4340  1.4381  2.7565
    1PTV    CLP  865   2.011   7.969   0.368 -0.2807 -0.6463 -0.3964
    1PTV     OL  866   1.978   7.909   0.475  0.0815 -0.3220  0.4227
    1PTV     NL  867   1.948   7.934   0.250 -0.2694 -0.3123  0.2668
    1PTV     CA  868   1.870   7.811   0.237  0.2652  0.3887  1.2463
    1PTV    HA1  869   1.874   7.752   0.327 -0.5199 -0.2183  0.9056
    1PTV    HA2  870   1.914   7.760   0.152  1.7920 -0.2621  2.3907
    1PTV     CB  871   1.975   8.012   0.131 -0.0164 -0.1066 -0.1023
    1PTV    HB1  872   2.084   8.028   0.117 -0.0862  0.4770  0.0251
    1PTV    HB2  873   1.935   7.952   0.046  2.6690 -1.2443 -0.6528
    1PTV     CG  874   1.904   8.146   0.111 -0.2067  0.9174 -0.7487
    1PTV    CD1  875   1.764   8.148   0.130 -0.1617  0.1006  0.5213
    1PTV    HD1  876   1.719   8.054   0.160 -0.0995  1.0719  4.0206
    1PTV    CD2  877   1.971   8.267   0.086  0.2495  0.3187 -0.1541
    1PTV    HD2  878   2.078   8.276   0.081  0.3166  0.0493  0.7255
    1PTV    CE1  879   1.692   8.264   0.118  0.0177  0.1317 -0.5375
    1PTV    HE1  880   1.586   8.261   0.138  0.4053 -0.5806  1.8035
    1PTV    CE2  881   1.899   8.387   0.081  0.6972 -0.6385  0.3355
    1PTV    HE2  882   1.946   8.482   0.062  2.0926 -1.7297 -2.2946
    1PTV     CZ  883   1.756   8.385   0.088 -0.0235  0.4869 -0.1260
    1PTV     HZ  884   1.697   8.475   0.084  0.4879  0.8399  0.3289
    1PTV    CP2  885   1.725   7.831   0.214  0.0513 -0.2180  0.7011
    1PTV    OL2  886   1.687   7.830   0.096  0.0892 -0.3456  0.1792
    1PTV     NT  887   1.643   7.831   0.320 -0.3953  0.4134  0.4898
    1PTV    HN1  888   1.547   7.807   0.301  0.3126 -2.1459 -0.2329
    1PTV    HN2  889   1.675   7.793   0.406  1.8198 -0.1423 -0.5129
    2PTM    CLP  890   2.313   8.172   0.273  0.0875 -0.2936 -0.9564
    2PTM     OL  891   2.256   8.279   0.283  0.4819 -0.4431 -0.5642
    2PTM     NL  892   2.247   8.058   0.322  0.2628  0.4387 -0.1362
    2PTM     CA  893   2.113   8.076   0.376  0.9564  0.3257  0.2905
    2PTM    HA1  894   2.072   8.159   0.320  0.8738  0.3654  0.4115
    2PTM    HA2  895   2.124   8.099   0.481  1.0852  0.0500  0.3393
    2PTM     CB  896   2.311   7.928   0.341 -0.0714  0.1010  1.0729
    2PTM    HB1  897   2.226   7.857   0.356  1.1599 -0.8704  4.0616
    2PTM    HB2  898   2.345   7.898   0.239  0.0395  2.4595  0.3629
    2PTM     CG  899   2.405   7.894   0.446 -0.4709 -0.1873  0.3669
    2PTM    CD1  900   2.540   7.858   0.425  1.0028  0.0574  0.6937
    2PTM    HD1  901   2.582   7.854   0.325  0.0679  0.9607  0.2375
    2PTM    CD2  902   2.360   7.897   0.580  0.5682 -0.2138  0.3898
    2PTM    HD2  903   2.256   7.915   0.604  0.8935 -2.0426  3.8726
    2PTM    CE1  904   2.625   7.844   0.539 -0.3886 -0.0958  0.3286
    2PTM    HE1  905   2.727   7.819   0.514 -0.2997  0.4826  0.0837
    2PTM    CE2  906   2.448   7.874   0.688  0.3191  0.3038  1.0297
    2PTM    HE2  907   2.408   7.886   0.788 -1.4180  2.2539  0.1921
    2PTM     CZ  908   2.583   7.849   0.664 -0.1972 -0.4660 -1.1995
    2PTM     HZ  909   2.649   7.818   0.743 -0.2005  0.1162 -0.9627
    3PTM    CLP  910   2.549   8.376   0.290  0.9200 -0.3489 -0.8074
    3PTM     OL  911   2.557   8.325   0.398 -0.1064  0.0990  0.0503
    3PTM     NL  912   2.507   8.301   0.182 -0.3496  0.6177  0.0387
    3PTM     CA  913   2.445   8.167   0.202 -0.1831 -0.2873 -0.0430
    3PTM    HA1  914   2.518   8.115   0.263  0.6278 -0.2116 -0.9311
    3PTM    HA2  915   2.417   8.110   0.115  0.0312 -0.8772  0.2657
    3PTM     CB  916   2.526   8.357   0.050 -0.3390 -0.9446 -0.7837
    3PTM    HB1  917   2.635   8.375   0.037 -0.3910  1.5930  1.5070
    3PTM    HB2  918   2.508   8.276  -0.025  0.8137 -0.9545 -1.0778
    3PTM     CG  919   2.452   8.480  -0.006 -0.6595  0.0883 -0.1797
    3PTM    CD1  920   2.505   8.566  -0.105 -0.1868  0.4646 -0.5491
    3PTM    HD1  921   2.598   8.535  -0.150 -0.7769 -0.7624 -0.9844
    3PTM    CD2  922   2.324   8.510   0.046 -0.3397 -0.0397  0.0435
    3PTM    HD2  923   2.290   8.446   0.126  0.6020  0.5531  0.9544
    3PTM    CE1  924   2.427   8.662  -0.169  0.1055  0.8439  0.0205
    3PTM    HE1  925   2.457   8.732  -0.245  1.4595  0.9395  0.6172
    3PTM    CE2  926   2.247   8.603  -0.018  1.1234 -0.4191 -0.6670
    3PTM    HE2  927   2.148   8.625   0.020  1.4502 -0.4977  0.2532
    3PTM     CZ  928   2.292   8.680  -0.127  0.3093 -0.1224 -0.4400
    3PTM     HZ  929   2.225   8.755  -0.168 -0.1871  0.5929  1.5197
    4PTM    CLP  930   2.739   8.663   0.129 -0.2424  0.4083 -0.7919
    4PTM     OL  931   2.646   8.739   0.145 -0.1590  0.1408  0.3526
    4PTM     NL  932   2.731   8.546   0.201  0.7030  0.1986  0.5725
    4PTM     CA  933   2.599   8.520   0.271  0.2458  0.1548  0.0526
    4PTM    HA1  934   2.518   8.564   0.214  0.0371  0.7176  0.7694
    4PTM    HA2  935   2.606   8.564   0.369  0.9354  0.6327 -0.2068
    4PTM     CB  936   2.837   8.451   0.223 -0.1873 -0.0003  0.2251
    4PTM    HB1  937   2.794   8.351   0.247 -0.8346  0.0541 -0.6533
    4PTM    HB2  938   2.905   8.448   0.135  2.9378  1.6615  2.4013
    4PTM     CG  939   2.925   8.486   0.342  0.2952  0.3883 -0.2473
    4PTM    CD1  940   2.869   8.466   0.470 -0.2903 -0.4792  0.0669
    4PTM    HD1  941   2.770   8.424   0.484 -0.5423 -0.5620 -1.7207
    4PTM    CD2  942   3.056   8.549   0.331  0.2271  0.2055 -1.1515
    4PTM    HD2  943   3.101   8.561   0.234  1.3393 -0.7634 -0.7740
    4PTM    CE1  944   2.938   8.514   0.581  0.0933  1.0938 -0.8911
    4PTM    HE1  945   2.890   8.506   0.677 -0.2482 -2.6043 -1.2194
    4PTM    CE2  946   3.123   8.590   0.442 -0.3033 -0.1167 -0.0054
    4PTM    HE2  947   3.219   8.637   0.428  0.3427 -1.5061 -0.4190
    4PTM     CZ  948   3.062   8.582   0.564 -0.2125  0.0120  0.3785
    4PTM     HZ  949   3.109   8.634   0.646 -0.8565  0.8570  0.2269
    5DIG     C5  950   2.842   8.674   0.026 -0.3959 -0.6773  0.1993
    5DIG    H51  951   2.853   8.578  -0.028  0.2750  0.3585 -1.5934
    5DIG    H52  952   2.937   8.682   0.085 -1.3760 -2.9754  2.2510
    5DIG     O6  953   2.837   8.776  -0.069  0.2566 -0.4204 -0.1151
    5DIG     C7  954   2.948   8.766  -0.165  0.3738 -1.2295  0.2825
    5DIG    H71  955   2.984   8.661  -0.174  1.8056 -0.8064  0.8558
    5DIG    H72  956   3.030   8.823  -0.117 -0.1237  0.2150 -0.5300
    5DIG     C8  957   2.910   8.821  -0.306  0.2119  0.6009 -0.3192
    5DIG     O8  958   2.806   8.881  -0.339  0.3188 -0.7299 -0.3037
    5DIG     O9  959   2.991   8.785  -0.402 -0.4264 -0.6746 -0.6787
    5DIG     H9  960   2.961   8.820  -0.486 -0.7864  1.3538  0.2419
    1PTV    CLP  961   2.225   8.203   1.656 -0.3661  0.1032  0.2597
    1PTV     OL  962   2.318   8.287   1.644 -0.4223  0.1975  0.3439
    1PTV     NL  963   2.094   8.244   1.644  0.0555 -0.2328 -0.6091
    1PTV     CA  964   2.072   8.384   1.594  0.1303  0.1960  0.0409
    1PTV    HA1  965   2.156   8.442   1.629  0.3009  0.2914 -0.5255
    1PTV    HA2  966   1.973   8.407   1.630 -0.5173 -2.2078 -0.0262
    1PTV     CB  967   1.988   8.149   1.678  0.9867 -0.2298  0.1984
    1PTV    HB1  968   2.000   8.051   1.628 -0.9312 -0.5760  0.3147
    1PTV    HB2  969   2.000   8.116   1.783 -1.4194  0.2842  0.6966
    1PTV     CG  970   1.845   8.191   1.666 -0.3239  0.1722 -0.0309
    1PTV    CD1  971   1.801   8.198   1.534  0.4218  0.8863 -0.3952
    1PTV    HD1  972   1.863   8.155   1.457  0.2465 -0.9994  0.4508
    1PTV    CD2  973   1.767   8.244   1.768 -0.1337  0.6441 -0.5100
    1PTV    HD2  974   1.819   8.263   1.861  0.2807  1.1366 -0.8329
    1PTV    CE1  975   1.673   8.241   1.512 -0.5464 -0.1717 -0.0490
    1PTV    HE1  976   1.637   8.235   1.410  2.2630 -1.9051 -1.0339
    1PTV    CE2  977   1.634   8.279   1.748 -0.4670 -0.5022  0.6353
    1PTV    HE2  978   1.567   8.325   1.820 -2.4438 -0.0913 -1.3475
    1PTV     CZ  979   1.588   8.284   1.615 -0.4154 -0.1010  0.8226
    1PTV     HZ  980   1.493   8.328   1.591  0.5653  1.6741  0.0395
    1PTV    CP2  981   2.057   8.383   1.439  0.3500 -0.2952  0.6263
    1PTV    OL2  982   2.077   8.289   1.371 -0.2091  0.4344 -0.0431
    1PTV     NT  983   2.020   8.502   1.382 -0.1576  0.2273 -0.5830
    1PTV    HN1  984   2.036   8.511   1.284  2.3619 -0.5054 -0.3183
    1PTV    HN2  985   1.985   8.574   1.441 -1.6492 -2.8139  2.6484
    2PTM    CLP  986   2.147   7.923   1.842  0.2102 -0.3153 -0.6319
    2PTM     OL  987   2.114   7.838   1.762 -0.3837  0.3036 -0.1731
    2PTM     NL  988   2.238   8.018   1.819  0.1965 -0.7980  0.4519
    2PTM     CA  989   2.260   8.062   1.674 -0.0502  0.3130 -0.0308
    2PTM    HA1  990   2.204   7.998   1.608 -1.0951  1.1840 -0.0238
    2PTM    HA2  991   2.364   8.056   1.647  0.2199  2.2008  0.4281
    2PTM     CB  992   2.305   8.099   1.922  0.2644 -0.7135 -0.0814
    2PTM    HB1  993   2.283   8.207   1.907 -0.3764 -0.6297  1.2444
    2PTM    HB2  994   2.268   8.090   2.027 -0.3245  1.9485 -0.0100
    2PTM     CG  995   2.456   8.082   1.935  0.4209 -0.0405  0.1714
    2PTM    CD1  996   2.520   7.977   1.996  0.2392 -0.5141 -0.0675
    2PTM    HD1  997   2.457   7.908   2.051 -0.4323  0.8676  0.9617
    2PTM    CD2  998   2.536   8.184   1.876  0.6210 -0.1121 -0.4820
    2PTM    HD2  999   2.486   8.268   1.829  0.3197 -0.2710 -0.4465
    2PTM    CE1 1000   2.659   7.970   2.006  1.2184 -0.0066 -0.3263
    2PTM    HE1 1001   2.700   7.885   2.059  0.0035 -1.4272 -1.5806
    2PTM    CE2 1002   2.676   8.171   1.871  0.3778  0.1558  0.3250
    2PTM    HE2 1003   2.733   8.255   1.835  0.3147  0.7837  1.6127
    2PTM     CZ 1004   2.735   8.061   1.939 -0.8635  0.1823 -0.0628
    2PTM     HZ 1005   2.842   8.058   1.950 -0.8153  1.5695 -0.0227
    3PTM    CLP 1006   2.125   7.688   2.017  0.5824 -0.2641 -0.2837
    3PTM     OL 1007   2.242   7.713   1.988  0.2474  0.5353  0.2018
    3PTM     NL 1008   2.026   7.782   2.011 -0.0414  0.1444 -0.4264
    3PTM     CA 1009   2.091   7.910   1.983  0.0606 -0.7550  0.3553
    3PTM    HA1 1010   2.169   7.932   2.054  1.3643 -0.0071 -1.2298
    3PTM    HA2 1011   2.006   7.976   1.982  0.1196 -0.6773 -0.6379
    3PTM     CB 1012   1.892   7.763   2.055  0.2596 -0.8052 -0.3325
    3PTM    HB1 1013   1.876   7.680   2.127  0.1055  0.2558  0.8934
    3PTM    HB2 1014   1.862   7.849   2.118 -0.7177 -2.2382  1.2615
    3PTM     CG 1015   1.791   7.758   1.943 -0.0011  0.7432 -0.8019
    3PTM    CD1 1016   1.760   7.877   1.874 -0.0809  0.8311  0.6249
    3PTM    HD1 1017   1.789   7.973   1.914  1.3367  1.8204 -2.5157
    3PTM    CD2 1018   1.728   7.640   1.903  0.6143 -0.5018 -0.0192
    3PTM    HD2 1019   1.736   7.557   1.971  1.0881  1.0665  1.9534
    3PTM    CE1 1020   1.695   7.874   1.754  0.2165 -0.7455  0.2147
    3PTM    HE1 1021   1.656   7.964   1.710  0.5518 -1.9066 -2.6884
    3PTM    CE2 1022   1.659   7.628   1.779  0.3857 -0.0190 -0.0248
    3PTM    HE2 1023   1.614   7.536   1.743 -2.2908  1.2650 -0.1538
    3PTM     CZ 1024   1.647   7.747   1.709 -0.3273 -0.1212  0.1795
    3PTM     HZ 1025   1.588   7.741   1.619 -0.9254 -0.8072  0.6102
    4PTM    CLP 1026   2.020   7.370   2.197  0.8888  0.2911  0.1314
    4PTM     OL 1027   1.960   7.330   2.097  0.4494  0.0318  0.4090
    4PTM     NL 1028   2.091   7.485   2.176  0.2336 -0.1248  0.0161
    4PTM     CA 1029   2.086   7.543   2.035 -0.5616 -0.2240 -0.8479
    4PTM    HA1 1030   1.983   7.537   2.004 -1.0716 -2.8347  1.0371
    4PTM    HA2 1031   2.151   7.485   1.972  1.7742  0.7294  0.5660
    4PTM     CB 1032   2.186   7.536   2.277 -0.1471 -0.0471  0.0480
    4PTM    HB1 1033   2.226   7.632   2.239 -0.2647  0.0099  0.0653
    4PTM    HB2 1034   2.130   7.549   2.373 -0.0887 -0.0873  0.0877
    4PTM     CG 1035   2.301   7.449   2.297 -0.3057 -0.3974 -0.0939
    4PTM    CD1 1036   2.394   7.418   2.192  0.2531  0.3295  0.0488
    4PTM    HD1 1037   2.367   7.455   2.094  0.9662  2.1277  0.4928
    4PTM    CD2 1038   2.339   7.411   2.430  0.0416  0.0393  0.0517
    4PTM    HD2 1039   2.275   7.428   2.515 -2.3954 -0.7051 -1.5178
    4PTM    CE1 1040   2.515   7.355   2.222 -0.8243  0.1963  0.2071
    4PTM    HE1 1041   2.590   7.338   2.147 -1.6597  0.9278 -0.8162
    4PTM    CE2 1042   2.454   7.339   2.453  0.1895  0.0260  0.0540
    4PTM    HE2 1043   2.468   7.295   2.551  2.1341  0.7473  0.1339
    4PTM     CZ 1044   2.546   7.315   2.351  0.2119 -0.3506 -0.1264
    4PTM     HZ 1045   2.636   7.261   2.377  0.3454  0.6822  1.7305
    5DIG     C5 1046   2.022   7.287   2.325 -0.0609  0.2892  0.2765
    5DIG    H51 1047   2.039   7.355   2.411 -0.3753 -0.4643  0.9552
    5DIG    H52 1048   2.117   7.229   2.319 -0.6793 -0.6693 -0.6892
    5DIG     O6 1049   1.909   7.203   2.350  0.3432 -0.5523 -0.1276
    5DIG     C7 1050   1.789   7.287   2.374 -0.0041 -0.4456  0.0104
    5DIG    H71 1051   1.710   7.242   2.309  0.2429 -1.0232  0.1112
    5DIG    H72 1052   1.797   7.393   2.340 -0.8818 -0.5112 -0.4361
    5DIG     C8 1053   1.744   7.294   2.520 -0.3023  0.5099 -0.1328
    5DIG     O8 1054   1.798   7.236   2.613  0.1885  0.2142 -1.0086
    5DIG     O9 1055   1.631   7.366   2.536 -0.5082 -0.3050  0.6089
    5DIG     H9 1056   1.608   7.379   2.628 -0.1782  2.6137  0.3638
    1PTV    CLP 1057   1.973   8.307   0.756  0.1662 -0.8534  0.4398
    1PTV     OL 1058   2.021   8.250   0.853  0.0041  0.4765 -0.7466
    1PTV     NL 1059   1.888   8.243   0.664 -0.4817  0.2934  0.6498
    1PTV     CA 1060   1.843   8.108   0.695 -0.2156 -0.2088 -0.8150
    1PTV    HA1 1061   1.935   8.052   0.688  0.1613  0.2236  0.3904
    1PTV    HA2 1062   1.767   8.084   0.623  0.9980 -2.5875 -1.3910
    1PTV     CB 1063   1.862   8.288   0.530  0.0060  0.0027  0.3799
    1PTV    HB1 1064   1.952   8.325   0.475 -1.0721  1.1955 -0.6351
    1PTV    HB2 1065   1.817   8.213   0.462  0.4792 -1.5423  1.6988
    1PTV     CG 1066   1.750   8.396   0.518 -0.3390 -0.1812  0.0819
    1PTV    CD1 1067   1.627   8.382   0.588 -0.0997 -0.9732 -0.2509
    1PTV    HD1 1068   1.615   8.296   0.653  0.2656 -1.3363 -0.6534
    1PTV    CD2 1069   1.762   8.500   0.424 -0.5705  0.5166  0.3021
    1PTV    HD2 1070   1.849   8.495   0.360 -0.2186 -0.9105  0.8603
    1PTV    CE1 1071   1.528   8.473   0.568 -0.1331 -0.0696  0.0692
    1PTV    HE1 1072   1.436   8.462   0.624 -0.5478  0.0389 -0.5797
    1PTV    CE2 1073   1.655   8.586   0.395  0.5035  0.0728 -0.8989
    1PTV    HE2 1074   1.659   8.670   0.327  0.2979  1.2580  0.5030
    1PTV     CZ 1075   1.541   8.578   0.474  0.3481  0.4048  0.0305
    1PTV     HZ 1076   1.471   8.658   0.463  1.8484  2.0541  1.7892
    1PTV    CP2 1077   1.786   8.108   0.835  0.2656  0.6360  0.0157
    1PTV    OL2 1078   1.694   8.172   0.876  0.2062  0.5774  0.6724
    1PTV     NT 1079   1.837   8.020   0.921 -0.7294 -0.0344  0.4229
    1PTV    HN1 1080   1.818   8.033   1.019 -1.3648 -0.1534  0.3190
    1PTV    HN2 1081   1.906   7.953   0.894 -0.6685 -0.8673  2.4197
    2PTM    CLP 1082   2.175   8.587   0.576  0.0895  0.3325 -0.5993
    2PTM     OL 1083   2.100   8.686   0.595 -0.2805 -0.5223 -0.0178
    2PTM     NL 1084   2.142   8.466   0.635 -0.7642 -0.6837  0.1182
    2PTM     CA 1085   2.021   8.446   0.722 -0.1796  0.1005  0.4232
    2PTM    HA1 1086   1.940   8.498   0.673  1.4204  2.7764  0.3916
    2PTM    HA2 1087   2.045   8.505   0.810 -0.6020  1.3851 -0.2984
    2PTM     CB 1088   2.232   8.351   0.620  0.0563 -0.0128 -0.2228
    2PTM    HB1 1089   2.178   8.256   0.642  0.0279  0.3750  1.5750
    2PTM    HB2 1090   2.273   8.352   0.518 -0.5303 -0.3221 -0.4697
    2PTM     CG 1091   2.354   8.341   0.724 -0.2253 -0.4422  0.7449
    2PTM    CD1 1092   2.392   8.438   0.823 -0.4066 -0.2997  0.9889
    2PTM    HD1 1093   2.338   8.531   0.829  1.2748  0.9397 -1.3332
    2PTM    CD2 1094   2.429   8.221   0.719  0.1534 -0.5664 -0.0252
    2PTM    HD2 1095   2.420   8.152   0.637  1.8971 -0.5293 -0.2851
    2PTM    CE1 1096   2.493   8.410   0.911  0.1090 -0.4143  0.1305
    2PTM    HE1 1097   2.525   8.483   0.985 -0.2000 -1.6206  1.5033
    2PTM    CE2 1098   2.524   8.189   0.816 -0.1846 -0.1286 -1.0280
    2PTM    HE2 1099   2.577   8.094   0.816  0.8123  0.3978  0.3398
    2PTM     CZ 1100   2.557   8.285   0.913  0.5760  0.2049 -0.3341
    2PTM     HZ 1101   2.625   8.272   0.996  1.5591 -1.1458 -1.3122
    3PTM    CLP 1102   2.383   8.799   0.555  0.7244 -0.7735 -0.9590
    3PTM     OL 1103   2.375   8.747   0.665 -0.4862  0.0809  0.0364
    3PTM     NL 1104   2.331   8.732   0.449 -0.8365  0.0595 -0.4689
    3PTM     CA 1105   2.297   8.593   0.483  0.4929  0.2846 -0.1132
    3PTM    HA1 1106   2.384   8.554   0.535  0.5768 -1.4587 -1.4763
    3PTM    HA2 1107   2.281   8.536   0.393 -1.9757  0.1057  0.3643
    3PTM     CB 1108   2.304   8.784   0.320  0.0166 -0.4144 -0.4126
    3PTM    HB1 1109   2.383   8.855   0.289  0.2215 -1.0891 -1.5313
    3PTM    HB2 1110   2.313   8.701   0.246 -0.7939  0.6804 -1.7954
    3PTM     CG 1111   2.162   8.834   0.299 -0.5222 -0.1751  0.2968
    3PTM    CD1 1112   2.151   8.971   0.287  0.0366 -0.4071  0.7308
    3PTM    HD1 1113   2.241   9.029   0.298 -0.3467  0.0237  1.6850
    3PTM    CD2 1114   2.059   8.740   0.281  0.5458  0.3011 -0.0049
    3PTM    HD2 1115   2.092   8.637   0.275  2.0363  0.7106  0.8018
    3PTM    CE1 1116   2.020   9.022   0.270  0.2442 -0.1118  0.5436
    3PTM    HE1 1117   1.997   9.127   0.284  0.7647 -0.1171  1.5933
    3PTM    CE2 1118   1.937   8.793   0.249 -0.0170 -0.0431  0.3142
    3PTM    HE2 1119   1.859   8.732   0.206 -0.8439  1.9702 -1.1733
    3PTM     CZ 1120   1.908   8.930   0.245 -0.1877  0.1244 -0.7383
    3PTM     HZ 1121   1.808   8.969   0.232 -0.0906  1.6047  2.1336
    4PTM    CLP 1122   2.627   9.011   0.415  0.0888  0.2581 -0.3929
    4PTM     OL 1123   2.556   9.104   0.381  0.2748 -0.3685 -0.4703
    4PTM     NL 1124   2.586   8.914   0.503  0.6929  0.4469 -0.3806
    4PTM     CA 1125   2.447   8.931   0.543 -0.3324  0.5018 -0.0811
    4PTM    HA1 1126   2.387   8.989   0.475  0.0944 -2.2097 -2.9588
    4PTM    HA2 1127   2.452   8.973   0.643 -1.6243  0.2502  0.1062
    4PTM     CB 1128   2.671   8.813   0.570 -0.4827  0.3152  0.0869
    4PTM    HB1 1129   2.613   8.727   0.610  1.2706  0.0699  2.2964
    4PTM    HB2 1130   2.738   8.764   0.496  0.7246  1.6096  0.2654
    4PTM     CG 1131   2.764   8.850   0.678  0.2133  0.4333 -0.1227
    4PTM    CD1 1132   2.713   8.885   0.807 -0.4718  0.1138 -0.0197
    4PTM    HD1 1133   2.608   8.880   0.830  0.2589 -1.0874  4.0840
    4PTM    CD2 1134   2.899   8.862   0.653 -0.6353  1.1058 -0.1452
    4PTM    HD2 1135   2.942   8.825   0.561  2.3403  0.1806  1.4854
    4PTM    CE1 1136   2.803   8.939   0.900  0.0816  0.2949 -0.1465
    4PTM    HE1 1137   2.756   8.968   0.993 -1.1967 -0.3164 -0.5698
    4PTM    CE2 1138   2.988   8.893   0.752 -0.5200 -0.2678 -0.2581
    4PTM    HE2 1139   3.094   8.886   0.734 -0.1090 -1.5606  2.1255
    4PTM     CZ 1140   2.941   8.935   0.881 -0.1419  0.1445  0.1020
    4PTM     HZ 1141   3.004   8.953   0.966 -1.8022  0.3507  1.3449
    5DIG     C5 1142   2.768   8.990   0.357 -0.0862 -0.6951 -0.2133
    5DIG    H51 1143   2.781   8.883   0.328 -5.3267 -1.2164 -1.6801
    5DIG    H52 1144   2.846   9.023   0.429  1.7446 -0.0624 -2.3704
    5DIG     O6 1145   2.805   9.082   0.257  0.5462 -0.3744  0.0715
    5DIG     C7 1146   2.759   9.048   0.127 -0.4914 -0.0631  0.4359
    5DIG    H71 1147   2.648   9.055   0.121 -0.6123 -2.2459 -0.8394
    5DIG    H72 1148   2.790   8.943   0.112 -2.0946 -0.5808  0.6213
    5DIG     C8 1149   2.810   9.132   0.009  0.5821 -0.6877 -0.1703
    5DIG     O8 1150   2.798   9.106  -0.107 -0.0647 -0.0027 -0.5521
    5DIG     O9 1151   2.879   9.247   0.052 -0.1843 -0.0898 -0.0659
    5DIG     H9 1152   2.913   9.291  -0.026 -1.1007 -0.4248 -0.6774
    1PTV    CLP 1153   2.117   8.618   1.875 -0.2120 -0.2669 -1.1211
    1PTV     OL 1154   2.219   8.687   1.863  0.3458 -0.2927  0.1362
    1PTV     NL 1155   1.993   8.675   1.861  0.0923  0.1780 -0.0395
    1PTV     CA 1156   1.988   8.804   1.791  0.1516 -0.1398 -0.1630
    1PTV    HA1 1157   2.082   8.856   1.799 -0.3503  0.7518  0.1455
    1PTV    HA2 1158   1.911   8.865   1.836 -0.6599 -0.8410 -0.5648
    1PTV     CB 1159   1.871   8.600   1.887 -0.1599  0.5980  0.1125
    1PTV    HB1 1160   1.879   8.525   1.806 -1.6184 -0.0221  0.5172
    1PTV    HB2 1161   1.871   8.561   1.991 -0.5945  0.8269  0.1995
    1PTV     CG 1162   1.735   8.666   1.881  0.8061 -0.1721  0.0180
    1PTV    CD1 1163   1.673   8.720   1.998  0.4024 -0.0421  0.2611
    1PTV    HD1 1164   1.712   8.706   2.097  1.1075 -2.0755 -0.2739
    1PTV    CD2 1165   1.662   8.668   1.762 -0.0310  0.5616  0.1065
    1PTV    HD2 1166   1.701   8.631   1.669  2.7094  0.6144  1.1356
    1PTV    CE1 1167   1.544   8.769   1.994 -0.0031  0.6172  0.5475
    1PTV    HE1 1168   1.495   8.802   2.084 -1.1165  1.5874 -0.3783
    1PTV    CE2 1169   1.531   8.717   1.759 -0.3509 -0.1473 -0.0505
    1PTV    HE2 1170   1.476   8.710   1.666  1.2496 -0.4117 -1.0204
    1PTV     CZ 1171   1.472   8.767   1.879  0.0992 -0.2644  0.7235
    1PTV     HZ 1172   1.370   8.802   1.878  0.1317 -0.1544 -0.6889
    1PTV    CP2 1173   1.963   8.797   1.644 -0.2486  0.0714 -0.3471
    1PTV    OL2 1174   1.941   8.690   1.591  0.0378 -0.2613  0.1160
    1PTV     NT 1175   1.973   8.910   1.575 -0.9288  0.1783  0.0784
    1PTV    HN1 1176   1.987   8.879   1.480 -2.1341 -1.7232  0.4472
    1PTV    HN2 1177   2.026   8.987   1.609  1.4885 -1.4721  0.2322
    2PTM    CLP 1178   2.089   8.345   2.126  0.2997 -0.7906 -0.1191
    2PTM     OL 1179   2.029   8.257   2.058 -0.3388 -0.3374 -0.0174
    2PTM     NL 1180   2.150   8.454   2.065  0.4248 -0.2873 -0.5569
    2PTM     CA 1181   2.134   8.472   1.919  0.3332  0.0921 -0.0310
    2PTM    HA1 1182   2.051   8.412   1.883  2.0363 -1.7373 -1.0953
    2PTM    HA2 1183   2.222   8.431   1.873  0.4069 -1.4267  1.3764
    2PTM     CB 1184   2.235   8.547   2.142 -0.3915 -0.4046 -0.1547
    2PTM    HB1 1185   2.218   8.646   2.094  1.5172 -0.7558 -1.6853
    2PTM    HB2 1186   2.202   8.557   2.247  2.5474  2.0702  0.7104
    2PTM     CG 1187   2.390   8.526   2.147  0.4054  0.3632  0.4057
    2PTM    CD1 1188   2.438   8.399   2.179  0.0994 -0.1369 -0.2105
    2PTM    HD1 1189   2.370   8.315   2.182  2.0943 -1.8288  0.7358
    2PTM    CD2 1190   2.474   8.635   2.139 -0.5868 -0.0157  0.3994
    2PTM    HD2 1191   2.439   8.735   2.122  0.8496  0.3152 -0.7932
    2PTM    CE1 1192   2.578   8.377   2.195 -0.2112  0.8629  0.1407
    2PTM    HE1 1193   2.614   8.280   2.224 -0.5440 -0.0117 -2.1315
    2PTM    CE2 1194   2.607   8.617   2.176 -0.4548 -0.4951 -0.2567
    2PTM    HE2 1195   2.666   8.707   2.173 -2.8298  1.2227  1.0390
    2PTM     CZ 1196   2.662   8.490   2.202 -0.1978  0.6831  0.2551
    2PTM     HZ 1197   2.767   8.481   2.227  0.1512 -0.0694 -1.3655
    3PTM    CLP 1198   2.131   8.105   2.311 -0.3123 -0.3683  0.0777
    3PTM     OL 1199   2.245   8.131   2.287 -0.1356  0.8461 -0.2432
    3PTM     NL 1200   2.037   8.202   2.319 -0.5696  0.6574  0.1905
    3PTM     CA 1201   2.084   8.339   2.282 -0.3008 -0.5947 -0.2758
    3PTM    HA1 1202   2.180   8.348   2.332  0.5778 -1.0560 -1.8239
    3PTM    HA2 1203   2.003   8.403   2.314 -0.1658 -0.8086  0.5433
    3PTM     CB 1204   1.903   8.191   2.376  0.2014 -0.3110  0.3139
    3PTM    HB1 1205   1.890   8.107   2.447 -1.3629  1.3716  2.1478
    3PTM    HB2 1206   1.887   8.284   2.435 -1.1267 -1.6042  2.1094
    3PTM     CG 1207   1.789   8.185   2.281  0.2060  0.0444 -0.3234
    3PTM    CD1 1208   1.719   8.064   2.268  0.1508 -0.1498 -0.0071
    3PTM    HD1 1209   1.735   7.977   2.331 -0.4337  0.1131  0.5133
    3PTM    CD2 1210   1.747   8.294   2.211 -0.2420  0.4703  0.7551
    3PTM    HD2 1211   1.793   8.392   2.211 -0.4116  0.5622 -0.0561
    3PTM    CE1 1212   1.613   8.051   2.174 -0.0450 -0.1017  0.2743
    3PTM    HE1 1213   1.577   7.952   2.153  2.1766 -0.7219 -0.9738
    3PTM    CE2 1214   1.635   8.286   2.130 -0.0244 -0.1427 -0.3550
    3PTM    HE2 1215   1.615   8.370   2.066 -0.0635  0.5747  0.5791
    3PTM     CZ 1216   1.572   8.166   2.106 -0.7106  0.0063  0.2586
    3PTM     HZ 1217   1.488   8.153   2.039 -1.4347 -1.0715  1.3416
    4PTM    CLP 1218   1.996   7.809   2.466 -0.2855 -0.6028  0.4361
    4PTM     OL 1219   1.921   7.782   2.375  0.2628  0.0852 -0.2166
    4PTM     NL 1220   2.091   7.897   2.443 -0.0494 -0.4539  0.8683
    4PTM     CA 1221   2.096   7.960   2.312 -0.4777  0.4537  0.6488
    4PTM    HA1 1222   2.000   7.949   2.265 -0.1641 -3.6316  0.6256
    4PTM    HA2 1223   2.175   7.910   2.258  1.5241  1.2968  2.6483
    4PTM     CB 1224   2.201   7.928   2.532 -0.2241 -0.3543 -0.6911
    4PTM    HB1 1225   2.252   8.022   2.503 -2.7004  1.4267  0.3566
    4PTM    HB2 1226   2.164   7.958   2.633 -0.3490  1.6340 -1.2859
    4PTM     CG 1227   2.313   7.827   2.543  0.1548 -0.2322 -0.5386
    4PTM    CD1 1228   2.333   7.746   2.660  0.2245 -0.0873  0.4303
    4PTM    HD1 1229   2.250   7.738   2.729 -0.9409 -0.2001 -0.9255
    4PTM    CD2 1230   2.396   7.827   2.437  0.4749  0.2702 -0.1495
    4PTM    HD2 1231   2.394   7.896   2.354  2.7903 -0.7792 -1.1794
    4PTM    CE1 1232   2.448   7.668   2.666 -0.0726 -0.1878  0.4999
    4PTM    HE1 1233   2.457   7.609   2.756  0.7844 -0.9649 -0.0689
    4PTM    CE2 1234   2.514   7.747   2.441  0.1828  0.0947 -0.1890
    4PTM    HE2 1235   2.585   7.749   2.359  0.2555  2.9319 -0.1563
    4PTM     CZ 1236   2.536   7.668   2.553  0.0733  0.8932 -0.7117
    4PTM     HZ 1237   2.625   7.606   2.560 -0.5324  0.1868  1.1634
    5DIG     C5 1238   1.975   7.755   2.607 -0.7193 -0.6656 -0.0620
    5DIG    H51 1239   1.951   7.840   2.675  1.5206 -0.0809  0.0945
    5DIG    H52 1240   2.070   7.710   2.644  0.9888  1.3370 -1.6908
    5DIG     O6 1241   1.872   7.654   2.587 -0.5811  0.0455 -0.2277
    5DIG     C7 1242   1.847   7.594   2.717 -0.5250 -0.0702 -0.2646
    5DIG    H71 1243   1.752   7.536   2.711  0.0526 -1.1947  0.9611
    5DIG    H72 1244   1.832   7.667   2.799 -1.8721 -1.8837  1.2027
    5DIG     C8 1245   1.958   7.492   2.764  0.0519  0.6849 -0.4021
    5DIG     O8 1246   1.977   7.455   2.882 -0.6347 -0.0978  0.0897
    5DIG     O9 1247   2.041   7.439   2.664  0.0205 -0.7684 -0.4148
    5DIG     H9 1248   2.088   7.365   2.705 -0.4971 -0.3366  1.0238
    1PTV    CLP 1249   1.832   8.775   0.976 -0.8548 -0.1786 -0.7636
    1PTV     OL 1250   1.849   8.703   1.075  0.6315  0.6692  0.0392
    1PTV     NL 1251   1.755   8.724   0.872  0.3350  0.0939 -0.3967
    1PTV     CA 1252   1.671   8.612   0.907 -0.2760  0.5726  0.1959
    1PTV    HA1 1253   1.738   8.538   0.948 -0.8002  0.1177  0.2465
    1PTV    HA2 1254   1.625   8.575   0.816  1.3123 -0.2198 -0.3311
    1PTV     CB 1255   1.762   8.768   0.738 -0.4911 -0.1887 -0.3558
    1PTV    HB1 1256   1.867   8.763   0.702 -0.3977  1.5428 -0.4067
    1PTV    HB2 1257   1.704   8.692   0.681 -1.1155  1.2068 -1.6286
    1PTV     CG 1258   1.715   8.899   0.701  0.2528  0.4247 -0.1718
    1PTV    CD1 1259   1.589   8.948   0.746  0.4468  0.5468  1.0482
    1PTV    HD1 1260   1.523   8.895   0.813  1.6750 -0.7321  1.3006
    1PTV    CD2 1261   1.780   8.967   0.592  0.9675 -0.4729 -0.3952
    1PTV    HD2 1262   1.876   8.931   0.559  0.9659 -0.2677 -0.6295
    1PTV    CE1 1263   1.539   9.073   0.693  0.2205  0.4741  0.3558
    1PTV    HE1 1264   1.444   9.117   0.721 -0.7929 -0.8982 -0.8257
    1PTV    CE2 1265   1.716   9.077   0.525  0.0490  0.6622  0.8084
    1PTV    HE2 1266   1.759   9.110   0.431  0.6964 -2.4384 -0.0774
    1PTV     CZ 1267   1.606   9.132   0.584 -0.5085 -0.0194 -0.7756
    1PTV     HZ 1268   1.563   9.220   0.539  0.2565 -0.2146 -1.9327
    1PTV    CP2 1269   1.560   8.643   1.004  0.1820  0.8416 -0.1889
    1PTV    OL2 1270   1.459   8.694   0.963 -0.1821  0.3533  0.4390
    1PTV     NT 1271   1.572   8.626   1.135  0.4194 -0.3545  0.5424
    1PTV    HN1 1272   1.502   8.663   1.195  1.4298  2.6439  0.0235
    1PTV    HN2 1273   1.659   8.585   1.164  0.7451 -0.7010 -0.8291
    2PTM    CLP 1274   2.050   9.030   0.820 -0.0406 -0.3053 -0.1398
    2PTM     OL 1275   1.983   9.135   0.829 -0.2059 -0.1067  0.0740
    2PTM     NL 1276   2.022   8.915   0.889 -0.0047  0.1517  0.3592
    2PTM     CA 1277   1.903   8.909   0.963 -0.5054 -0.4920 -0.3524
    2PTM    HA1 1278   1.831   8.983   0.933 -1.7851 -0.4696  2.4294
    2PTM    HA2 1279   1.924   8.937   1.065  0.9096 -2.5923 -0.0020
    2PTM     CB 1280   2.107   8.808   0.910 -0.2673  0.3691  0.0625
    2PTM    HB1 1281   2.056   8.710   0.929  2.1395 -0.6648  1.7133
    2PTM    HB2 1282   2.162   8.776   0.819 -1.3294 -2.3409  0.2708
    2PTM     CG 1283   2.209   8.826   1.031  0.6468 -0.1966  0.2295
    2PTM    CD1 1284   2.348   8.857   1.002 -0.6231  0.9310 -0.1964
    2PTM    HD1 1285   2.380   8.879   0.901  0.2391 -2.0450 -0.6630
    2PTM    CD2 1286   2.174   8.809   1.160  0.7159 -0.2940 -0.6539
    2PTM    HD2 1287   2.070   8.780   1.165  0.8387 -1.0283 -1.8748
    2PTM    CE1 1288   2.443   8.860   1.105  0.1567 -0.8149 -0.1825
    2PTM    HE1 1289   2.550   8.874   1.097  0.1851 -1.0749 -0.2530
    2PTM    CE2 1290   2.266   8.807   1.264 -0.2659  0.2223 -0.7978
    2PTM    HE2 1291   2.232   8.786   1.365 -0.3929 -1.8087 -1.2214
    2PTM     CZ 1292   2.401   8.832   1.234 -0.3722 -0.4978 -0.1383
    2PTM     HZ 1293   2.465   8.827   1.321  0.1098 -1.2959 -0.5365
    3PTM    CLP 1294   2.273   9.229   0.786  0.1967 -0.1355  0.4749
    3PTM     OL 1295   2.255   9.196   0.899 -0.1229 -0.3710  0.1935
    3PTM     NL 1296   2.220   9.160   0.684  0.6663 -0.4043 -0.2465
    3PTM     CA 1297   2.159   9.024   0.709 -0.0478 -0.3679  0.1100
    3PTM    HA1 1298   2.244   8.968   0.746 -0.6188  0.9302  3.7964
    3PTM    HA2 1299   2.125   8.980   0.616  2.7783 -0.0794 -1.1774
    3PTM     CB 1300   2.215   9.205   0.543 -0.2647  0.2723 -0.1737
    3PTM    HB1 1301   2.319   9.216   0.504  1.6566 -4.6036  2.6563
    3PTM    HB2 1302   2.175   9.125   0.477 -2.7717  0.0429  1.4816
    3PTM     CG 1303   2.121   9.324   0.523  0.4332 -0.5653 -0.1396
    3PTM    CD1 1304   1.991   9.318   0.558  0.8021 -0.4066 -0.1428
    3PTM    HD1 1305   1.954   9.224   0.596  0.1745 -1.0172 -2.1559
    3PTM    CD2 1306   2.168   9.442   0.463  0.0508  0.2874  0.2691
    3PTM    HD2 1307   2.272   9.442   0.436  0.3778  1.2706  1.4281
    3PTM    CE1 1308   1.906   9.429   0.539 -0.1597  0.1299  0.4357
    3PTM    HE1 1309   1.803   9.424   0.570 -0.4849  3.2291  0.1941
    3PTM    CE2 1310   2.085   9.549   0.429  0.4210  0.1164 -0.2402
    3PTM    HE2 1311   2.128   9.630   0.373 -0.9947 -0.4379 -2.2231
    3PTM     CZ 1312   1.950   9.544   0.466  0.0820  0.5493  0.1349
    3PTM     HZ 1313   1.885   9.624   0.435  0.1353  0.3094 -0.6131
    4PTM    CLP 1314   2.564   9.380   0.622 -0.4911 -0.6827 -0.2907
    4PTM     OL 1315   2.491   9.466   0.566  0.3125  0.6365 -0.0455
    4PTM     NL 1316   2.499   9.300   0.717  0.4170 -0.5608  0.4529
    4PTM     CA 1317   2.360   9.346   0.768  0.4871  0.0969  0.2098
    4PTM    HA1 1318   2.314   9.412   0.695 -0.1157 -1.0851 -0.5016
    4PTM    HA2 1319   2.384   9.398   0.859 -0.3745 -0.1869  0.6059
    4PTM     CB 1320   2.577   9.197   0.784  0.1100 -0.0770 -0.1569
    4PTM    HB1 1321   2.500   9.124   0.818 -1.5852  1.8764  0.4287
    4PTM    HB2 1322   2.644   9.149   0.710 -1.7636 -1.1130 -1.2701
    4PTM     CG 1323   2.647   9.233   0.905 -0.0006 -0.0439 -0.3532
    4PTM    CD1 1324   2.784   9.262   0.908  0.7837 -0.5421  1.0320
    4PTM    HD1 1325   2.827   9.231   0.814 -2.7062 -3.2025  0.1141
    4PTM    CD2 1326   2.572   9.251   1.030 -0.1893  0.0566  0.4125
    4PTM    HD2 1327   2.467   9.229   1.045 -0.1816 -0.4643 -0.2105
    4PTM    CE1 1328   2.851   9.315   1.011 -0.3579  0.4171  0.0392
    4PTM    HE1 1329   2.959   9.320   1.003 -0.4110  0.5669 -0.6892
    4PTM    CE2 1330   2.647   9.309   1.139  0.3452  0.2990  0.5570
    4PTM    HE2 1331   2.594   9.317   1.232  0.8501 -1.2018  1.0145
    4PTM     CZ 1332   2.784   9.349   1.124 -0.0811  0.2919 -0.4986
    4PTM     HZ 1333   2.831   9.380   1.215 -1.7568 -0.3522  0.6325
    5DIG     C5 1334   2.713   9.361   0.585  0.0791 -0.0092  0.1461
    5DIG    H51 1335   2.731   9.256   0.554  1.1832  0.7799 -2.1510
    5DIG    H52 1336   2.778   9.392   0.670 -0.3479  2.0854 -0.2293
    5DIG     O6 1337   2.749   9.448   0.478 -0.0148  0.2714 -0.3487
    5DIG     C7 1338   2.885   9.421   0.426  0.2267 -0.2860  0.2540
    5DIG    H71 1339   2.884   9.312   0.404  1.0716 -0.8326  2.5627
    5DIG    H72 1340   2.971   9.445   0.493 -1.2021  3.2109  1.0304
    5DIG     C8 1341   2.898   9.495   0.297 -0.2048  1.0112 -0.0340
    5DIG     O8 1342   2.823   9.577   0.248  0.5911  0.1251 -0.3245
    5DIG     O9 1343   3.014   9.465   0.231 -0.4217 -0.8169  0.4171
    5DIG     H9 1344   3.005   9.505   0.144 -0.7927  0.9177  1.2093
    1PTV    CLP 1345   2.138   9.037   2.075  0.4425  0.1247 -0.4289
    1PTV     OL 1346   2.226   9.115   2.041  0.1855  0.3631 -0.0158
    1PTV     NL 1347   2.011   9.089   2.075 -0.0722 -0.3122 -1.3935
    1PTV     CA 1348   1.988   9.220   2.016 -0.0310 -0.0192 -0.7674
    1PTV    HA1 1349   2.077   9.282   2.008  0.0384 -0.0953 -0.5939
    1PTV    HA2 1350   1.921   9.275   2.081  1.4621  0.7197  0.2224
    1PTV     CB 1351   1.895   9.004   2.110  0.4969  0.2301  0.6119
    1PTV    HB1 1352   1.891   8.914   2.045  1.5135  1.7465 -1.6950
    1PTV    HB2 1353   1.902   8.979   2.218 -2.7007  1.4715  1.2151
    1PTV     CG 1354   1.750   9.062   2.090  0.1160  0.3025 -0.1388
    1PTV    CD1 1355   1.681   9.033   1.974 -0.1211 -0.2557  0.0672
    1PTV    HD1 1356   1.735   8.991   1.890  0.6882  0.3211  0.2854
    1PTV    CD2 1357   1.688   9.125   2.202 -0.2476 -0.0359 -0.2812
    1PTV    HD2 1358   1.745   9.137   2.292  2.1287 -0.4937 -1.6381
    1PTV    CE1 1359   1.551   9.085   1.956 -1.3426 -0.4747  0.2478
    1PTV    HE1 1360   1.491   9.063   1.869 -0.0691 -0.2185 -0.7225
    1PTV    CE2 1361   1.551   9.172   2.183 -0.5698 -0.5723  0.0314
    1PTV    HE2 1362   1.490   9.204   2.266 -1.3677 -0.2110 -0.6723
    1PTV     CZ 1363   1.486   9.145   2.062  0.2262  0.3189 -0.0184
    1PTV     HZ 1364   1.382   9.170   2.047 -0.4688 -2.1441  0.2803
    1PTV    CP2 1365   1.927   9.220   1.880  0.3337 -0.0428  0.4243
    1PTV    OL2 1366   1.955   9.126   1.799  0.7435  0.4571  0.1923
    1PTV     NT 1367   1.838   9.321   1.842  0.8094  0.2465 -0.0148
    1PTV    HN1 1368   1.782   9.302   1.761  0.1085  0.9776  0.2842
    1PTV    HN2 1369   1.817   9.390   1.911  2.5529  0.3037  0.5104
    2PTM    CLP 1370   2.064   8.803   2.328 -0.3012  0.0972  0.1271
    2PTM     OL 1371   2.007   8.715   2.256  0.8212 -0.0784 -0.1652
    2PTM     NL 1372   2.148   8.894   2.273  0.2656 -0.2697 -0.0989
    2PTM     CA 1373   2.159   8.895   2.126  0.3973  0.0321  0.2708
    2PTM    HA1 1374   2.083   8.828   2.088 -0.2426 -0.6533  2.6070
    2PTM    HA2 1375   2.257   8.861   2.098 -0.2638 -2.8026  1.0751
    2PTM     CB 1376   2.226   8.994   2.349  0.2736  0.3361  0.1379
    2PTM    HB1 1377   2.221   9.087   2.289 -4.5029  0.4176  0.2667
    2PTM    HB2 1378   2.179   9.021   2.446 -0.0769  0.2423 -0.0049
    2PTM     CG 1379   2.367   8.957   2.385  0.3503  0.9146 -0.0788
    2PTM    CD1 1380   2.389   8.829   2.445  0.7385 -0.2505  0.4962
    2PTM    HD1 1381   2.309   8.762   2.472 -1.2301  2.0248  0.6174
    2PTM    CD2 1382   2.473   9.044   2.368  1.4703  0.2741  0.4273
    2PTM    HD2 1383   2.443   9.135   2.317 -0.2424 -0.4671  0.0375
    2PTM    CE1 1384   2.519   8.799   2.488 -0.0899  0.1507  0.7342
    2PTM    HE1 1385   2.533   8.696   2.519 -0.3348 -0.4931 -1.1540
    2PTM    CE2 1386   2.605   9.009   2.400  0.2670  0.9894 -1.0765
    2PTM    HE2 1387   2.685   9.076   2.369 -0.0095  1.2575 -1.2171
    2PTM     CZ 1388   2.633   8.883   2.453 -0.0010 -0.5526  0.2527
    2PTM     HZ 1389   2.734   8.851   2.471  0.0653 -0.3760  0.1926
    3PTM    CLP 1390   2.052   8.574   2.535 -0.1589  0.0240  0.5839
    3PTM     OL 1391   2.164   8.571   2.477 -0.8066 -0.1986  0.1079
    3PTM     NL 1392   1.974   8.687   2.534  0.4224 -0.5339  0.8137
    3PTM     CA 1393   2.037   8.806   2.476 -0.3720 -0.1676  0.6262
    3PTM    HA1 1394   2.128   8.829   2.530 -0.6565 -3.6268  2.9171
    3PTM    HA2 1395   1.967   8.888   2.485  0.8811  0.8285  1.7229
    3PTM     CB 1396   1.841   8.704   2.590 -0.5158  0.2504  0.4625
    3PTM    HB1 1397   1.826   8.633   2.674 -2.3787  1.1914  0.9756
    3PTM    HB2 1398   1.820   8.800   2.641 -2.0705 -0.0714  0.4522
    3PTM     CG 1399   1.733   8.688   2.489  0.1424 -0.2620  0.7361
    3PTM    CD1 1400   1.678   8.561   2.472  0.4697 -0.1925  0.1023
    3PTM    HD1 1401   1.714   8.480   2.534  1.9722 -0.8719 -1.5881
    3PTM    CD2 1402   1.677   8.799   2.426 -0.4638  0.1352  0.1039
    3PTM    HD2 1403   1.723   8.896   2.443  0.5334 -0.7039  2.6478
    3PTM    CE1 1404   1.560   8.545   2.402  0.2983 -0.0538 -1.5600
    3PTM    HE1 1405   1.518   8.446   2.392 -0.1803  0.1502 -1.5847
    3PTM    CE2 1406   1.567   8.780   2.344 -0.4570  0.1206  0.2203
    3PTM    HE2 1407   1.533   8.867   2.290  1.3008  1.0157  0.4923
    3PTM     CZ 1408   1.505   8.661   2.337  0.3348 -0.0825  0.0381
    3PTM     HZ 1409   1.414   8.654   2.280 -0.8975 -1.3574  2.0107
    4PTM    CLP 1410   1.940   8.459   2.846 -0.4786  0.1318  0.1481
    4PTM     OL 1411   1.828   8.419   2.818 -0.6020 -0.7728 -0.3215
    4PTM     NL 1412   2.045   8.455   2.761  0.4253  0.2160 -0.0111
    4PTM     CA 1413   2.017   8.452   2.617  0.2530  0.3186  0.1322
    4PTM    HA1 1414   1.911   8.429   2.612  0.4298 -0.5993  0.4472
    4PTM    HA2 1415   2.070   8.371   2.570  1.7207 -0.0835  2.3217
    4PTM     CB 1416   2.190   8.474   2.794 -0.3157 -0.4962 -0.1658
    4PTM    HB1 1417   2.223   8.548   2.718 -0.6005 -0.9445 -0.7381
    4PTM    HB2 1418   2.200   8.526   2.891 -2.0445  0.7057 -0.5815
    4PTM     CG 1419   2.280   8.353   2.790  0.2257 -0.7468  0.6168
    4PTM    CD1 1420   2.325   8.305   2.666  0.3335  1.0996 -0.6263
    4PTM    HD1 1421   2.312   8.362   2.575  0.2918 -2.1828 -2.8438
    4PTM    CD2 1422   2.316   8.284   2.909  0.6723 -0.7275 -0.2396
    4PTM    HD2 1423   2.291   8.326   3.005  3.3302  1.6086 -0.4298
    4PTM    CE1 1424   2.412   8.194   2.662 -0.2113  0.0173  0.0703
    4PTM    HE1 1425   2.459   8.169   2.568  0.9153 -0.0382  0.6212
    4PTM    CE2 1426   2.400   8.170   2.909  0.3490 -0.4578  0.1040
    4PTM    HE2 1427   2.413   8.118   3.003 -1.9412  0.5134  1.0412
    4PTM     CZ 1428   2.448   8.127   2.782 -0.1308  0.1501 -0.0774
    4PTM     HZ 1429   2.519   8.046   2.786 -0.2447  0.0995  1.8502
    5DIG     C5 1430   1.958   8.522   2.984 -0.0965 -0.1249  0.4028
    5DIG    H51 1431   1.860   8.563   3.016 -0.9761 -1.1191 -0.8950
    5DIG    H52 1432   2.034   8.603   2.978 -0.5157  0.1843 -1.4930
    5DIG     O6 1433   2.009   8.435   3.085  0.5535  0.1856  0.5344
    5DIG     C7 1434   2.041   8.509   3.207 -0.2403  0.2340 -0.0685
    5DIG    H71 1435   1.948   8.556   3.244  0.7713  3.5420 -1.2813
    5DIG    H72 1436   2.125   8.582   3.199 -2.6508  3.1837 -0.0330
    5DIG     C8 1437   2.093   8.404   3.322 -0.0058  0.0861 -0.0862
    5DIG     O8 1438   2.069   8.284   3.329  0.2284  0.1168  0.2470
    5DIG     O9 1439   2.163   8.461   3.429 -0.0152  0.3190  0.4590
    5DIG     H9 1440   2.175   8.392   3.495  0.5287  0.3427  0.3890
    1PTV    CLP 1441   1.710   9.148   1.257  0.7582  0.7495  0.2241
    1PTV     OL 1442   1.713   9.072   1.352  0.0534 -0.5134 -0.1072
    1PTV     NL 1443   1.646   9.112   1.142  0.2518  0.1622  0.0042
    1PTV     CA 1444   1.577   8.988   1.140 -0.2020  0.1175  0.2969
    1PTV    HA1 1445   1.631   8.911   1.193 -0.0526  1.3713  2.0537
    1PTV    HA2 1446   1.547   8.952   1.042  0.0909  3.3744 -1.1249
    1PTV     CB 1447   1.626   9.199   1.023 -0.4757  0.4388 -0.1275
    1PTV    HB1 1448   1.728   9.217   0.982  0.6616 -1.5884  1.5878
    1PTV    HB2 1449   1.581   9.137   0.943  3.3881 -2.6931 -0.1653
    1PTV     CG 1450   1.541   9.321   1.045  0.1918 -0.6156 -0.7568
    1PTV    CD1 1451   1.420   9.329   1.126 -0.4836  0.3708  0.3758
    1PTV    HD1 1452   1.399   9.243   1.188  0.1622 -0.2960 -0.3067
    1PTV    CD2 1453   1.583   9.446   0.996 -0.7859 -0.3160 -0.5609
    1PTV    HD2 1454   1.677   9.462   0.945  0.4283 -0.0988  1.6284
    1PTV    CE1 1455   1.345   9.441   1.136 -0.1843 -0.3082 -0.0867
    1PTV    HE1 1456   1.252   9.440   1.192 -1.1577  0.3943 -1.6260
    1PTV    CE2 1457   1.517   9.565   1.020  0.8986 -0.4041 -1.0436
    1PTV    HE2 1458   1.560   9.652   0.973  0.5512  2.1633  2.9227
    1PTV     CZ 1459   1.395   9.559   1.082  0.2974 -0.2177  0.3644
    1PTV     HZ 1460   1.335   9.647   1.099 -0.7648 -0.8845  0.1367
    1PTV    CP2 1461   1.442   8.999   1.210  0.1242 -0.0713  0.0231
    1PTV    OL2 1462   1.441   9.037   1.324  0.2327  0.0536  0.3913
    1PTV     NT 1463   1.332   8.971   1.147 -0.3266  0.3390  0.7525
    1PTV    HN1 1464   1.332   8.965   1.048 -0.0987  0.4105  0.7464
    1PTV    HN2 1465   1.244   8.996   1.189 -0.7414 -0.0033  0.1021
    2PTM    CLP 1466   1.933   9.391   1.135 -0.2733 -0.9390  0.4288
    2PTM     OL 1467   1.860   9.491   1.160  0.0842  0.3577  0.1499
    2PTM     NL 1468   1.907   9.277   1.200 -0.3125  0.5350  0.2960
    2PTM     CA 1469   1.781   9.272   1.269 -0.1253 -0.2157  0.6330
    2PTM    HA1 1470   1.709   9.347   1.242 -1.7026 -0.9966  2.4205
    2PTM    HA2 1471   1.799   9.286   1.375 -0.2844 -0.4702  0.6951
    2PTM     CB 1472   2.014   9.177   1.214  0.2315  0.1653 -0.3416
    2PTM    HB1 1473   1.987   9.075   1.250  0.3513 -0.4413 -1.8648
    2PTM    HB2 1474   2.050   9.151   1.112  0.1226 -0.3048 -0.2633
    2PTM     CG 1475   2.134   9.208   1.292  0.0335  0.2472  0.4669
    2PTM    CD1 1476   2.120   9.295   1.405 -0.1048  0.3883 -0.2250
    2PTM    HD1 1477   2.024   9.328   1.441 -0.1564  0.1240 -0.1176
    2PTM    CD2 1478   2.259   9.157   1.262  0.4669 -0.0520  0.0378
    2PTM    HD2 1479   2.257   9.094   1.174  0.6834 -0.6705  0.4652
    2PTM    CE1 1480   2.225   9.307   1.497  0.5938  0.1156 -0.3337
    2PTM    HE1 1481   2.211   9.359   1.590  0.5273  0.4665 -0.5392
    2PTM    CE2 1482   2.367   9.184   1.345  0.1961  0.8682 -0.5042
    2PTM    HE2 1483   2.469   9.159   1.324  0.7386  1.4847  1.2111
    2PTM     CZ 1484   2.348   9.246   1.471 -0.5291 -0.8623 -0.0376
    2PTM     HZ 1485   2.429   9.266   1.540 -1.7330 -1.5075  1.6076
    3PTM    CLP 1486   2.174   9.588   1.081  0.5360 -0.3928  0.1651
    3PTM     OL 1487   2.181   9.548   1.194  0.4072  0.1378  0.3692
    3PTM     NL 1488   2.103   9.521   0.990 -0.3766 -0.6352 -0.1814
    3PTM     CA 1489   2.046   9.397   1.026 -0.0007 -0.2290 -0.3603
    3PTM    HA1 1490   2.128   9.333   1.055 -1.5448 -2.2163 -0.1644
    3PTM    HA2 1491   1.990   9.363   0.940  0.3662  0.3423 -0.8243
    3PTM     CB 1492   2.090   9.569   0.855  0.2086 -0.1344 -0.6095
    3PTM    HB1 1493   2.192   9.583   0.812  0.5462 -0.0276  0.2182
    3PTM    HB2 1494   2.045   9.490   0.791 -2.1008  0.3889  0.3011
    3PTM     CG 1495   1.993   9.678   0.823 -0.3648  0.2662 -0.0803
    3PTM    CD1 1496   1.886   9.711   0.913  0.5865  0.8348  0.3039
    3PTM    HD1 1497   1.855   9.645   0.992 -0.3087  1.3897  0.4289
    3PTM    CD2 1498   2.016   9.769   0.717 -0.2429 -0.6675  0.2383
    3PTM    HD2 1499   2.104   9.755   0.655 -0.1056 -4.0891  1.0333
    3PTM    CE1 1500   1.817   9.835   0.898  0.0641  0.3724  0.2348
    3PTM    HE1 1501   1.744   9.864   0.973  2.0181  1.4957  1.8037
    3PTM    CE2 1502   1.947   9.887   0.698  0.8967  0.4318 -0.5064
    3PTM    HE2 1503   1.971   9.957   0.620  1.1496  0.0030 -0.8179
    3PTM     CZ 1504   1.855   9.926   0.799  0.2170  0.3569 -0.0553
    3PTM     HZ 1505   1.804  10.021   0.789  2.3920  1.4935 -1.0139
    4PTM    CLP 1506   2.398   9.804   0.879  0.5328 -0.0380  0.0512
    4PTM     OL 1507   2.317   9.898   0.864 -0.2417  0.3294 -0.0699
    4PTM     NL 1508   2.378   9.714   0.986 -0.3876 -0.4811  0.4505
    4PTM     CA 1509   2.246   9.721   1.056 -0.1028  0.9410  0.6692
    4PTM    HA1 1510   2.171   9.787   1.015 -0.5820  1.4436  2.2714
    4PTM    HA2 1511   2.270   9.765   1.151  1.8881  0.1911  0.5554
    4PTM     CB 1512   2.484   9.628   1.033  0.3654 -0.2122  0.1471
    4PTM    HB1 1513   2.453   9.529   1.073  1.5715 -0.5126  0.4020
    4PTM    HB2 1514   2.552   9.604   0.948 -0.2054 -2.8223  0.3356
    4PTM     CG 1515   2.571   9.684   1.141 -0.9817  0.0002 -0.7645
    4PTM    CD1 1516   2.700   9.740   1.114  0.1027 -0.3299  0.2203
    4PTM    HD1 1517   2.740   9.732   1.014 -0.0867  0.8317  0.0437
    4PTM    CD2 1518   2.523   9.695   1.276 -0.3070 -0.1603  0.1996
    4PTM    HD2 1519   2.427   9.653   1.300 -0.1023 -0.2988  0.7766
    4PTM    CE1 1520   2.783   9.786   1.220  1.0754 -0.3367  0.0734
    4PTM    HE1 1521   2.882   9.828   1.213  0.4596  1.5506  1.9420
    4PTM    CE2 1522   2.600   9.746   1.375  0.4901  0.5661 -0.3563
    4PTM    HE2 1523   2.558   9.771   1.471  2.5641  3.4815 -0.0627
    4PTM     CZ 1524   2.730   9.795   1.347 -0.0253  0.1613  0.2782
    4PTM     HZ 1525   2.790   9.835   1.427  0.4514 -0.9313  0.4947
    5DIG     C5 1526   2.504   9.790   0.782  0.0093  0.5820  0.1285
    5DIG    H51 1527   2.465   9.856   0.701 -2.0347  0.1628  0.7135
    5DIG    H52 1528   2.506   9.688   0.735 -0.6981  0.3022  0.6920
    5DIG     O6 1529   2.621   9.844   0.836 -0.4924 -0.7223 -0.2114
    5DIG     C7 1530   2.728   9.835   0.746  0.2036  0.0570 -0.2430
    5DIG    H71 1531   2.814   9.898   0.776  0.2847  0.2881 -0.9493
    5DIG    H72 1532   2.700   9.850   0.639  1.2465 -1.7479 -0.8120
    5DIG     C8 1533   2.785   9.690   0.745  0.5255  0.4167  0.1701
    5DIG     O8 1534   2.746   9.599   0.811 -0.3557  0.0069 -0.0799
    5DIG     O9 1535   2.896   9.670   0.661  0.0669 -0.1492  0.5604
    5DIG     H9 1536   2.921   9.578   0.672  1.9819  0.4305  1.3023
    1PTV    CLP 1537   2.063   9.475   2.273  0.1059 -0.7334  0.1606
    1PTV     OL 1538   2.150   9.523   2.200 -0.2700 -0.4718 -0.1221
    1PTV     NL 1539   1.938   9.529   2.283  0.7135  0.3480 -0.5046
    1PTV     CA 1540   1.929   9.658   2.208  0.4474  1.2859  0.2798
    1PTV    HA1 1541   2.020   9.690   2.160  0.5043  0.2017 -0.3642
    1PTV    HA2 1542   1.896   9.740   2.270  0.0440  1.1818  0.2056
    1PTV     CB 1543   1.837   9.488   2.383 -0.1213 -0.1458 -0.2985
    1PTV    HB1 1544   1.819   9.379   2.395 -1.6718  0.2413  1.3571
    1PTV    HB2 1545   1.888   9.521   2.476  1.3284  0.7027 -1.3591
    1PTV     CG 1546   1.694   9.536   2.371  0.3227 -0.0940  0.8728
    1PTV    CD1 1547   1.625   9.616   2.464  0.5035 -0.4381 -0.7734
    1PTV    HD1 1548   1.663   9.648   2.560 -2.4988  1.3887 -0.0629
    1PTV    CD2 1549   1.625   9.494   2.258 -0.1233 -0.2260 -0.0088
    1PTV    HD2 1550   1.689   9.451   2.183  1.2722  1.2362  0.2821
    1PTV    CE1 1551   1.493   9.657   2.444  0.5633  0.9349 -0.3488
    1PTV    HE1 1552   1.449   9.712   2.526  0.3578 -1.8540  1.5560
    1PTV    CE2 1553   1.492   9.535   2.233 -0.8139  0.1313 -0.2757
    1PTV    HE2 1554   1.439   9.501   2.145  0.6395  1.3875 -1.6932
    1PTV     CZ 1555   1.424   9.613   2.332 -0.6492 -0.4466  0.1079
    1PTV     HZ 1556   1.320   9.638   2.315 -0.1722  0.8976 -1.0005
    1PTV    CP2 1557   1.843   9.652   2.086 -0.0965 -0.1463  0.2628
    1PTV    OL2 1558   1.809   9.545   2.023  0.3185 -0.2932 -0.4730
    1PTV     NT 1559   1.795   9.766   2.039  0.0980 -0.0081 -0.3710
    1PTV    HN1 1560   1.754   9.762   1.948 -1.1526  1.2625  0.0933
    1PTV    HN2 1561   1.813   9.853   2.084 -0.3167 -0.0757 -0.0716
    2PTM    CLP 1562   2.033   9.253   2.566  0.6274 -0.2130  0.4282
    2PTM     OL 1563   1.983   9.153   2.515  0.1031 -0.1522 -0.1414
    2PTM     NL 1564   2.091   9.349   2.495 -0.0261 -0.0451  0.5552
    2PTM     CA 1565   2.089   9.343   2.348 -0.2900  0.4340 -0.5951
    2PTM    HA1 1566   2.016   9.270   2.316 -1.2826  1.8853 -1.8057
    2PTM    HA2 1567   2.187   9.308   2.320  0.2887  1.7326 -0.2628
    2PTM     CB 1568   2.157   9.457   2.566  0.4120  0.1217  0.6035
    2PTM    HB1 1569   2.177   9.544   2.499 -0.5893 -1.9665 -2.6478
    2PTM    HB2 1570   2.107   9.493   2.658 -0.7556  0.2607 -0.0699
    2PTM     CG 1571   2.300   9.433   2.609  0.1662 -0.1945 -0.5310
    2PTM    CD1 1572   2.368   9.314   2.601 -0.4859 -0.5734 -0.3586
    2PTM    HD1 1573   2.319   9.222   2.573 -0.3211 -0.6921 -0.2580
    2PTM    CD2 1574   2.376   9.546   2.648 -0.9547  0.5272  1.2346
    2PTM    HD2 1575   2.328   9.643   2.649 -0.3629  0.9224 -1.3159
    2PTM    CE1 1576   2.505   9.304   2.620  0.1277  0.3260  0.3143
    2PTM    HE1 1577   2.544   9.203   2.614  0.8134  0.6782 -2.3440
    2PTM    CE2 1578   2.515   9.537   2.666 -0.2500  0.0308  0.8958
    2PTM    HE2 1579   2.560   9.630   2.698  1.3502  0.4891 -2.2773
    2PTM     CZ 1580   2.581   9.416   2.659  0.1452  0.4082  0.5616
    2PTM     HZ 1581   2.689   9.414   2.662  0.1770  0.3483 -0.4589
    3PTM    CLP 1582   2.061   9.031   2.770  0.0815  0.5645  0.5827
    3PTM     OL 1583   2.169   9.032   2.710  0.2654 -0.2316  0.4659
    3PTM     NL 1584   1.982   9.144   2.781 -0.1838 -0.1218 -0.3833
    3PTM     CA 1585   2.029   9.273   2.716  0.1838 -0.2060  0.7459
    3PTM    HA1 1586   2.124   9.304   2.758  0.0510  0.2202  0.7403
    3PTM    HA2 1587   1.955   9.349   2.738  1.3197  1.0293  0.4619
    3PTM     CB 1588   1.844   9.139   2.831 -0.3984  0.2675 -0.2357
    3PTM    HB1 1589   1.833   9.090   2.930 -3.7421  0.4507 -0.3778
    3PTM    HB2 1590   1.814   9.246   2.838  0.8578  0.5635  0.8854
    3PTM     CG 1591   1.734   9.090   2.744  0.4544  0.1439 -0.8902
    3PTM    CD1 1592   1.703   9.146   2.615 -0.2147  0.3640 -0.8529
    3PTM    HD1 1593   1.771   9.218   2.573  0.4723 -0.1509 -0.6304
    3PTM    CD2 1594   1.637   8.992   2.788 -0.2067 -0.2066  0.2402
    3PTM    HD2 1595   1.648   8.954   2.888  0.4628 -1.7893 -0.4119
    3PTM    CE1 1596   1.574   9.135   2.556 -0.0354  0.3061  0.2795
    3PTM    HE1 1597   1.556   9.194   2.467  1.9491 -0.3609 -0.6411
    3PTM    CE2 1598   1.514   8.973   2.724  0.0316 -0.7980 -0.1712
    3PTM    HE2 1599   1.437   8.918   2.776 -1.3140  0.3411 -0.8972
    3PTM     CZ 1600   1.481   9.057   2.618  0.4843 -0.2882  0.0946
    3PTM     HZ 1601   1.378   9.040   2.590 -0.2160  2.4796  0.6694
    4PTM    CLP 1602   1.954   8.887   3.085  0.7604  0.1508  0.4472
    4PTM     OL 1603   1.856   8.824   3.053 -0.1639  0.1150 -0.5202
    4PTM     NL 1604   2.049   8.920   2.991 -0.2505 -0.7119  0.5632
    4PTM     CA 1605   2.024   8.907   2.846  0.3283  1.0173  0.1022
    4PTM    HA1 1606   1.919   8.883   2.837  1.1130 -2.9743 -0.3439
    4PTM    HA2 1607   2.083   8.823   2.813  0.1892  1.1933 -0.6220
    4PTM     CB 1608   2.184   8.938   3.038  0.0816  0.5593 -0.4947
    4PTM    HB1 1609   2.222   9.036   3.003  0.1901  1.0348  0.8755
    4PTM    HB2 1610   2.184   8.969   3.145 -0.0468 -3.1321  0.7094
    4PTM     CG 1611   2.284   8.828   3.024  0.6978 -0.2248  0.2821
    4PTM    CD1 1612   2.357   8.809   2.909 -0.1777 -0.6837  0.1814
    4PTM    HD1 1613   2.354   8.870   2.819 -0.2145 -3.2178 -1.6493
    4PTM    CD2 1614   2.302   8.747   3.134 -0.0988  0.2841  0.2148
    4PTM    HD2 1615   2.253   8.783   3.223  1.8174  1.9454  0.6697
    4PTM    CE1 1616   2.440   8.701   2.895  0.3144  0.2982 -0.1316
    4PTM    HE1 1617   2.514   8.693   2.817  1.7639  0.7901  1.1278
    4PTM    CE2 1618   2.386   8.632   3.123 -0.1807  0.1524  0.2416
    4PTM    HE2 1619   2.390   8.560   3.203 -1.8097 -0.6163 -0.3354
    4PTM     CZ 1620   2.461   8.609   3.006 -0.1495 -0.8601  0.5828
    4PTM     HZ 1621   2.528   8.524   3.001  0.8912 -0.0119 -0.1874
    5DIG     C5 1622   1.950   8.976   3.208 -0.4735 -0.1940 -0.1334
    5DIG    H51 1623   1.850   9.025   3.202 -0.2631  0.5696  1.9097
    5DIG    H52 1624   2.017   9.064   3.212 -1.0368  0.4800 -3.0865
    5DIG     O6 1625   1.966   8.898   3.321  0.4244 -0.0067  0.3989
    5DIG     C7 1626   1.974   8.978   3.447  0.4267  0.6099 -0.0264
    5DIG    H71 1627   1.883   9.042   3.449 -0.3918 -0.5381  0.4785
    5DIG    H72 1628   2.063   9.044   3.449  1.5132 -0.7816 -0.3397
    5DIG     C8 1629   1.972   8.897   3.571  0.5616  0.4456 -0.7117
    5DIG     O8 1630   1.977   8.777   3.575 -0.3193  0.0770  0.6732
    5DIG     O9 1631   1.973   8.969   3.693 -0.4384  0.3442  0.0711
    5DIG     H9 1632   1.961   8.910   3.767 -0.8768  0.2138 -0.1015
    1PTV    CLP 1633   1.689   9.660   1.583  0.3748 -0.4252  0.2938
    1PTV     OL 1634   1.698   9.625   1.702 -0.7523 -0.3563 -0.0888
    1PTV     NL 1635   1.602   9.591   1.502  0.3267 -0.0978 -0.1665
    1PTV     CA 1636   1.508   9.498   1.561  0.0772  0.6659  0.3523
    1PTV    HA1 1637   1.417   9.495   1.503 -1.3577 -1.4618  2.5446
    1PTV    HA2 1638   1.491   9.524   1.664  0.6492  1.2462  0.3109
    1PTV     CB 1639   1.587   9.632   1.364 -0.2576  0.6178  0.5804
    1PTV    HB1 1640   1.687   9.628   1.317 -1.4942 -2.9893 -2.2055
    1PTV    HB2 1641   1.529   9.549   1.319 -0.3440  2.0359 -2.1029
    1PTV     CG 1642   1.513   9.760   1.321 -0.5231  0.1292  0.2051
    1PTV    CD1 1643   1.384   9.789   1.359  0.8532 -0.1114  0.7995
    1PTV    HD1 1644   1.324   9.716   1.411  1.5622 -1.2871 -0.0090
    1PTV    CD2 1645   1.567   9.847   1.230  0.0294  0.0731  0.0856
    1PTV    HD2 1646   1.670   9.826   1.208 -0.1898  0.1274 -1.0182
    1PTV    CE1 1647   1.312   9.906   1.309  0.3381  0.0063 -0.1610
    1PTV    HE1 1648   1.209   9.922   1.334 -0.3251 -2.2174 -1.2211
    1PTV    CE2 1649   1.506   9.969   1.189 -0.4172 -0.1065  0.1042
    1PTV    HE2 1650   1.556  10.035   1.121 -0.9832 -0.3252 -0.5341
    1PTV     CZ 1651   1.370   9.992   1.224  0.3219 -0.1234 -0.2786
    1PTV     HZ 1652   1.325  10.087   1.201 -1.7229 -0.9801 -0.0748
    1PTV    CP2 1653   1.569   9.364   1.548 -0.7649  0.6829  0.1160
    1PTV    OL2 1654   1.683   9.339   1.596 -0.1141 -0.2687 -0.1296
    1PTV     NT 1655   1.500   9.265   1.489  0.1541  0.0144  0.0284
    1PTV    HN1 1656   1.543   9.176   1.478 -1.8734 -0.9368 -0.6053
    1PTV    HN2 1657   1.405   9.285   1.464  0.6025  3.3355  0.4612
    2PTM    CLP 1658   1.903   9.873   1.380 -0.2256 -0.0039  0.1412
    2PTM     OL 1659   1.833   9.980   1.391 -0.1325 -0.4245 -0.7241
    2PTM     NL 1660   1.873   9.764   1.453 -0.1517  0.1695  0.1998
    2PTM     CA 1661   1.762   9.784   1.548 -0.4690  0.1662  0.0222
    2PTM    HA1 1662   1.685   9.846   1.503  1.5054  1.9841 -1.0370
    2PTM    HA2 1663   1.792   9.828   1.642 -2.3749  1.1467  0.2136
    2PTM     CB 1664   1.959   9.638   1.455  0.0317 -0.3313  0.9491
    2PTM    HB1 1665   1.889   9.552   1.464 -0.0432 -0.3890 -0.0799
    2PTM    HB2 1666   2.008   9.615   1.359  0.9219 -1.5744  1.6638
    2PTM     CG 1667   2.061   9.623   1.561 -0.2293 -0.4137  1.1970
    2PTM    CD1 1668   2.022   9.589   1.686 -0.1053 -0.3347  0.2504
    2PTM    HD1 1669   1.916   9.580   1.702 -0.2859  1.1569  0.0402
    2PTM    CD2 1670   2.197   9.658   1.537 -0.1228  0.5552  0.1426
    2PTM    HD2 1671   2.231   9.685   1.439 -0.9758 -3.1736 -1.3279
    2PTM    CE1 1672   2.119   9.570   1.787 -0.1246  0.3636 -0.0453
    2PTM    HE1 1673   2.082   9.545   1.885 -1.9777  0.5508 -0.6637
    2PTM    CE2 1674   2.292   9.633   1.633 -0.1133 -0.7425  0.0749
    2PTM    HE2 1675   2.394   9.653   1.603 -0.6945 -0.0603 -1.5716
    2PTM     CZ 1676   2.258   9.581   1.758  0.3117  0.1760  0.8798
    2PTM     HZ 1677   2.332   9.544   1.827 -1.2543 -0.4521  2.3263
    3PTM    CLP 1678   2.138  10.068   1.320 -0.1480 -1.0753  0.0595
    3PTM     OL 1679   2.138  10.049   1.443  0.7057 -0.3019  0.1298
    3PTM     NL 1680   2.065   9.996   1.237  0.3452  0.0435  0.6694
    3PTM     CA 1681   2.029   9.869   1.300  0.2608  0.2256 -0.1451
    3PTM    HA1 1682   2.115   9.833   1.355  2.3710  1.3693 -2.5042
    3PTM    HA2 1683   2.009   9.797   1.221 -1.5124  0.2476  0.2362
    3PTM     CB 1684   2.018  10.031   1.107 -0.3782  1.0682 -0.5250
    3PTM    HB1 1685   2.101  10.036   1.033 -0.9928  2.5692 -1.1348
    3PTM    HB2 1686   1.950   9.948   1.080 -0.5362  0.7556  0.7590
    3PTM     CG 1687   1.944  10.163   1.091 -0.4415  0.8144  0.0853
    3PTM    CD1 1688   2.001  10.268   1.017 -0.3694  0.2953 -0.1774
    3PTM    HD1 1689   2.105  10.265   0.988  0.0371 -1.2385  1.3276
    3PTM    CD2 1690   1.812  10.180   1.131  0.2582  0.3617 -0.3615
    3PTM    HD2 1691   1.767  10.103   1.192  0.7545  1.1578  1.0562
    3PTM    CE1 1692   1.938  10.388   0.998  0.5408 -0.0363 -0.3326
    3PTM    HE1 1693   1.989  10.475   0.960  0.3340  0.8856  1.3716
    3PTM    CE2 1694   1.743  10.305   1.110  0.0554  0.3801  0.9418
    3PTM    HE2 1695   1.638  10.318   1.128 -0.5351 -0.7650 -1.3580
    3PTM     CZ 1696   1.806  10.406   1.035  0.2088  0.1100  0.0300
    3PTM     HZ 1697   1.761  10.503   1.018  2.0641  1.0762  0.4029
    4PTM    CLP 1698   2.408  10.152   1.095  0.3688  0.6031  0.3722
    4PTM     OL 1699   2.347  10.227   1.017 -0.0826  0.4767  0.2563
    4PTM     NL 1700   2.356  10.126   1.220  0.4829 -0.2204 -0.3734
    4PTM     CA 1701   2.221  10.176   1.265 -0.8244  0.2509  0.1104
    4PTM    HA1 1702   2.173  10.226   1.182  2.6241  0.7897 -1.7367
    4PTM    HA2 1703   2.236  10.252   1.341  0.0088 -1.6485  1.9610
    4PTM     CB 1704   2.443  10.062   1.325 -0.0303  0.5251 -0.0476
    4PTM    HB1 1705   2.384   9.986   1.380 -0.3444  1.8525  1.5439
    4PTM    HB2 1706   2.528  10.009   1.276  1.2673  2.9834 -0.6256
    4PTM     CG 1707   2.522  10.155   1.426 -0.0729 -0.2420 -0.4142
    4PTM    CD1 1708   2.661  10.154   1.428 -0.4428 -0.3338  0.0426
    4PTM    HD1 1709   2.712  10.085   1.362  0.9980  0.1121  0.6701
    4PTM    CD2 1710   2.453  10.239   1.518  0.3982  0.5934 -0.3963
    4PTM    HD2 1711   2.345  10.237   1.519  0.4031 -0.1814 -0.5056
    4PTM    CE1 1712   2.731  10.229   1.523  0.0852 -0.2211  0.6125
    4PTM    HE1 1713   2.839  10.230   1.517  0.0553  0.0424  0.0527
    4PTM    CE2 1714   2.518  10.313   1.612  0.2163  0.6848 -0.0437
    4PTM    HE2 1715   2.455  10.367   1.681 -1.2415  1.3779 -1.8388
    4PTM     CZ 1716   2.660  10.319   1.611  0.8235  0.5105 -0.6533
    4PTM     HZ 1717   2.718  10.384   1.674  0.0707  1.9666 -1.4169
    5DIG     C5 1718   2.531  10.093   1.043 -0.2317  0.0670  0.1427
    5DIG    H51 1719   2.534  10.117   0.935 -2.1094  2.0450  0.4768
    5DIG    H52 1720   2.533   9.984   1.067 -3.8961  0.1454  1.4372
    5DIG     O6 1721   2.645  10.163   1.097  0.2900 -0.0830 -0.2508
    5DIG     C7 1722   2.767  10.146   1.017  0.2900  0.1109 -0.4472
    5DIG    H71 1723   2.745  10.179   0.914 -1.6388  0.2222 -0.0407
    5DIG    H72 1724   2.804  10.042   1.027  0.2806  0.1599  0.1655
    5DIG     C8 1725   2.889  10.228   1.075  0.4719 -0.1810  0.3890
    5DIG     O8 1726   2.879  10.303   1.168 -0.4353  0.0838 -0.5179
    5DIG     O9 1727   3.003  10.222   0.999  0.5768  0.2795  0.5529
    5DIG     H9 1728   2.998  10.171   0.918 -1.2400  1.5478 -0.1941
    1PTV    CLP 1729   2.021   9.941   2.518 -0.0409 -0.7377 -1.0871
    1PTV     OL 1730   2.123  10.006   2.485  0.1402  0.4647  0.5122
    1PTV     NL 1731   1.895   9.988   2.483 -0.6224  0.0171 -0.7683
    1PTV     CA 1732   1.866  10.116   2.417  0.4694 -0.0395  0.4866
    1PTV    HA1 1733   1.961  10.164   2.398 -0.3701  1.6052  0.2933
    1PTV    HA2 1734   1.796  10.170   2.478  0.0550  2.3877 -1.9520
    1PTV     CB 1735   1.783   9.899   2.501 -0.0066  0.8076 -0.6305
    1PTV    HB1 1736   1.777   9.832   2.413 -1.9380  1.1237 -0.7831
    1PTV    HB2 1737   1.797   9.838   2.592 -1.4709  0.5835 -0.5190
    1PTV     CG 1738   1.642   9.956   2.529  0.0409 -0.0043  0.8807
    1PTV    CD1 1739   1.607   9.986   2.663  0.4688  0.2116 -0.1403
    1PTV    HD1 1740   1.677   9.968   2.743  2.1739  1.0319 -1.3856
    1PTV    CD2 1741   1.543   9.971   2.426  0.1525 -0.0081 -0.3707
    1PTV    HD2 1742   1.558   9.943   2.323 -1.4594  0.7572 -0.8484
    1PTV    CE1 1743   1.477  10.032   2.687 -0.0843  0.9240 -0.4524
    1PTV    HE1 1744   1.447  10.046   2.790  0.1206 -0.9608 -0.1159
    1PTV    CE2 1745   1.415  10.021   2.456  0.0224 -1.0093  0.0725
    1PTV    HE2 1746   1.350  10.032   2.371  1.4642 -0.3110 -0.9700
    1PTV     CZ 1747   1.382  10.047   2.588 -0.5967 -0.0875 -0.1779
    1PTV     HZ 1748   1.279  10.068   2.613  0.2573  0.7735  3.1411
    1PTV    CP2 1749   1.803  10.088   2.282  0.1388 -0.1897  0.2488
    1PTV    OL2 1750   1.827   9.981   2.225 -0.0567 -0.0088 -0.0676
    1PTV     NT 1751   1.727  10.181   2.224 -0.3588 -0.3178  0.2753
    1PTV    HN1 1752   1.685  10.153   2.137 -1.1764  0.6123  0.3622
    1PTV    HN2 1753   1.736  10.278   2.245  1.7527  0.1466 -2.2471
    2PTM    CLP 1754   1.931   9.698   2.784 -0.3317 -0.2271  0.4360
    2PTM     OL 1755   1.875   9.613   2.708 -0.0782 -0.1425 -0.3005
    2PTM     NL 1756   2.011   9.793   2.729 -0.1364 -0.0384 -0.1008
    2PTM     CA 1757   2.050   9.803   2.587  0.2683 -0.5726 -0.4257
    2PTM    HA1 1758   1.995   9.732   2.527  1.3928 -0.1198 -2.0795
    2PTM    HA2 1759   2.158   9.796   2.580  0.3358 -1.5545  1.0801
    2PTM     CB 1760   2.063   9.907   2.806 -0.7785 -0.2483  0.1236
    2PTM    HB1 1761   2.041  10.001   2.752 -1.8483 -0.0544  0.8633
    2PTM    HB2 1762   2.019   9.919   2.907  1.3311  0.3020  1.0293
    2PTM     CG 1763   2.211   9.902   2.842 -0.3549  0.0151 -0.2016
    2PTM    CD1 1764   2.280   9.796   2.905  0.2086  0.3598  0.7252
    2PTM    HD1 1765   2.216   9.712   2.928  0.7764 -0.0187  0.9418
    2PTM    CD2 1766   2.289  10.002   2.782  0.6413 -0.0781  0.0853
    2PTM    HD2 1767   2.239  10.078   2.723 -0.6589  0.4343  1.7505
    2PTM    CE1 1768   2.418   9.788   2.919  0.2510 -0.1285  0.4369
    2PTM    HE1 1769   2.473   9.702   2.956  0.1876 -0.1025  0.5919
    2PTM    CE2 1770   2.429   9.995   2.796  0.6549 -0.4025 -0.1700
    2PTM    HE2 1771   2.485  10.068   2.740 -3.6426  1.4212 -2.5285
    2PTM     CZ 1772   2.493   9.891   2.861  0.2251  0.7089 -0.4587
    2PTM     HZ 1773   2.601   9.890   2.861  0.2746  2.5775 -0.6561
    3PTM    CLP 1774   1.956   9.477   2.992 -0.0664 -0.9718 -0.2412
    3PTM     OL 1775   2.056   9.498   2.926  0.2103  0.0059 -0.4094
    3PTM     NL 1776   1.862   9.582   3.001 -0.7198 -0.2939  0.4412
    3PTM     CA 1777   1.892   9.708   2.926 -0.5982  0.3370 -0.5966
    3PTM    HA1 1778   1.980   9.740   2.980 -1.5582  0.0472  1.2421
    3PTM    HA2 1779   1.811   9.778   2.945 -1.4944 -1.1349  1.4063
    3PTM     CB 1780   1.735   9.582   3.057  0.8179  0.0506  0.0825
    3PTM    HB1 1781   1.736   9.521   3.150  1.7893  1.1399  0.8138
    3PTM    HB2 1782   1.713   9.686   3.089  0.2781  0.6890 -2.1712
    3PTM     CG 1783   1.613   9.532   2.975  0.0682 -0.4079 -0.1984
    3PTM    CD1 1784   1.548   9.630   2.894  0.4695 -0.4239  0.5210
    3PTM    HD1 1785   1.589   9.729   2.880  1.6960 -0.7160  1.8030
    3PTM    CD2 1786   1.560   9.400   2.973  0.1562 -0.7639  0.0235
    3PTM    HD2 1787   1.601   9.327   3.041  0.5918 -0.1035  0.4762
    3PTM    CE1 1788   1.446   9.589   2.804  0.0217 -0.5225  0.3638
    3PTM    HE1 1789   1.406   9.668   2.741  1.0319 -0.2398  0.0548
    3PTM    CE2 1790   1.459   9.368   2.883  0.5155 -0.2619  0.4460
    3PTM    HE2 1791   1.416   9.269   2.884 -5.7522  2.0316  1.9674
    3PTM     CZ 1792   1.400   9.462   2.804  0.3857 -0.0903 -0.3798
    3PTM     HZ 1793   1.321   9.428   2.739 -0.4241 -1.3267  1.1702
    4PTM    CLP 1794   1.866   9.316   3.286 -0.2951 -0.6134  0.0421
    4PTM     OL 1795   1.766   9.256   3.246 -0.1955 -0.1226 -0.6194
    4PTM     NL 1796   1.969   9.342   3.201 -0.6038  0.0163  1.3453
    4PTM     CA 1797   1.942   9.344   3.059  0.0157  0.0271 -0.3094
    4PTM    HA1 1798   1.838   9.316   3.047 -0.6792  1.7544  1.3464
    4PTM    HA2 1799   2.009   9.272   3.012  0.6329 -0.0583  0.6819
    4PTM     CB 1800   2.110   9.364   3.249  0.0003  0.6927  0.1218
    4PTM    HB1 1801   2.137   9.470   3.228  1.6609  0.6629  1.8749
    4PTM    HB2 1802   2.105   9.356   3.360 -0.9894 -1.5921 -0.0309
    4PTM     CG 1803   2.223   9.280   3.199  0.3263  0.3422  0.4989
    4PTM    CD1 1804   2.286   9.305   3.078  0.1040  0.1875 -0.6987
    4PTM    HD1 1805   2.239   9.383   3.020 -0.0953  1.4913  1.1181
    4PTM    CD2 1806   2.287   9.187   3.288  0.6191 -0.0284 -0.1244
    4PTM    HD2 1807   2.260   9.171   3.391  1.4965 -1.0022 -0.0254
    4PTM    CE1 1808   2.397   9.230   3.035  0.7309 -0.9183  0.3219
    4PTM    HE1 1809   2.436   9.252   2.937 -0.3869  0.2307  0.1049
    4PTM    CE2 1810   2.400   9.116   3.247  0.2273  0.2356  0.2774
    4PTM    HE2 1811   2.446   9.050   3.319 -0.0881 -0.2067  0.0802
    4PTM     CZ 1812   2.451   9.131   3.113  0.0138 -0.0089 -0.0478
    4PTM     HZ 1813   2.528   9.066   3.076 -0.2590  1.0209 -2.6121
    5DIG     C5 1814   1.866   9.392   3.417 -0.4371 -0.8119 -0.0624
    5DIG    H51 1815   1.757   9.401   3.438 -0.6810 -1.1845 -1.1087
    5DIG    H52 1816   1.923   9.486   3.402 -2.0055  0.2436  0.3087
    5DIG     O6 1817   1.923   9.309   3.524  0.3170 -0.1627  0.2166
    5DIG     C7 1818   1.927   9.375   3.651  0.3439 -0.3943 -0.1543
    5DIG    H71 1819   1.825   9.395   3.690  0.9133  1.2683  0.5668
    5DIG    H72 1820   1.971   9.477   3.640 -2.0647  0.8225  0.5985
    5DIG     C8 1821   1.998   9.284   3.750 -0.4608 -0.4825  0.1060
    5DIG     O8 1822   1.952   9.244   3.853 -0.5253 -0.2979  0.2170
    5DIG     O9 1823   2.124   9.231   3.706 -0.0779  0.1180  0.7172
    5DIG     H9 1824   2.138   9.155   3.762  2.2600 -0.3008 -0.3278
    1PTV    CLP 1825   1.642  10.110   1.849  0.2069  0.6000 -0.0567
    1PTV     OL 1826   1.647  10.090   1.971 -0.1514 -0.1020 -0.4057
    1PTV     NL 1827   1.569  10.031   1.763  0.1320  0.2717 -0.6133
    1PTV     CA 1828   1.496   9.922   1.824 -0.9474  0.1997 -0.4093
    1PTV    HA1 1829   1.568   9.847   1.852 -0.9429 -0.4786 -2.1272
    1PTV    HA2 1830   1.425   9.886   1.751  0.9953  0.1162 -2.3737
    1PTV     CB 1831   1.568  10.054   1.622 -0.4486  0.2582  0.1107
    1PTV    HB1 1832   1.669  10.062   1.577  0.3645  1.2127  1.9593
    1PTV    HB2 1833   1.522   9.961   1.582  0.5786 -0.5978  0.8502
    1PTV     CG 1834   1.487  10.164   1.564  0.0164  0.4051  0.0704
    1PTV    CD1 1835   1.374  10.222   1.621 -0.3319 -0.0407 -0.5520
    1PTV    HD1 1836   1.344  10.192   1.720 -0.4857  2.0471  0.0823
    1PTV    CD2 1837   1.530  10.206   1.438  0.5595  0.0099 -0.2508
    1PTV    HD2 1838   1.625  10.165   1.408  1.2076  0.4448  1.1436
    1PTV    CE1 1839   1.304  10.327   1.553  0.1311 -0.0520 -0.9052
    1PTV    HE1 1840   1.226  10.369   1.615  2.5374  1.6792  1.1476
    1PTV    CE2 1841   1.462  10.306   1.375 -0.2012 -0.7668  0.1946
    1PTV    HE2 1842   1.485  10.358   1.283  0.4634 -0.0743  0.7430
    1PTV     CZ 1843   1.341  10.365   1.430 -0.5375  0.3354 -1.6369
    1PTV     HZ 1844   1.300  10.450   1.376  0.4661  0.2409 -2.5766
    1PTV    CP2 1845   1.412   9.974   1.945  0.3291  0.4848  1.0211
    1PTV    OL2 1846   1.334  10.067   1.931  0.6649 -0.4359  0.0624
    1PTV     NT 1847   1.424   9.906   2.063  0.1038 -0.4355  0.3343
    1PTV    HN1 1848   1.371   9.940   2.141  0.3413 -0.1421  0.3739
    1PTV    HN2 1849   1.472   9.819   2.062  0.4063 -0.2890 -1.8387
    2PTM    CLP 1850   1.884  10.331   1.650 -0.7394  0.3313 -0.0772
    2PTM     OL 1851   1.827  10.438   1.666 -0.6072 -0.2063 -0.3127
    2PTM     NL 1852   1.844  10.219   1.719  0.0990  0.1478 -0.3572
    2PTM     CA 1853   1.721  10.231   1.793  0.1293  0.6709 -0.3475
    2PTM    HA1 1854   1.650  10.286   1.733  0.6598  0.1653 -1.4702
    2PTM    HA2 1855   1.744  10.286   1.883  2.0474  0.2791 -0.5647
    2PTM     CB 1856   1.913  10.091   1.726 -0.1928  0.8442 -0.7589
    2PTM    HB1 1857   1.829  10.020   1.738 -0.7813  1.8645  1.9906
    2PTM    HB2 1858   1.968  10.073   1.631  0.7654 -1.3463  0.1486
    2PTM     CG 1859   2.008  10.051   1.833 -0.5272 -0.1111 -0.1578
    2PTM    CD1 1860   2.045  10.145   1.929 -0.0482  0.0366  0.0976
    2PTM    HD1 1861   2.006  10.245   1.929  2.2399  0.9873 -0.2770
    2PTM    CD2 1862   2.064   9.927   1.830  0.9533  0.3283  0.8007
    2PTM    HD2 1863   2.043   9.851   1.756 -1.5151  0.9881  0.7228
    2PTM    CE1 1864   2.141  10.115   2.027  0.2157 -0.4590  0.6888
    2PTM    HE1 1865   2.170  10.188   2.102  2.2868 -0.7420  0.2300
    2PTM    CE2 1866   2.163   9.895   1.929 -0.1111 -0.8554  0.4725
    2PTM    HE2 1867   2.199   9.793   1.937 -1.4756 -1.2600  1.8223
    2PTM     CZ 1868   2.199   9.989   2.029  0.0520 -0.1084  0.0589
    2PTM     HZ 1869   2.263   9.949   2.106  1.6511 -0.8784 -1.6171
    3PTM    CLP 1870   2.122  10.515   1.577  0.0090 -0.4057  0.2819
    3PTM     OL 1871   2.155  10.465   1.683  0.3763 -0.2585  0.0059
    3PTM     NL 1872   2.050  10.444   1.485  0.0407  0.2088 -0.2359
    3PTM     CA 1873   1.997  10.314   1.541  0.0322  0.5649  0.2915
    3PTM    HA1 1874   2.079  10.248   1.568 -1.1859 -0.8630  0.6303
    3PTM    HA2 1875   1.956  10.265   1.454  1.6351  0.6167 -0.5398
    3PTM     CB 1876   2.019  10.480   1.349 -0.0970  0.1728  0.5850
    3PTM    HB1 1877   2.110  10.526   1.305 -0.3293  0.0519 -0.0421
    3PTM    HB2 1878   2.004  10.389   1.286  0.4743 -0.1603  0.9221
    3PTM     CG 1879   1.906  10.581   1.323  0.0789  0.8545  0.0878
    3PTM    CD1 1880   1.928  10.710   1.274 -0.2326 -0.0590 -0.2788
    3PTM    HD1 1881   2.025  10.729   1.229 -0.3185  0.5287 -0.2244
    3PTM    CD2 1882   1.775  10.549   1.357  0.1770  0.1510  1.0878
    3PTM    HD2 1883   1.755  10.451   1.398 -1.0631  0.2677  0.7922
    3PTM    CE1 1884   1.821  10.803   1.253 -0.9258  0.2410 -0.0071
    3PTM    HE1 1885   1.836  10.902   1.213  2.0532  0.2717  0.9388
    3PTM    CE2 1886   1.667  10.642   1.332  1.0201  0.4046 -0.5594
    3PTM    HE2 1887   1.567  10.625   1.368  1.0908  0.8547 -0.1300
    3PTM     CZ 1888   1.694  10.770   1.285 -0.3219  0.4363  0.0589
    3PTM     HZ 1889   1.611  10.838   1.277  0.3588  1.4293  1.1398
    4PTM    CLP 1890   2.267  10.796   1.384  0.2029  0.3579  0.4097
    4PTM     OL 1891   2.172  10.873   1.394 -0.6019  0.2858 -0.5473
    4PTM     NL 1892   2.272  10.681   1.456  0.0809 -0.1887  0.0342
    4PTM     CA 1893   2.157  10.656   1.547  0.1457  0.3748  0.2834
    4PTM    HA1 1894   2.068  10.698   1.501 -0.2163 -0.5260  0.1450
    4PTM    HA2 1895   2.170  10.708   1.641  1.1983 -0.5697  0.6820
    4PTM     CB 1896   2.388  10.604   1.473  0.0123  0.3192 -0.4037
    4PTM    HB1 1897   2.377  10.494   1.483 -0.2636  0.3833 -0.0131
    4PTM    HB2 1898   2.462  10.615   1.391  0.2868  2.7609  0.1017
    4PTM     CG 1899   2.479  10.628   1.596 -0.7099 -0.1857  0.6966
    4PTM    CD1 1900   2.434  10.647   1.728  0.4152  0.1921 -0.1423
    4PTM    HD1 1901   2.328  10.639   1.745 -0.3500  1.5776 -3.5087
    4PTM    CD2 1902   2.620  10.646   1.567  0.3144 -0.1850 -0.8832
    4PTM    HD2 1903   2.664  10.630   1.470  2.5916  1.8300 -0.2874
    4PTM    CE1 1904   2.517  10.701   1.827 -0.2762  0.2597 -0.2507
    4PTM    HE1 1905   2.480  10.730   1.925 -1.8273 -2.4044  0.0281
    4PTM    CE2 1906   2.703  10.688   1.667  0.1788  0.6330  0.2085
    4PTM    HE2 1907   2.807  10.700   1.645  0.8109 -3.0465  0.4309
    4PTM     CZ 1908   2.654  10.723   1.797  0.0524 -0.1399 -0.0738
    4PTM     HZ 1909   2.722  10.770   1.866  0.2411  0.2998 -0.5526
    5DIG     C5 1910   2.383  10.834   1.308 -0.0668  0.2273  0.1122
    5DIG    H51 1911   2.420  10.754   1.239  1.2139  0.0408  0.9654
    5DIG    H52 1912   2.471  10.856   1.373  0.8231  1.2969 -1.3925
    5DIG     O6 1913   2.358  10.953   1.231 -0.3565  0.4179 -0.3014
    5DIG     C7 1914   2.480  11.000   1.166  0.2394  0.3479 -0.1828
    5DIG    H71 1915   2.526  10.909   1.123 -2.1270 -1.6097  1.1758
    5DIG    H72 1916   2.552  11.048   1.235  0.5199 -0.4309  0.0725
    5DIG     C8 1917   2.453  11.105   1.053  0.0235  0.3193 -1.1317
    5DIG     O8 1918   2.498  11.093   0.941 -0.2294  0.0125 -0.1834
    5DIG     O9 1919   2.374  11.212   1.086 -0.5118  0.3160 -0.5765
    5DIG     H9 1920   2.400  11.280   1.024 -0.3977  1.3611  0.5586
    1PTV    CLP 1921   1.894  10.367   2.734 -0.7218  0.1512 -0.4952
    1PTV     OL 1922   1.984  10.443   2.693  0.3528  0.3235  0.0381
    1PTV     NL 1923   1.766  10.399   2.718 -0.1390  0.5154  0.4963
    1PTV     CA 1924   1.739  10.518   2.638 -0.4475  0.2551  1.3094
    1PTV    HA1 1925   1.789  10.596   2.693 -0.2195 -0.6010  2.3655
    1PTV    HA2 1926   1.633  10.536   2.633 -0.0081  2.7007 -0.6941
    1PTV     CB 1927   1.652  10.318   2.756  0.5216  0.4819  0.3508
    1PTV    HB1 1928   1.573  10.317   2.677  1.8579  1.3561 -1.0604
    1PTV    HB2 1929   1.701  10.219   2.766  0.4622  0.5378  1.2179
    1PTV     CG 1930   1.571  10.355   2.879  0.1971  0.4313  0.2000
    1PTV    CD1 1931   1.638  10.412   2.980 -0.6220  0.1624 -0.3971
    1PTV    HD1 1932   1.741  10.442   2.964 -0.1227 -0.0588  1.9584
    1PTV    CD2 1933   1.432  10.318   2.906  0.3156  0.3749  0.1752
    1PTV    HD2 1934   1.371  10.277   2.827  1.3519  0.9294 -0.9596
    1PTV    CE1 1935   1.588  10.449   3.102  0.0830 -0.0852  0.3916
    1PTV    HE1 1936   1.644  10.512   3.169  2.4181 -1.0378 -0.5793
    1PTV    CE2 1937   1.380  10.343   3.031  0.1647 -0.8419 -0.0085
    1PTV    HE2 1938   1.279  10.315   3.060  1.1261 -1.3610  3.3494
    1PTV     CZ 1939   1.454  10.416   3.124  0.0448 -0.4489  0.0038
    1PTV     HZ 1940   1.415  10.457   3.216  0.5658 -0.4003  0.2072
    1PTV    CP2 1941   1.786  10.504   2.492 -0.1015  0.1577 -0.8574
    1PTV    OL2 1942   1.763  10.396   2.433  0.5911  0.3636 -0.6426
    1PTV     NT 1943   1.855  10.597   2.428 -0.0509  0.3975 -0.3096
    1PTV    HN1 1944   1.921  10.559   2.363  0.0956 -0.6868  0.4391
    1PTV    HN2 1945   1.884  10.673   2.486  0.4289 -1.6383  2.3154
    2PTM    CLP 1946   1.849  10.134   3.007 -0.0424 -0.3314 -0.4968
    2PTM     OL 1947   1.795  10.046   2.939 -0.0319  1.0339  0.0505
    2PTM     NL 1948   1.924  10.233   2.949 -0.3275 -0.4060  0.7996
    2PTM     CA 1949   1.942  10.233   2.802  1.0018  0.6872  0.0193
    2PTM    HA1 1950   1.889  10.155   2.750 -3.7322  1.4286  3.0937
    2PTM    HA2 1951   2.049  10.220   2.792  0.9598 -1.8667  1.9504
    2PTM     CB 1952   1.992  10.343   3.018  0.0907 -0.1010  0.3822
    2PTM    HB1 1953   1.980  10.438   2.963  0.9409 -0.1896  0.0303
    2PTM    HB2 1954   1.951  10.359   3.120 -0.0283  0.1058  0.3021
    2PTM     CG 1955   2.141  10.338   3.039 -0.1285  0.1184 -0.4319
    2PTM    CD1 1956   2.216  10.461   3.057 -0.4276  0.3773  0.3118
    2PTM    HD1 1957   2.162  10.553   3.043  0.2646  0.7971  0.3370
    2PTM    CD2 1958   2.212  10.215   3.046  0.4031 -1.0116  0.4485
    2PTM    HD2 1959   2.147  10.129   3.048 -0.1017 -0.6311  0.6777
    2PTM    CE1 1960   2.357  10.450   3.060  0.4774 -0.2447  0.2697
    2PTM    HE1 1961   2.418  10.540   3.062 -0.1761  0.2059  1.9871
    2PTM    CE2 1962   2.348  10.205   3.069  0.1527 -0.0720  0.4193
    2PTM    HE2 1963   2.392  10.107   3.053 -0.1608 -0.2460  0.6100
    2PTM     CZ 1964   2.423  10.323   3.069 -0.3392  1.2222 -0.7213
    2PTM     HZ 1965   2.531  10.320   3.079 -0.4220  2.0631  0.7538
    3PTM    CLP 1966   1.896   9.918   3.208 -0.3178 -0.2189  0.0137
    3PTM     OL 1967   1.999   9.943   3.140  0.3793 -0.3738  0.2057
    3PTM     NL 1968   1.793  10.010   3.216 -0.6202 -0.6190 -0.2768
    3PTM     CA 1969   1.827  10.141   3.160  0.5080  0.9863 -0.3535
    3PTM    HA1 1970   1.919  10.165   3.212  1.2859 -1.9417 -0.2330
    3PTM    HA2 1971   1.747  10.212   3.178 -0.7533  0.6809 -3.9043
    3PTM     CB 1972   1.661   9.984   3.280 -0.3656  0.1274 -0.5178
    3PTM    HB1 1973   1.668   9.936   3.380 -0.2063  2.3111  0.5966
    3PTM    HB2 1974   1.625  10.082   3.318 -0.6333 -0.0982 -0.1908
    3PTM     CG 1975   1.551   9.914   3.208  0.5945 -0.2768 -0.0925
    3PTM    CD1 1976   1.509   9.795   3.255  0.1372  0.5246  0.6517
    3PTM    HD1 1977   1.557   9.739   3.334  1.0722 -0.2516 -0.4405
    3PTM    CD2 1978   1.476   9.978   3.103 -0.3385  0.3484 -0.4156
    3PTM    HD2 1979   1.519  10.069   3.064  3.4084 -0.7989  0.6631
    3PTM    CE1 1980   1.393   9.731   3.202 -0.2875  0.1101 -0.5607
    3PTM    HE1 1981   1.366   9.634   3.238 -0.6814 -0.0650 -1.3229
    3PTM    CE2 1982   1.362   9.920   3.048 -0.2493  0.0133 -0.3996
    3PTM    HE2 1983   1.294   9.980   2.990 -1.1246  0.6818  1.2670
    3PTM     CZ 1984   1.324   9.792   3.100 -0.8340  0.2776  0.8841
    3PTM     HZ 1985   1.232   9.744   3.069 -0.5601  0.9546 -1.1533
    4PTM    CLP 1986   1.876   9.769   3.528 -0.0357 -0.1556 -0.1897
    4PTM     OL 1987   1.774   9.700   3.509 -0.1388 -0.3684  0.0834
    4PTM     NL 1988   1.945   9.810   3.428 -0.3807 -0.7877 -0.2831
    4PTM     CA 1989   1.888   9.793   3.292  0.4536 -1.1893  0.1369
    4PTM    HA1 1990   1.785   9.760   3.293  0.5471 -1.4823  0.3807
    4PTM    HA2 1991   1.950   9.726   3.234 -0.6274 -1.2115 -1.0272
    4PTM     CB 1992   2.076   9.861   3.434 -0.4015 -0.4756  0.0597
    4PTM    HB1 1993   2.083   9.955   3.374 -1.8909 -0.2809  0.1529
    4PTM    HB2 1994   2.097   9.896   3.537 -0.7255  1.1615 -0.3829
    4PTM     CG 1995   2.181   9.767   3.395 -0.0959  0.1941  0.3929
    4PTM    CD1 1996   2.223   9.679   3.496  0.4708 -0.3907  0.7931
    4PTM    HD1 1997   2.184   9.680   3.597 -0.1423 -0.6042  0.5589
    4PTM    CD2 1998   2.250   9.769   3.273  0.8869 -0.2061 -0.0461
    4PTM    HD2 1999   2.219   9.844   3.201  0.9065 -0.0496  0.1071
    4PTM    CE1 2000   2.324   9.588   3.465  0.2825  0.1082 -0.5017
    4PTM    HE1 2001   2.345   9.513   3.540 -0.8854  0.4541  0.1802
    4PTM    CE2 2002   2.354   9.683   3.240  0.7527  0.3193 -0.0071
    4PTM    HE2 2003   2.409   9.691   3.147  0.7072 -1.0525 -0.1809
    4PTM     CZ 2004   2.399   9.596   3.343  0.1329  0.4217 -0.3278
    4PTM     HZ 2005   2.486   9.532   3.332  1.9736  2.6702  0.3332
    5DIG     C5 2006   1.914   9.810   3.671  0.1321 -0.3316 -0.0418
    5DIG    H51 2007   1.817   9.814   3.726 -1.2685 -0.2847 -2.3831
    5DIG    H52 2008   1.962   9.910   3.672 -0.7492  0.1081 -0.3698
    5DIG     O6 2009   1.998   9.715   3.731  0.1862  0.6653 -0.0736
    5DIG     C7 2010   2.028   9.735   3.867 -0.0472  0.8105 -0.2887
    5DIG    H71 2011   1.943   9.721   3.937 -1.0274  0.0370 -1.5942
    5DIG    H72 2012   2.080   9.833   3.879  2.5146 -0.6968  1.9140
    5DIG     C8 2013   2.134   9.639   3.919 -0.3668 -0.0982 -0.3167
    5DIG     O8 2014   2.189   9.651   4.025 -0.1540  0.4844 -0.2543
    5DIG     O9 2015   2.171   9.542   3.827 -0.4220 -0.1993  0.0833
    5DIG     H9 2016   2.223   9.479   3.878  0.3359 -1.6607 -2.3160
    1PTV    CLP 2017   1.613  10.538   2.098 -1.0626 -0.4296  0.2623
    1PTV     OL 2018   1.593  10.465   2.194  0.4407  0.1427  0.5906
    1PTV     NL 2019   1.529  10.531   1.985 -0.3989  0.2220  0.6033
    1PTV     CA 2020   1.444  10.415   1.972 -0.1093  0.2402  0.1482
    1PTV    HA1 2021   1.519  10.339   1.984  0.3903  0.7872  0.5515
    1PTV    HA2 2022   1.395  10.414   1.876 -1.5807  0.7965  0.8458
    1PTV     CB 2023   1.525  10.634   1.886  0.2034 -0.2206  0.4707
    1PTV    HB1 2024   1.563  10.730   1.927  0.3261  0.4708 -1.1509
    1PTV    HB2 2025   1.605  10.614   1.812  0.6296  0.3352  0.7780
    1PTV     CG 2026   1.404  10.653   1.793  0.3146  0.0297  0.3274
    1PTV    CD1 2027   1.414  10.636   1.656 -0.1774 -0.0321 -0.4416
    1PTV    HD1 2028   1.501  10.591   1.610  0.6391 -0.4869  1.4626
    1PTV    CD2 2029   1.284  10.709   1.853 -0.3201 -0.4887 -0.2312
    1PTV    HD2 2030   1.276  10.716   1.960  0.6493  0.9505 -0.2207
    1PTV    CE1 2031   1.305  10.669   1.578  0.4623 -0.2869 -0.2813
    1PTV    HE1 2032   1.308  10.645   1.473 -1.3930  1.2423 -0.7263
    1PTV    CE2 2033   1.178  10.745   1.771 -0.3105 -0.3339 -0.1484
    1PTV    HE2 2034   1.085  10.784   1.809 -0.6785 -1.4137  0.1087
    1PTV     CZ 2035   1.188  10.726   1.632 -0.6059 -0.3105  0.4944
    1PTV     HZ 2036   1.100  10.758   1.579  0.9682 -1.6573 -3.2771
    1PTV    CP2 2037   1.340  10.408   2.078 -0.2580  0.1006 -0.1897
    1PTV    OL2 2038   1.283  10.508   2.125  0.1624 -0.4723 -0.0001
    1PTV     NT 2039   1.300  10.286   2.116 -0.3491  0.0267  0.3271
    1PTV    HN1 2040   1.243  10.282   2.198  0.6914  0.4019  1.0931
    1PTV    HN2 2041   1.327  10.210   2.057  0.7620  0.0998  0.7228
    2PTM    CLP 2042   1.836  10.743   1.926  0.5342 -0.2646  0.2494
    2PTM     OL 2043   1.766  10.841   1.950 -0.2919 -0.2551  0.6001
    2PTM     NL 2044   1.822  10.634   2.005  0.2384  0.2634 -0.0171
    2PTM     CA 2045   1.728  10.638   2.114 -0.2326  0.3214  0.8284
    2PTM    HA1 2046   1.678  10.733   2.117 -1.5234 -0.1518 -2.1837
    2PTM    HA2 2047   1.779  10.606   2.205  0.7351 -0.2013  0.1219
    2PTM     CB 2048   1.901  10.513   1.989  0.1364  0.2834  0.3322
    2PTM    HB1 2049   1.837  10.423   2.005  0.9400 -0.3983 -0.1754
    2PTM    HB2 2050   1.935  10.498   1.884  1.0351 -0.9949  0.7703
    2PTM     CG 2051   2.025  10.492   2.076 -0.7768 -0.0919 -0.1123
    2PTM    CD1 2052   2.155  10.540   2.050 -0.2359  0.1667  0.9198
    2PTM    HD1 2053   2.162  10.596   1.958 -2.4822  1.0633  1.2257
    2PTM    CD2 2054   2.002  10.429   2.205  0.2618  0.2182 -0.1712
    2PTM    HD2 2055   1.902  10.396   2.227  1.0452 -1.6908  0.7387
    2PTM    CE1 2056   2.260  10.525   2.140 -0.4985  0.7237 -0.4020
    2PTM    HE1 2057   2.358  10.567   2.126 -0.8828  2.1994  0.9989
    2PTM    CE2 2058   2.108  10.422   2.292  0.6600  0.3484  0.7718
    2PTM    HE2 2059   2.081  10.384   2.390 -2.6849 -2.4032 -1.0009
    2PTM     CZ 2060   2.234  10.463   2.264  0.5545 -0.0561 -0.7604
    2PTM     HZ 2061   2.309  10.456   2.341 -0.5762  1.0779  0.5165
    3PTM    CLP 2062   2.032  10.944   1.833  0.1240 -0.5485 -0.0990
    3PTM     OL 2063   2.059  10.895   1.940  0.1473 -0.1258  0.0935
    3PTM     NL 2064   1.952  10.867   1.751  0.2324 -0.1633  0.0628
    3PTM     CA 2065   1.926  10.737   1.806 -0.0212  0.0351 -0.2085
    3PTM    HA1 2066   2.021  10.694   1.834  0.4500  1.6157  0.7535
    3PTM    HA2 2067   1.884  10.671   1.732  0.3489 -1.2161  0.6635
    3PTM     CB 2068   1.911  10.901   1.619 -0.4474 -0.4274 -0.3289
    3PTM    HB1 2069   1.977  10.965   1.558  3.2654 -2.1082  1.5814
    3PTM    HB2 2070   1.902  10.810   1.556 -2.2517 -0.6259  0.1543
    3PTM     CG 2071   1.776  10.971   1.620  0.3567  0.1366 -0.1769
    3PTM    CD1 2072   1.756  11.103   1.575 -0.4482 -0.3821 -0.1022
    3PTM    HD1 2073   1.845  11.157   1.547  0.6033 -1.7668  0.4413
    3PTM    CD2 2074   1.660  10.905   1.663 -0.7217  0.0485 -0.0471
    3PTM    HD2 2075   1.671  10.800   1.687 -2.0749 -0.1434 -0.1662
    3PTM    CE1 2076   1.630  11.163   1.570 -0.0831  0.5656 -0.0797
    3PTM    HE1 2077   1.624  11.264   1.532  2.5399  0.2775 -1.5137
    3PTM    CE2 2078   1.533  10.963   1.666 -0.6055 -0.0117 -0.0559
    3PTM    HE2 2079   1.447  10.910   1.705 -2.7377  1.4811 -2.3928
    3PTM     CZ 2080   1.519  11.091   1.616  0.0280 -0.2566 -0.2475
    3PTM     HZ 2081   1.426  11.146   1.614  0.1556  0.0048  0.5157
    4PTM    CLP 2082   2.196  11.148   1.589  0.3909  0.2960 -0.0440
    4PTM     OL 2083   2.099  11.222   1.565  0.6032 -0.3192  0.0084
    4PTM     NL 2084   2.199  11.078   1.710 -0.7902  0.6758  0.5561
    4PTM     CA 2085   2.075  11.085   1.800  0.2277  1.1126  0.3996
    4PTM    HA1 2086   1.991  11.132   1.751  0.2356 -0.2802 -1.0247
    4PTM    HA2 2087   2.093  11.128   1.898  1.0162  0.6804  0.4560
    4PTM     CB 2088   2.319  11.008   1.761 -0.2156 -0.1258 -0.7580
    4PTM    HB1 2089   2.289  10.905   1.792 -0.1056  0.1542  0.3310
    4PTM    HB2 2090   2.414  11.007   1.705  0.5285  1.8717  0.3745
    4PTM     CG 2091   2.377  11.075   1.880  0.6119  0.1487  0.4100
    4PTM    CD1 2092   2.491  11.161   1.874 -0.5697 -1.0078 -0.1882
    4PTM    HD1 2093   2.547  11.170   1.782  0.4018  0.1713  0.5044
    4PTM    CD2 2094   2.321  11.059   2.009 -0.7237 -0.0872  0.0933
    4PTM    HD2 2095   2.251  10.979   2.026  1.4284 -1.9332  0.8399
    4PTM    CE1 2096   2.526  11.251   1.982  0.0491  0.2600  0.2333
    4PTM    HE1 2097   2.605  11.325   1.987 -0.8334  1.1634  1.9596
    4PTM    CE2 2098   2.352  11.147   2.118  0.0292  0.8624 -0.5904
    4PTM    HE2 2099   2.303  11.137   2.213  0.3141  4.6530  0.1124
    4PTM     CZ 2100   2.450  11.244   2.103  0.4684 -0.2969  0.3048
    4PTM     HZ 2101   2.465  11.313   2.184  1.0063  0.1325 -0.1522
    5DIG     C5 2102   2.330  11.161   1.513  0.6991  0.0115 -0.0841
    5DIG    H51 2103   2.356  11.058   1.478 -1.5479 -1.0216  1.0310
    5DIG    H52 2104   2.407  11.191   1.587  1.2353  0.3476 -0.7727
    5DIG     O6 2105   2.320  11.258   1.412 -0.3731 -0.1902  0.4779
    5DIG     C7 2106   2.454  11.305   1.395  0.1481 -0.2568  0.0117
    5DIG    H71 2107   2.523  11.220   1.379  2.0801  1.4027 -0.9239
    5DIG    H72 2108   2.474  11.366   1.486  0.8642 -1.7609  0.9005
    5DIG     C8 2109   2.458  11.402   1.282 -0.3745 -0.7141  0.4406
    5DIG     O8 2110   2.365  11.475   1.244  0.0027  0.8032 -0.4792
    5DIG     O9 2111   2.576  11.416   1.207  0.0737 -0.6167 -0.1122
    5DIG     H9 2112   2.568  11.466   1.125  1.5967  1.1822  0.7435
    1PTV    CLP 2113   1.997  10.873   3.016  0.5040  0.4809  0.7872
    1PTV     OL 2114   2.113  10.831   2.997  0.2105 -0.1831 -0.1027
    1PTV     NL 2115   1.937  10.937   2.915  0.2251  0.0643  0.0606
    1PTV     CA 2116   2.001  10.947   2.780  0.0332  0.1063  0.3284
    1PTV    HA1 2117   2.104  10.975   2.795 -0.0320  0.3147  0.3939
    1PTV    HA2 2118   1.946  11.017   2.718 -1.2882 -0.8518  0.3618
    1PTV     CB 2119   1.799  10.998   2.926 -0.0156  0.6806 -0.5667
    1PTV    HB1 2120   1.788  11.066   3.014 -1.5688 -1.0346  0.6396
    1PTV    HB2 2121   1.772  11.059   2.837 -0.8392  1.9227  0.4902
    1PTV     CG 2122   1.677  10.902   2.936 -0.5888  0.2804 -0.7198
    1PTV    CD1 2123   1.589  10.912   3.047  0.0492 -0.0634  0.4215
    1PTV    HD1 2124   1.614  10.976   3.130 -0.9960  1.4245 -0.3750
    1PTV    CD2 2125   1.641  10.815   2.832 -0.5107  0.1904  0.2823
    1PTV    HD2 2126   1.707  10.812   2.747  1.5554 -1.5330  1.8562
    1PTV    CE1 2127   1.467  10.849   3.052 -0.3939  0.4015 -0.0290
    1PTV    HE1 2128   1.401  10.875   3.134 -1.5459  0.3737 -0.9202
    1PTV    CE2 2129   1.526  10.741   2.842  0.5790 -0.1430  0.1247
    1PTV    HE2 2130   1.501  10.676   2.759 -1.1240  0.3262  0.2348
    1PTV     CZ 2131   1.438  10.755   2.950 -0.4638  0.3881  0.5042
    1PTV     HZ 2132   1.343  10.704   2.944  0.8787 -2.2638  0.5424
    1PTV    CP2 2133   1.997  10.810   2.706 -0.2978  0.0121 -0.5147
    1PTV    OL2 2134   1.931  10.809   2.607 -0.2754  0.0492 -0.4732
    1PTV     NT 2135   2.063  10.709   2.756  0.6540  0.1758 -0.3815
    1PTV    HN1 2136   2.039  10.619   2.721  1.7019 -1.1925  2.1326
    1PTV    HN2 2137   2.097  10.732   2.847 -2.2072 -0.7740  1.0485
    2PTM    CLP 2138   1.981  10.683   3.309  0.5085 -0.3992  0.3064
    2PTM     OL 2139   1.914  10.608   3.238 -0.1125  0.2879  0.0797
    2PTM     NL 2140   2.006  10.811   3.264 -0.7219 -0.0547  0.1323
    2PTM     CA 2141   1.923  10.861   3.149  1.1408  0.1989 -0.0293
    2PTM    HA1 2142   1.882  10.957   3.179  1.2598  0.3702 -0.4052
    2PTM    HA2 2143   1.839  10.795   3.136  2.0032 -1.1024  0.8276
    2PTM     CB 2144   2.079  10.911   3.339  0.3693  0.0111 -0.6667
    2PTM    HB1 2145   2.068  11.010   3.290 -0.4039  1.0168  1.4238
    2PTM    HB2 2146   2.028  10.925   3.437  0.3330 -0.0591 -0.6757
    2PTM     CG 2147   2.224  10.892   3.372  0.2630  0.2118  0.6470
    2PTM    CD1 2148   2.301  10.796   3.302  0.0089 -0.4324  0.0198
    2PTM    HD1 2149   2.256  10.745   3.218 -0.7546  1.4830 -0.7875
    2PTM    CD2 2150   2.298  10.971   3.468  0.2463  0.3047  0.8345
    2PTM    HD2 2151   2.245  11.056   3.508 -1.4761  0.3931 -1.4685
    2PTM    CE1 2152   2.432  10.779   3.323 -0.1690 -0.2401 -0.2461
    2PTM    HE1 2153   2.488  10.700   3.275  1.9308  1.4916 -0.7838
    2PTM    CE2 2154   2.437  10.956   3.488  0.5610 -0.2760 -0.4327
    2PTM    HE2 2155   2.486  11.030   3.549  0.5838 -0.3526 -0.3582
    2PTM     CZ 2156   2.505  10.860   3.416  0.1321  0.2779  0.2117
    2PTM     HZ 2157   2.612  10.850   3.428 -0.1221  0.0037  2.9809
    3PTM    CLP 2158   2.056  10.403   3.467 -0.0519 -0.9374  0.0893
    3PTM     OL 2159   2.178  10.414   3.432  0.1963  0.2667  0.0287
    3PTM     NL 2160   1.977  10.515   3.484 -0.4827  0.1890  0.0378
    3PTM     CA 2161   2.030  10.644   3.442  0.0947  0.2333 -0.0457
    3PTM    HA1 2162   2.138  10.645   3.441  0.1347 -0.9590 -2.2910
    3PTM    HA2 2163   1.994  10.716   3.515 -0.5790 -1.8065  1.7609
    3PTM     CB 2164   1.846  10.519   3.538  0.6261  0.2580  0.7007
    3PTM    HB1 2165   1.778  10.586   3.481 -0.4254 -0.2923  1.2793
    3PTM    HB2 2166   1.804  10.418   3.518  1.7662 -0.1632  0.3875
    3PTM     CG 2167   1.831  10.544   3.693 -0.4023  0.2532 -0.3082
    3PTM    CD1 2168   1.705  10.527   3.757 -0.2486 -0.2232  0.4894
    3PTM    HD1 2169   1.625  10.476   3.705  0.8257 -1.0496 -0.4021
    3PTM    CD2 2170   1.941  10.582   3.766 -0.4045  0.4627 -0.0767
    3PTM    HD2 2171   2.039  10.594   3.723  0.1329 -0.4390  0.8534
    3PTM    CE1 2172   1.688  10.550   3.890 -0.3832  0.6344 -0.0036
    3PTM    HE1 2173   1.591  10.543   3.937 -0.0656 -1.8492  0.4123
    3PTM    CE2 2174   1.928  10.604   3.905 -0.7312 -0.1901 -0.4881
    3PTM    HE2 2175   2.018  10.626   3.960 -0.9693  1.6619 -0.7736
    3PTM     CZ 2176   1.797  10.599   3.966 -0.2900 -0.1286 -1.4338
    3PTM     HZ 2177   1.769  10.631   4.066 -0.1899 -1.6418 -0.8992
    4PTM    CLP 2178   1.896  10.182   3.692  0.0113 -0.4525 -0.3928
    4PTM     OL 2179   1.793  10.165   3.630  0.0321  0.0239 -0.0769
    4PTM     NL 2180   2.008  10.234   3.636  0.1785 -0.1629 -0.3924
    4PTM     CA 2181   2.010  10.270   3.499  0.0222  0.1065  0.2016
    4PTM    HA1 2182   1.909  10.258   3.464  0.0809 -1.2727  0.4555
    4PTM    HA2 2183   2.080  10.203   3.451 -1.3154 -1.2180  0.0638
    4PTM     CB 2184   2.143  10.244   3.706 -0.3874  0.3523 -0.0340
    4PTM    HB1 2185   2.202  10.323   3.655 -1.5866  1.6609  0.5456
    4PTM    HB2 2186   2.138  10.280   3.812  0.6192 -0.8378  0.4414
    4PTM     CG 2187   2.236  10.120   3.703  0.3948 -0.4648  0.2571
    4PTM    CD1 2188   2.260  10.045   3.822  0.0711  0.2064 -0.2827
    4PTM    HD1 2189   2.197  10.059   3.909 -0.6813 -0.2308 -0.7429
    4PTM    CD2 2190   2.306  10.089   3.587  0.1366  0.3646  0.2221
    4PTM    HD2 2191   2.302  10.145   3.494 -0.3042 -0.6640 -0.3988
    4PTM    CE1 2192   2.342   9.933   3.818  0.2926 -0.2923  0.2662
    4PTM    HE1 2193   2.362   9.872   3.905  1.1241  1.1712  1.1431
    4PTM    CE2 2194   2.388   9.972   3.580  0.1632 -0.7713 -0.0875
    4PTM    HE2 2195   2.449   9.956   3.492  0.5733  1.6869 -0.3307
    4PTM     CZ 2196   2.401   9.899   3.698 -0.4913 -0.5153  0.3015
    4PTM     HZ 2197   2.473   9.818   3.703 -0.4353 -0.4716  0.2044
    5DIG     C5 2198   1.896  10.173   3.841  0.0382 -0.6184  0.0706
    5DIG    H51 2199   1.896  10.278   3.876 -0.2345 -0.3978 -0.5958
    5DIG    H52 2200   1.993  10.129   3.874  0.4876 -0.3483 -0.8735
    5DIG     O6 2201   1.787  10.103   3.908 -0.5467 -0.7221 -0.4199
    5DIG     C7 2202   1.790  10.134   4.052  0.2622  0.0687  0.0313
    5DIG    H71 2203   1.710  10.076   4.103  0.0904  1.2896  1.1984
    5DIG    H72 2204   1.768  10.242   4.064 -1.5790 -0.2600 -0.0099
    5DIG     C8 2205   1.917  10.094   4.130  0.6527 -0.4352 -0.6085
    5DIG     O8 2206   1.969  10.160   4.216  0.0795  0.0251 -0.0749
    5DIG     O9 2207   1.975   9.982   4.078 -0.5259 -0.7038  0.3626
    5DIG     H9 2208   2.064   9.959   4.106  0.1522 -0.4563 -1.4632
    1PTV    CLP 2209   1.633  10.907   2.417 -0.0675  0.5129  0.1752
    1PTV     OL 2210   1.662  10.828   2.508  0.1446  0.2518 -0.2979
    1PTV     NL 2211   1.533  10.873   2.331  0.4630  0.0681 -0.0417
    1PTV     CA 2212   1.483  10.743   2.351 -0.0086  0.6335  0.5649
    1PTV    HA1 2213   1.565  10.672   2.358 -0.7771 -0.3457 -0.0978
    1PTV    HA2 2214   1.413  10.723   2.272 -0.5725  1.1740  0.9186
    1PTV     CB 2215   1.495  10.935   2.208  1.3131 -0.5165  0.0171
    1PTV    HB1 2216   1.545  11.034   2.206 -0.8907  0.7728  2.2838
    1PTV    HB2 2217   1.534  10.876   2.123  0.0973  0.0213 -0.9506
    1PTV     CG 2218   1.354  10.965   2.181  0.0157 -0.5775  0.1019
    1PTV    CD1 2219   1.255  10.966   2.277 -0.9550 -0.0625 -0.2407
    1PTV    HD1 2220   1.281  10.947   2.380  0.7787  0.9476 -0.4628
    1PTV    CD2 2221   1.322  10.992   2.049 -0.3742  0.5607  0.4417
    1PTV    HD2 2222   1.405  10.986   1.981  0.9644 -2.1853  2.1107
    1PTV    CE1 2223   1.121  10.984   2.243  0.1572 -0.3738 -0.0172
    1PTV    HE1 2224   1.050  10.995   2.323 -0.7968 -0.2615 -0.8542
    1PTV    CE2 2225   1.188  11.003   2.009 -0.0466 -0.1207  0.2569
    1PTV    HE2 2226   1.161  11.016   1.905  0.5840  0.4347  0.1537
    1PTV     CZ 2227   1.093  10.999   2.108  0.1526  0.2967  0.5311
    1PTV     HZ 2228   0.988  11.002   2.080  0.4790 -1.2451 -1.0802
    1PTV    CP2 2229   1.407  10.723   2.480 -0.7684 -0.0388  0.2030
    1PTV    OL2 2230   1.376  10.815   2.553  0.3660 -0.2029  0.1553
    1PTV     NT 2231   1.371  10.599   2.517 -0.0244 -0.0853  0.1302
    1PTV    HN1 2232   1.318  10.583   2.601 -0.5451 -0.6066 -0.2900
    1PTV    HN2 2233   1.381  10.518   2.459 -0.8908 -0.9397  1.1169
    2PTM    CLP 2234   1.792  11.160   2.202 -0.4430  0.6193 -0.5583
    2PTM     OL 2235   1.721  11.259   2.233  0.2550 -0.5277  0.5155
    2PTM     NL 2236   1.790  11.050   2.284 -0.4211  0.3319 -1.0808
    2PTM     CA 2237   1.706  11.034   2.401 -0.4391  0.2908 -0.1259
    2PTM    HA1 2238   1.625  11.106   2.396 -0.4849  0.2473 -0.0129
    2PTM    HA2 2239   1.768  11.034   2.490 -0.9978 -1.5217  0.3033
    2PTM     CB 2240   1.875  10.934   2.262 -0.1679  0.5397 -0.2520
    2PTM    HB1 2241   1.834  10.844   2.312  0.8248  0.5926  0.6840
    2PTM    HB2 2242   1.892  10.909   2.155 -1.4014 -0.7112 -0.1939
    2PTM     CG 2243   2.015  10.941   2.330 -0.5400  0.0425 -0.0687
    2PTM    CD1 2244   2.054  11.053   2.411 -0.0081  0.4487 -0.5217
    2PTM    HD1 2245   1.987  11.136   2.425  0.0838  0.9413 -2.6359
    2PTM    CD2 2246   2.103  10.830   2.334  0.6465  0.1611 -0.0256
    2PTM    HD2 2247   2.077  10.736   2.287 -0.4878 -0.2522  1.3534
    2PTM    CE1 2248   2.171  11.048   2.491  0.5104 -0.5831  0.4455
    2PTM    HE1 2249   2.194  11.128   2.559 -0.7957  1.7903 -1.7176
    2PTM    CE2 2250   2.219  10.824   2.405 -0.0391 -0.2271  0.4865
    2PTM    HE2 2251   2.284  10.738   2.395  0.0766 -0.1555  0.6193
    2PTM     CZ 2252   2.256  10.942   2.478 -0.2746  0.3163 -0.6750
    2PTM     HZ 2253   2.346  10.949   2.537 -0.7865 -0.7629  0.2894
    3PTM    CLP 2254   1.956  11.375   2.088  0.2726 -0.7151 -0.0017
    3PTM     OL 2255   2.014  11.331   2.184 -0.4926 -0.2441 -0.3308
    3PTM     NL 2256   1.881  11.291   2.017  0.5562 -0.4756 -0.6007
    3PTM     CA 2257   1.869  11.156   2.073  0.3957  0.2610  0.4481
    3PTM    HA1 2258   1.969  11.123   2.098  0.9975  1.2276 -0.6044
    3PTM    HA2 2259   1.807  11.100   2.005  0.0054 -0.3382  1.2795
    3PTM     CB 2260   1.805  11.331   1.901  0.2521 -0.4975  0.9175
    3PTM    HB1 2261   1.867  11.399   1.839  3.0878 -1.4803  2.4534
    3PTM    HB2 2262   1.796  11.236   1.843 -1.4325 -0.7066  1.4603
    3PTM     CG 2263   1.664  11.383   1.906  1.1151 -0.1405 -0.8715
    3PTM    CD1 2264   1.563  11.302   1.950 -0.1119  0.0207  0.1567
    3PTM    HD1 2265   1.582  11.198   1.973  0.0917  0.1469  0.5755
    3PTM    CD2 2266   1.638  11.524   1.875  0.5831 -0.3416  0.7664
    3PTM    HD2 2267   1.705  11.599   1.836 -0.9808 -0.8828 -3.5626
    3PTM    CE1 2268   1.434  11.354   1.947  1.0311 -0.3653  0.0018
    3PTM    HE1 2269   1.355  11.285   1.973 -0.9065  1.6778 -0.1010
    3PTM    CE2 2270   1.509  11.573   1.883  0.1300  0.1812  0.3197
    3PTM    HE2 2271   1.484  11.668   1.838  0.0142 -0.4370 -0.9702
    3PTM     CZ 2272   1.405  11.486   1.915  0.2620 -0.0696  0.0671
    3PTM     HZ 2273   1.301  11.512   1.904 -0.1673 -2.0847 -1.0500
    4PTM    CLP 2274   2.069  11.605   1.854  0.1293  0.1968  1.0359
    4PTM     OL 2275   1.962  11.659   1.837 -0.3500 -0.0502  0.1263
    4PTM     NL 2276   2.088  11.532   1.966  0.1937  0.0146  0.2933
    4PTM     CA 2277   1.977  11.519   2.057  0.3765 -0.3002  0.0036
    4PTM    HA1 2278   1.884  11.553   2.013  1.4981 -0.5819 -2.8117
    4PTM    HA2 2279   1.996  11.580   2.144 -2.6945 -0.6650  1.0784
    4PTM     CB 2280   2.224  11.481   2.005  0.2479  0.1710 -0.3490
    4PTM    HB1 2281   2.212  11.382   2.054  0.1412 -0.1547 -1.0137
    4PTM    HB2 2282   2.287  11.463   1.915 -0.4355  0.8024 -0.9697
    4PTM     CG 2283   2.303  11.569   2.097  0.2532  0.2746  0.9303
    4PTM    CD1 2284   2.280  11.562   2.233 -0.3191 -1.1717 -0.0495
    4PTM    HD1 2285   2.204  11.503   2.282 -0.9182  1.3089  2.3006
    4PTM    CD2 2286   2.386  11.672   2.042 -0.0368  0.2288  0.0705
    4PTM    HD2 2287   2.395  11.687   1.935  0.0087  2.2933  0.3189
    4PTM    CE1 2288   2.345  11.655   2.318 -0.2188  0.2547  0.1893
    4PTM    HE1 2289   2.312  11.653   2.421  0.5233 -0.8271  0.4109
    4PTM    CE2 2290   2.452  11.753   2.133 -0.2402  0.4646 -0.6999
    4PTM    HE2 2291   2.506  11.837   2.092 -1.3180  1.1905 -0.6692
    4PTM     CZ 2292   2.435  11.751   2.270  0.6410  0.1799 -0.6985
    4PTM     HZ 2293   2.472  11.836   2.327 -1.7107  1.3311 -0.7678
    5DIG     C5 2294   2.147  11.561   1.732  0.5700  0.3013 -0.2209
    5DIG    H51 2295   2.087  11.574   1.639 -0.5477 -3.1486 -0.1257
    5DIG    H52 2296   2.168  11.452   1.740  1.0625  0.4054 -0.0329
    5DIG     O6 2297   2.263  11.638   1.718 -0.3239 -0.1070  0.0548
    5DIG     C7 2298   2.340  11.576   1.618 -0.2950 -0.5102  0.5587
    5DIG    H71 2299   2.279  11.565   1.527 -1.5972  1.8464  1.0694
    5DIG    H72 2300   2.388  11.485   1.661 -0.1889  0.2866  2.2145
    5DIG     C8 2301   2.465  11.666   1.587 -0.7575  0.7340  0.2749
    5DIG     O8 2302   2.500  11.774   1.642 -0.2693  0.3432  0.5387
    5DIG     O9 2303   2.530  11.621   1.475 -0.3999  0.0910 -0.5093
    5DIG     H9 2304   2.602  11.677   1.444 -0.7757  0.0112 -1.5592
    1PTV    CLP 2305   2.033  11.503   3.309  0.9782 -0.3921 -0.5474
    1PTV     OL 2306   1.926  11.532   3.363  0.2968  0.1931 -0.5120
    1PTV     NL 2307   2.053  11.531   3.176  0.7653 -0.4532 -0.4877
    1PTV     CA 2308   1.941  11.599   3.112 -1.1061 -0.2852 -0.0304
    1PTV    HA1 2309   1.961  11.604   3.006 -0.0345  1.8308  0.2112
    1PTV    HA2 2310   1.931  11.700   3.147 -1.3185 -0.0300 -0.7986
    1PTV     CB 2311   2.172  11.516   3.103 -0.2255 -0.0287  0.2692
    1PTV    HB1 2312   2.212  11.413   3.115  1.8446  0.8870  1.9183
    1PTV    HB2 2313   2.165  11.545   2.996 -3.4136  1.9997  0.9058
    1PTV     CG 2314   2.276  11.616   3.148 -0.3253  0.1893 -0.3837
    1PTV    CD1 2315   2.410  11.573   3.137  0.2395 -0.1809  0.2528
    1PTV    HD1 2316   2.438  11.474   3.103  0.8020  0.2615 -0.5882
    1PTV    CD2 2317   2.246  11.748   3.189  0.8644  0.3334  0.2340
    1PTV    HD2 2318   2.141  11.775   3.189  0.2309 -1.6738 -2.6614
    1PTV    CE1 2319   2.511  11.664   3.182 -0.0149  0.3119 -0.1141
    1PTV    HE1 2320   2.615  11.634   3.180 -0.5175 -1.5166 -0.7838
    1PTV    CE2 2321   2.349  11.835   3.225  0.4464 -0.9324  0.0694
    1PTV    HE2 2322   2.321  11.937   3.250 -2.1079 -0.8185 -2.7558
    1PTV     CZ 2323   2.482  11.789   3.226 -0.4921 -0.2062  0.1993
    1PTV     HZ 2324   2.571  11.843   3.252  1.2845 -3.5438  1.7104
    1PTV    CP2 2325   1.807  11.532   3.113  0.2990 -0.0392  0.9925
    1PTV    OL2 2326   1.802  11.410   3.087 -0.9351 -0.0194  0.2429
    1PTV     NT 2327   1.700  11.611   3.133  0.3613 -0.1769  0.1506
    1PTV    HN1 2328   1.609  11.571   3.140  0.6711 -1.1002 -0.8279
    1PTV    HN2 2329   1.709  11.705   3.166 -2.7043  0.6001 -0.8707
    2PTM    CLP 2330   2.017  11.318   3.551 -0.5331 -0.4960  0.1363
    2PTM     OL 2331   1.986  11.251   3.457  0.4387 -0.2834 -0.5226
    2PTM     NL 2332   2.103  11.421   3.530 -0.1538 -0.0783 -0.2438
    2PTM     CA 2333   2.148  11.446   3.395  0.1888  0.2145  0.4188
    2PTM    HA1 2334   2.180  11.353   3.349  1.3325  0.8033 -0.0081
    2PTM    HA2 2335   2.230  11.516   3.398 -0.3223  0.8166  0.4454
    2PTM     CB 2336   2.168  11.505   3.642  0.1439  0.4285 -0.0308
    2PTM    HB1 2337   2.097  11.504   3.728 -1.2352 -0.1157 -1.1284
    2PTM    HB2 2338   2.267  11.468   3.675  0.4321  0.2405 -1.0656
    2PTM     CG 2339   2.173  11.653   3.622 -0.0326  1.0026  0.0239
    2PTM    CD1 2340   2.058  11.726   3.606  0.2862 -0.5423 -0.8865
    2PTM    HD1 2341   1.962  11.684   3.633  0.2144 -0.5186 -1.1099
    2PTM    CD2 2342   2.297  11.715   3.601  0.0453 -0.3640  0.3461
    2PTM    HD2 2343   2.390  11.662   3.610 -0.2397 -1.3123 -1.5774
    2PTM    CE1 2344   2.064  11.857   3.560  0.0517 -0.2920 -0.9241
    2PTM    HE1 2345   1.969  11.910   3.552 -0.3076 -0.2637  2.3684
    2PTM    CE2 2346   2.305  11.847   3.559  0.1667  0.4731 -0.3458
    2PTM    HE2 2347   2.403  11.887   3.539  0.2751 -0.3166 -1.4897
    2PTM     CZ 2348   2.185  11.921   3.543  0.2333  0.1824 -0.9273
    2PTM     HZ 2349   2.188  12.022   3.505  1.3639  0.9780  1.1017
    3PTM    CLP 2350   2.037  11.076   3.754  0.5403  0.6141 -0.5246
    3PTM     OL 2351   2.150  11.114   3.732 -0.0562  0.3648  0.6497
    3PTM     NL 2352   1.928  11.157   3.724  0.1857 -0.6525  0.3642
    3PTM     CA 2353   1.954  11.298   3.686 -0.5692 -0.1874  0.3219
    3PTM    HA1 2354   2.018  11.340   3.762 -1.5488  0.2065  0.9426
    3PTM    HA2 2355   1.858  11.346   3.682 -1.0264 -1.1022  0.0533
    3PTM     CB 2356   1.788  11.115   3.746  0.4280  0.2227  0.6844
    3PTM    HB1 2357   1.777  11.083   3.852 -1.5185 -1.3710  0.0401
    3PTM    HB2 2358   1.716  11.199   3.741  0.4531  0.2035 -0.1678
    3PTM     CG 2359   1.726  11.009   3.664  0.2726 -0.2617 -0.3427
    3PTM    CD1 2360   1.763  10.981   3.531  0.4029  0.5113  0.3114
    3PTM    HD1 2361   1.839  11.042   3.486 -0.6503  0.3437 -1.8299
    3PTM    CD2 2362   1.610  10.943   3.717  0.3216 -0.3172 -0.2478
    3PTM    HD2 2363   1.557  10.967   3.808 -1.9920  0.1717 -1.6461
    3PTM    CE1 2364   1.694  10.881   3.456  0.2255 -0.2613  0.9897
    3PTM    HE1 2365   1.710  10.870   3.349 -3.0845  1.5376  0.1891
    3PTM    CE2 2366   1.559  10.837   3.646 -0.1649  0.1156  0.3726
    3PTM    HE2 2367   1.474  10.785   3.686 -1.1941  2.1682  0.9876
    3PTM     CZ 2368   1.596  10.811   3.516 -0.1772 -0.2018  0.0092
    3PTM     HZ 2369   1.545  10.732   3.463  0.8324 -0.3551 -0.7933
    4PTM    CLP 2370   2.194  10.983   3.982  0.0254  0.3554 -0.9597
    4PTM     OL 2371   2.111  11.052   4.046  0.2903 -0.4435 -0.2137
    4PTM     NL 2372   2.153  10.901   3.885 -0.6476 -0.1492  0.5353
    4PTM     CA 2373   2.021  10.941   3.830  0.3073 -0.4028 -0.2527
    4PTM    HA1 2374   1.948  10.971   3.904 -1.2347  1.5325 -2.4249
    4PTM    HA2 2375   1.989  10.872   3.754 -1.4844  1.4264 -1.2469
    4PTM     CB 2376   2.245  10.814   3.812  0.5432  0.3767  0.3389
    4PTM    HB1 2377   2.183  10.765   3.734  0.5155  0.3501  0.3773
    4PTM    HB2 2378   2.325  10.867   3.756 -1.5667  1.2641 -2.0043
    4PTM     CG 2379   2.320  10.703   3.886  0.5224 -0.2014 -0.0079
    4PTM    CD1 2380   2.301  10.672   4.025  0.4586 -0.7783  0.1968
    4PTM    HD1 2381   2.235  10.735   4.084 -0.9560 -1.0731 -1.0003
    4PTM    CD2 2382   2.414  10.631   3.813 -0.3557  0.7196 -0.3395
    4PTM    HD2 2383   2.451  10.654   3.714  1.2030 -0.5122 -0.0675
    4PTM    CE1 2384   2.355  10.557   4.081 -0.1961  0.3746 -0.5775
    4PTM    HE1 2385   2.350  10.536   4.187  1.0393 -1.2650 -0.7982
    4PTM    CE2 2386   2.482  10.528   3.876  0.7251  0.6804 -0.2322
    4PTM    HE2 2387   2.552  10.471   3.817  0.7254 -0.0277  0.4277
    4PTM     CZ 2388   2.447  10.485   4.005  0.1858  0.4020 -0.2054
    4PTM     HZ 2389   2.507  10.406   4.046 -1.6544 -0.2936  1.3055
    5DIG     C5 2390   2.342  10.997   3.998 -0.6793  0.1978 -0.1659
    5DIG    H51 2391   2.399  11.004   3.903 -0.2401 -0.4934  0.0359
    5DIG    H52 2392   2.380  10.907   4.052 -1.4781 -0.4219 -0.6220
    5DIG     O6 2393   2.377  11.109   4.076 -0.2537 -0.4536  0.2955
    5DIG     C7 2394   2.520  11.129   4.088 -0.6204  0.0748  0.0239
    5DIG    H71 2395   2.534  11.231   4.130  1.5494 -0.9527  2.0228
    5DIG    H72 2396   2.573  11.109   3.992 -0.0229 -1.2975  0.6139
    5DIG     C8 2397   2.586  11.043   4.198  0.0782  0.0901 -0.4350
    5DIG     O8 2398   2.545  10.943   4.252 -0.2877 -0.9386 -0.7065
    5DIG     O9 2399   2.719  11.076   4.206 -0.1793 -0.2814  0.0634
    5DIG     H9 2400   2.747  11.012   4.272  2.8173  0.5597 -0.2247
    1PTV    CLP 2401   1.571  11.321   2.698  0.4475  0.4962  0.2580
    1PTV     OL 2402   1.584  11.256   2.798 -0.8451  0.3466 -0.0943
    1PTV     NL 2403   1.477  11.281   2.600 -0.5705  0.0453 -0.1327
    1PTV     CA 2404   1.421  11.147   2.614 -0.4547  0.0522 -0.0482
    1PTV    HA1 2405   1.500  11.076   2.634 -0.3398  0.1664 -0.0920
    1PTV    HA2 2406   1.360  11.129   2.526  0.2394  0.4947 -0.6371
    1PTV     CB 2407   1.442  11.366   2.484  0.0167 -0.4388 -0.1673
    1PTV    HB1 2408   1.467  11.469   2.516 -1.3940  0.0360 -0.5306
    1PTV    HB2 2409   1.506  11.337   2.398 -0.1738  0.2467 -0.5455
    1PTV     CG 2410   1.300  11.376   2.427  0.2466 -0.1029  0.3410
    1PTV    CD1 2411   1.270  11.319   2.304  0.5004  0.2980 -0.2612
    1PTV    HD1 2412   1.352  11.286   2.242  0.6542  1.5020 -0.7245
    1PTV    CD2 2413   1.199  11.439   2.503  0.0561  0.1476  0.4301
    1PTV    HD2 2414   1.221  11.471   2.603 -1.2989  3.1209 -0.1131
    1PTV    CE1 2415   1.145  11.333   2.253  0.5636  0.1644  0.2187
    1PTV    HE1 2416   1.116  11.298   2.154 -0.8590  1.2247  0.2365
    1PTV    CE2 2417   1.071  11.448   2.448  0.7627  0.6157 -0.2565
    1PTV    HE2 2418   0.986  11.498   2.492 -1.1096 -2.6184  0.1308
    1PTV     CZ 2419   1.038  11.395   2.325  0.5632  0.4558 -0.2425
    1PTV     HZ 2420   0.935  11.392   2.293 -0.5354 -2.2751  2.9294
    1PTV    CP2 2421   1.321  11.124   2.727 -0.2756 -0.4943 -0.3734
    1PTV    OL2 2422   1.294  11.208   2.811 -0.6613  0.9080 -0.4292
    1PTV     NT 2423   1.250  11.010   2.714 -0.4774  0.5210 -0.2944
    1PTV    HN1 2424   1.178  10.995   2.782 -0.6220 -0.4347 -0.6436
    1PTV    HN2 2425   1.273  10.947   2.640 -1.9779 -1.2654  0.6649
    2PTM    CLP 2426   1.696  11.577   2.482 -0.2601 -0.4263 -0.0078
    2PTM     OL 2427   1.605  11.655   2.515 -0.3024  0.1611  0.3388
    2PTM     NL 2428   1.722  11.469   2.560  0.0076  0.2780  0.3346
    2PTM     CA 2429   1.646  11.454   2.686  0.7832 -0.2184 -0.5108
    2PTM    HA1 2430   1.569  11.528   2.705  0.3900 -0.3166 -1.6721
    2PTM    HA2 2431   1.728  11.459   2.757  0.9282  0.9828 -0.7379
    2PTM     CB 2432   1.817  11.361   2.529 -0.2642 -0.0989  0.0914
    2PTM    HB1 2433   1.760  11.267   2.540 -1.2634  0.3627 -1.0200
    2PTM    HB2 2434   1.838  11.357   2.420 -2.6852  3.7748 -0.7251
    2PTM     CG 2435   1.944  11.367   2.606  0.1256 -0.1429 -0.5998
    2PTM    CD1 2436   1.950  11.319   2.741  0.3694  0.1963 -0.0473
    2PTM    HD1 2437   1.859  11.284   2.789  0.6997  0.6702  0.9471
    2PTM    CD2 2438   2.056  11.430   2.551  0.8143  0.4054 -0.0198
    2PTM    HD2 2439   2.059  11.475   2.453  1.9345  0.6936  0.1223
    2PTM    CE1 2440   2.069  11.321   2.810 -0.3901 -0.0936 -0.7282
    2PTM    HE1 2441   2.074  11.270   2.905  1.6799  0.9507 -0.2122
    2PTM    CE2 2442   2.177  11.432   2.618 -0.5774 -0.4496 -0.0126
    2PTM    HE2 2443   2.259  11.488   2.577 -1.0062  1.2554  1.3546
    2PTM     CZ 2444   2.183  11.371   2.746 -0.6196  0.4126 -0.0745
    2PTM     HZ 2445   2.277  11.375   2.799  1.4293  4.4336 -3.4944
    3PTM    CLP 2446   1.810  11.838   2.364 -0.2329  0.1548  0.2143
    3PTM     OL 2447   1.845  11.833   2.482 -0.1087  0.4059 -0.3790
    3PTM     NL 2448   1.751  11.731   2.299 -0.6594 -0.2974  0.4705
    3PTM     CA 2449   1.774  11.600   2.359 -0.0907 -0.4961  0.4301
    3PTM    HA1 2450   1.880  11.605   2.377  0.1409 -1.0451 -0.6848
    3PTM    HA2 2451   1.738  11.542   2.274 -2.0049  2.3708 -0.8835
    3PTM     CB 2452   1.664  11.743   2.185 -0.1367 -0.0114 -0.1035
    3PTM    HB1 2453   1.705  11.820   2.116 -0.0138 -1.0112 -1.1816
    3PTM    HB2 2454   1.659  11.646   2.131  0.5302 -0.7503  1.1358
    3PTM     CG 2455   1.511  11.780   2.199  0.0795 -0.0805  0.2695
    3PTM    CD1 2456   1.464  11.903   2.140 -0.1967 -0.1786 -0.8531
    3PTM    HD1 2457   1.531  11.976   2.098  1.8638 -0.9791  0.8524
    3PTM    CD2 2458   1.415  11.685   2.249  0.0064 -0.3691  0.1814
    3PTM    HD2 2459   1.452  11.599   2.303  0.4485  0.1231  0.6785
    3PTM    CE1 2460   1.327  11.922   2.129  0.0435 -0.3934 -0.4858
    3PTM    HE1 2461   1.286  12.010   2.082 -1.1099  0.0373  1.2576
    3PTM    CE2 2462   1.277  11.714   2.246 -0.6082 -0.4316  0.1046
    3PTM    HE2 2463   1.198  11.655   2.288  0.2225 -1.0743  0.7853
    3PTM     CZ 2464   1.239  11.834   2.190  0.0008 -0.0743 -0.0858
    3PTM     HZ 2465   1.136  11.863   2.174  0.4139  0.8447 -1.2280
    4PTM    CLP 2466   1.852  12.061   2.073 -0.5410  0.0137  0.6912
    4PTM     OL 2467   1.745  12.121   2.083  0.4226 -0.1348 -0.3499
    4PTM     NL 2468   1.903  11.991   2.179  0.0541  0.4668  0.0275
    4PTM     CA 2469   1.814  11.972   2.294 -0.3817  0.2056 -0.3373
    4PTM    HA1 2470   1.711  11.997   2.272 -0.4907  0.7848  0.7904
    4PTM    HA2 2471   1.844  12.036   2.375  0.4459  1.3745 -1.5108
    4PTM     CB 2472   2.030  11.914   2.175  0.4169  0.2167  0.5826
    4PTM    HB1 2473   2.010  11.807   2.196 -2.3078  0.2991 -1.1327
    4PTM    HB2 2474   2.071  11.904   2.072 -0.4362 -0.3570  0.2897
    4PTM     CG 2475   2.136  11.965   2.264 -0.4701  0.2754  0.6291
    4PTM    CD1 2476   2.223  12.073   2.229  0.2632  0.1351  0.9183
    4PTM    HD1 2477   2.218  12.125   2.135  0.7653  1.5521  1.6441
    4PTM    CD2 2478   2.148  11.917   2.393 -0.7471  0.0067 -0.1821
    4PTM    HD2 2479   2.084  11.840   2.433  0.8042 -0.5237  1.4006
    4PTM    CE1 2480   2.327  12.121   2.320  0.1507  0.4361  0.2136
    4PTM    HE1 2481   2.398  12.198   2.292  0.1795  0.7688  1.1713
    4PTM    CE2 2482   2.248  11.963   2.478 -0.2284  0.0440 -0.7588
    4PTM    HE2 2483   2.262  11.902   2.566  0.3170  0.5861 -0.4654
    4PTM     CZ 2484   2.340  12.067   2.444 -0.6314 -0.3502  0.0049
    4PTM     HZ 2485   2.411  12.099   2.518 -0.3408 -0.9311 -0.0152
    5DIG     C5 2486   1.918  12.039   1.939  0.0578 -0.0615  0.2366
    5DIG    H51 2487   1.845  12.079   1.865 -0.6179  0.6767  1.2755
    5DIG    H52 2488   1.926  11.933   1.904  0.3933  0.2656 -0.7087
    5DIG     O6 2489   2.043  12.102   1.924 -0.4749  0.0905  0.2175
    5DIG     C7 2490   2.072  12.118   1.785  0.7033  0.5631 -0.5222
    5DIG    H71 2491   1.995  12.185   1.742  0.1201  0.8707  0.9428
    5DIG    H72 2492   2.074  12.016   1.742  0.1658  1.1187 -1.9070
    5DIG     C8 2493   2.212  12.183   1.751  0.7477 -0.1800 -0.3985
    5DIG     O8 2494   2.296  12.222   1.827  0.0756  0.0202 -0.1373
    5DIG     O9 2495   2.229  12.186   1.611  0.4133  0.3878 -0.3264
    5DIG     H9 2496   2.314  12.225   1.589 -0.3010  1.6902 -0.9339
    1PTV    CLP 2497   1.976  11.922   4.118 -0.4385  0.0342  0.3770
    1PTV     OL 2498   2.016  11.966   4.220 -0.4889  0.1863  0.3169
    1PTV     NL 2499   1.922  11.997   4.019  0.0062  0.2560 -0.1169
    1PTV     CA 2500   1.876  12.131   4.046 -0.3058 -0.6136 -0.0094
    1PTV    HA1 2501   1.835  12.119   4.145 -0.2174 -1.6570 -0.0981
    1PTV    HA2 2502   1.809  12.154   3.964 -0.0850  1.5097  0.3412
    1PTV     CB 2503   1.906  11.938   3.890  0.1204 -0.4041  0.3143
    1PTV    HB1 2504   1.917  12.029   3.826 -2.3288  0.3218  0.8406
    1PTV    HB2 2505   1.992  11.874   3.861  0.5912  0.3757 -0.0537
    1PTV     CG 2506   1.766  11.879   3.849 -0.2481  0.0544  0.2696
    1PTV    CD1 2507   1.752  11.739   3.835 -0.3529  0.1319  0.1590
    1PTV    HD1 2508   1.838  11.678   3.859 -0.1348  0.5158  0.3554
    1PTV    CD2 2509   1.645  11.955   3.828  0.0427  0.0386 -0.9252
    1PTV    HD2 2510   1.647  12.060   3.851 -1.9669 -0.5363  2.6607
    1PTV    CE1 2511   1.628  11.686   3.792  0.1840 -0.2568 -0.1073
    1PTV    HE1 2512   1.613  11.580   3.774  0.7375 -0.3653  0.0598
    1PTV    CE2 2513   1.524  11.900   3.789 -0.7387 -0.4667 -0.4911
    1PTV    HE2 2514   1.438  11.958   3.760 -0.2982  0.8996  0.8401
    1PTV     CZ 2515   1.516  11.763   3.765 -0.4216 -0.1035 -0.5649
    1PTV     HZ 2516   1.422  11.714   3.744  0.3635 -2.0133  0.2104
    1PTV    CP2 2517   1.982  12.243   4.044 -0.0027  0.1556 -0.0149
    1PTV    OL2 2518   1.990  12.326   3.952 -0.0306  0.5164  0.7755
    1PTV     NT 2519   2.067  12.246   4.143  0.3847  0.3766 -0.2013
    1PTV    HN1 2520   2.153  12.294   4.124 -0.5374  1.2931 -2.2939
    1PTV    HN2 2521   2.067  12.171   4.209  0.2225  0.1070 -0.5067
    2PTM    CLP 2522   1.874  11.693   4.284 -0.4798  0.2455 -0.1218
    2PTM     OL 2523   1.778  11.761   4.251 -0.7346 -0.5514 -0.2590
    2PTM     NL 2524   1.988  11.684   4.205 -0.0780 -0.4974 -0.4101
    2PTM     CA 2525   1.993  11.772   4.088 -0.0081  0.0254 -0.3944
    2PTM    HA1 2526   1.911  11.732   4.030  0.0785 -0.1986 -0.3637
    2PTM    HA2 2527   2.090  11.753   4.045  0.6545  0.5816  0.7942
    2PTM     CB 2528   2.115  11.630   4.244  0.3009 -0.1637 -0.7921
    2PTM    HB1 2529   2.176  11.713   4.285 -0.7573  2.0035 -3.3399
    2PTM    HB2 2530   2.095  11.563   4.330  0.6835 -0.2248 -0.7509
    2PTM     CG 2531   2.201  11.557   4.147  0.6826  0.3520 -0.7128
    2PTM    CD1 2532   2.150  11.449   4.074  0.1573  0.3803 -0.1706
    2PTM    HD1 2533   2.054  11.406   4.098  1.6435 -3.8847 -0.9632
    2PTM    CD2 2534   2.333  11.595   4.123 -0.0683  0.3722 -0.1980
    2PTM    HD2 2535   2.380  11.668   4.187 -0.1077  0.0180  0.2343
    2PTM    CE1 2536   2.220  11.389   3.976 -0.1401 -0.4347 -0.2565
    2PTM    HE1 2537   2.190  11.296   3.932 -0.0240 -0.7749  0.3785
    2PTM    CE2 2538   2.414  11.533   4.031  0.4788 -0.1279 -0.1926
    2PTM    HE2 2539   2.518  11.557   4.018  0.7284 -0.9788  0.1775
    2PTM     CZ 2540   2.349  11.434   3.948  0.0286 -0.6049  0.9677
    2PTM     HZ 2541   2.406  11.390   3.868  0.3003 -0.4987  1.1019
    3PTM    CLP 2542   1.913  11.393   4.473 -0.4156 -0.7744  0.1024
    3PTM     OL 2543   2.007  11.431   4.543 -0.1107 -0.1078  0.2657
    3PTM     NL 2544   1.831  11.482   4.408  0.2926  0.2555  0.0261
    3PTM     CA 2545   1.859  11.627   4.420 -0.3089 -0.4236 -0.1353
    3PTM    HA1 2546   1.948  11.647   4.477 -0.9658  0.6592  0.5515
    3PTM    HA2 2547   1.768  11.667   4.462  0.0389 -0.8274  1.0481
    3PTM     CB 2548   1.709  11.447   4.331 -0.0171 -0.0952 -0.3822
    3PTM    HB1 2549   1.663  11.543   4.299 -0.5978  0.4082  1.8102
    3PTM    HB2 2550   1.747  11.389   4.244  1.5119 -1.2019  0.9818
    3PTM     CG 2551   1.595  11.377   4.400  0.5885 -0.1680 -0.1909
    3PTM    CD1 2552   1.539  11.438   4.516  0.4652  0.8307 -0.2494
    3PTM    HD1 2553   1.574  11.537   4.543 -2.2326  2.1249 -1.1718
    3PTM    CD2 2554   1.558  11.253   4.357 -0.0111 -0.1626  0.2306
    3PTM    HD2 2555   1.607  11.215   4.269 -0.4616 -0.2954  0.0331
    3PTM    CE1 2556   1.449  11.356   4.588  0.2523 -0.6706  0.0858
    3PTM    HE1 2557   1.398  11.389   4.678  1.4454  0.8588  0.2456
    3PTM    CE2 2558   1.460  11.178   4.424  0.2255 -1.1966 -0.1640
    3PTM    HE2 2559   1.418  11.083   4.393 -1.3863 -0.2962 -0.8746
    3PTM     CZ 2560   1.402  11.236   4.541  0.2086  0.5296 -0.9580
    3PTM     HZ 2561   1.325  11.186   4.598  2.1254  0.2433  1.5603
    4PTM    CLP 2562   2.001  11.167   4.658 -0.1557  0.8565  0.7933
    4PTM     OL 2563   1.895  11.196   4.718 -0.0197 -0.4792  0.3187
    4PTM     NL 2564   1.997  11.167   4.520 -0.3919  0.1507 -0.0018
    4PTM     CA 2565   1.899  11.241   4.452  0.7843  0.2381  0.2485
    4PTM    HA1 2566   1.800  11.218   4.489 -0.3316 -0.2333 -2.7861
    4PTM    HA2 2567   1.903  11.210   4.349 -0.1821 -0.4293  0.3912
    4PTM     CB 2568   2.096  11.090   4.441 -0.5121  0.2602  0.0419
    4PTM    HB1 2569   2.102  10.989   4.487  0.0787 -0.0278 -0.6429
    4PTM    HB2 2570   2.060  11.066   4.339  1.8998  0.6229 -0.9535
    4PTM     CG 2571   2.234  11.141   4.430 -0.3456  0.0846 -0.4687
    4PTM    CD1 2572   2.258  11.260   4.355  0.3664  0.3430  0.3338
    4PTM    HD1 2573   2.167  11.306   4.319 -0.5254 -0.0548  1.9574
    4PTM    CD2 2574   2.343  11.076   4.494  0.4039 -0.4873 -0.5745
    4PTM    HD2 2575   2.324  10.982   4.543 -0.4337 -0.2375 -0.3983
    4PTM    CE1 2576   2.382  11.314   4.356  0.3594 -0.0698  0.0687
    4PTM    HE1 2577   2.393  11.404   4.298  0.9868  2.1891  3.4113
    4PTM    CE2 2578   2.470  11.138   4.495  0.5277 -0.1690  0.1084
    4PTM    HE2 2579   2.558  11.089   4.532  0.7003 -1.8624 -2.2713
    4PTM     CZ 2580   2.489  11.261   4.431 -0.2484  0.2942 -0.0204
    4PTM     HZ 2581   2.585  11.308   4.415 -0.1257  0.9424  2.3026
    5DIG     C5 2582   2.118  11.117   4.735  0.0253 -0.0772  0.3384
    5DIG    H51 2583   2.203  11.186   4.717 -0.0903  0.6777  2.3584
    5DIG    H52 2584   2.152  11.015   4.706  0.7872 -0.1388  1.3456
    5DIG     O6 2585   2.092  11.101   4.875 -0.5236  0.3982 -0.2914
    5DIG     C7 2586   2.207  11.079   4.967  0.1703  0.0393  0.4374
    5DIG    H71 2587   2.266  11.172   4.976  0.3093 -0.0506  0.4441
    5DIG    H72 2588   2.281  11.009   4.923 -0.1702  1.6088 -2.9497
    5DIG     C8 2589   2.157  11.040   5.107 -0.3828  0.0970  0.2252
    5DIG     O8 2590   2.232  11.001   5.196  0.0003 -0.5879  0.4560
    5DIG     O9 2591   2.023  11.065   5.126 -0.4514  0.2881 -0.6100
    5DIG     H9 2592   2.007  11.050   5.220 -1.5445 -4.5144 -1.3197
    1PTV    CLP 2593   1.434  11.742   2.956  0.0149  0.0116  0.1684
    1PTV     OL 2594   1.442  11.680   3.064 -0.2183 -0.3330  0.1392
    1PTV     NL 2595   1.361  11.680   2.856  0.2513  0.0880 -0.0609
    1PTV     CA 2596   1.314  11.543   2.873  0.2568 -0.1388 -1.0016
    1PTV    HA1 2597   1.374  11.494   2.949  0.8791  1.2774 -0.5484
    1PTV    HA2 2598   1.332  11.499   2.777 -1.5393 -2.5989 -0.3248
    1PTV     CB 2599   1.346  11.743   2.721  0.7754 -0.1778  0.1941
    1PTV    HB1 2600   1.441  11.766   2.667  1.1825 -1.5342  0.2749
    1PTV    HB2 2601   1.295  11.668   2.656 -0.6994  0.1884  0.8810
    1PTV     CG 2602   1.250  11.863   2.713  0.2980  1.1323  0.9616
    1PTV    CD1 2603   1.250  11.936   2.585  0.2342  0.1131 -0.3036
    1PTV    HD1 2604   1.321  11.923   2.504 -0.0530 -1.3371 -0.3519
    1PTV    CD2 2605   1.155  11.898   2.807  0.6243  0.3050 -0.4583
    1PTV    HD2 2606   1.136  11.845   2.898 -0.4795 -2.2492 -2.0766
    1PTV    CE1 2607   1.162  12.045   2.571 -0.3385 -0.0947 -0.2411
    1PTV    HE1 2608   1.167  12.101   2.478 -1.5378 -2.7175 -1.9772
    1PTV    CE2 2609   1.071  12.004   2.788 -0.4677 -0.4315 -0.1735
    1PTV    HE2 2610   0.999  12.029   2.865 -0.9322 -1.4413 -0.2705
    1PTV     CZ 2611   1.066  12.070   2.667 -0.0344 -0.1211  0.0700
    1PTV     HZ 2612   1.001  12.155   2.655 -0.1968  0.2292  2.8731
    1PTV    CP2 2613   1.173  11.532   2.915 -0.0295 -0.0053  0.3349
    1PTV    OL2 2614   1.126  11.617   2.992  0.1789 -0.1527  0.1991
    1PTV     NT 2615   1.113  11.421   2.872  0.3232 -0.5592 -0.0577
    1PTV    HN1 2616   1.174  11.347   2.843  1.0479  0.1718 -0.4367
    1PTV    HN2 2617   1.022  11.393   2.903  1.6211 -1.9330  2.8469
    2PTM    CLP 2618   1.604  12.028   2.785  0.1516  0.0237  0.2480
    2PTM     OL 2619   1.527  12.115   2.833 -0.6074 -0.3476  0.1522
    2PTM     NL 2620   1.604  11.908   2.844  0.1767  0.2137 -0.0693
    2PTM     CA 2621   1.499  11.877   2.943 -0.6579  0.2071 -0.0942
    2PTM    HA1 2622   1.416  11.944   2.929 -0.5669  0.4070  0.3131
    2PTM    HA2 2623   1.549  11.896   3.037  0.3324 -0.3694 -0.4776
    2PTM     CB 2624   1.693  11.798   2.810 -0.0883  0.3829  0.2247
    2PTM    HB1 2625   1.675  11.705   2.868  1.0576 -0.2497 -0.4085
    2PTM    HB2 2626   1.674  11.777   2.703  0.4000  0.1507  0.1813
    2PTM     CG 2627   1.843  11.816   2.822 -0.4990 -0.0712  0.1696
    2PTM    CD1 2628   1.932  11.740   2.750 -0.2707 -0.4263  0.4730
    2PTM    HD1 2629   1.895  11.668   2.678 -1.6641 -0.6290  1.3745
    2PTM    CD2 2630   1.895  11.923   2.903 -0.1862  0.1036  0.3504
    2PTM    HD2 2631   1.818  11.979   2.953  0.0902  2.4508 -1.6443
    2PTM    CE1 2632   2.072  11.761   2.759 -0.1367  0.3199  0.0302
    2PTM    HE1 2633   2.140  11.688   2.718  0.6690  0.4708  1.0426
    2PTM    CE2 2634   2.032  11.944   2.914  0.2804  0.1665 -1.1523
    2PTM    HE2 2635   2.068  12.011   2.990  3.3571 -1.2315 -1.2005
    2PTM     CZ 2636   2.121  11.864   2.838  0.0777  0.1480 -0.5691
    2PTM     HZ 2637   2.227  11.864   2.859 -0.0657 -0.7059  0.1885
    3PTM    CLP 2638   1.808  12.249   2.671 -0.3616 -0.5531 -0.8252
    3PTM     OL 2639   1.864  12.217   2.774  0.1972 -0.5432  0.0834
    3PTM     NL 2640   1.708  12.181   2.611  0.1683  0.0293 -0.6248
    3PTM     CA 2641   1.685  12.047   2.660  0.1896  0.1210 -0.4818
    3PTM    HA1 2642   1.777  11.990   2.664 -0.3417 -1.1061 -3.5293
    3PTM    HA2 2643   1.625  12.000   2.584  1.4097 -0.9816 -0.8079
    3PTM     CB 2644   1.630  12.229   2.495  0.1572 -0.3556 -0.1037
    3PTM    HB1 2645   1.702  12.262   2.417 -0.1034  1.2554  0.3045
    3PTM    HB2 2646   1.570  12.145   2.454 -2.3754  1.9336 -1.4520
    3PTM     CG 2647   1.537  12.344   2.505 -0.4357  0.1432  0.0288
    3PTM    CD1 2648   1.556  12.460   2.424  0.3445  0.8027 -0.1555
    3PTM    HD1 2649   1.636  12.455   2.352  3.1176 -0.7765  2.7603
    3PTM    CD2 2650   1.433  12.347   2.601  0.4477 -0.2905 -0.1260
    3PTM    HD2 2651   1.411  12.261   2.663  0.8620  0.0579  0.5150
    3PTM    CE1 2652   1.473  12.578   2.436 -0.4786 -0.5042 -0.2069
    3PTM    HE1 2653   1.493  12.664   2.374  1.4280 -0.2295  0.7102
    3PTM    CE2 2654   1.343  12.454   2.611 -0.1594 -0.0323 -0.5799
    3PTM    HE2 2655   1.258  12.452   2.678  0.1130 -1.7916 -0.2344
    3PTM     CZ 2656   1.371  12.574   2.533 -1.2601 -0.2361 -0.2496
    3PTM     HZ 2657   1.313  12.664   2.550  1.4054  1.7994 -1.1304
    4PTM    CLP 2658   1.933  12.439   2.390  0.0042 -0.2634 -0.1176
    4PTM     OL 2659   1.850  12.528   2.401  0.3443  0.4010 -0.0719
    4PTM     NL 2660   1.942  12.360   2.502  0.4914 -0.4216  0.0772
    4PTM     CA 2661   1.852  12.383   2.612  0.1582 -0.2447 -0.3750
    4PTM    HA1 2662   1.768  12.445   2.586  1.6243  1.6069 -0.8934
    4PTM    HA2 2663   1.901  12.428   2.697 -3.4397  1.4964  0.9681
    4PTM     CB 2664   2.046  12.266   2.510  0.1753  0.5948 -0.4094
    4PTM    HB1 2665   2.003  12.173   2.553  0.4964  0.7930  0.3577
    4PTM    HB2 2666   2.083  12.230   2.411 -0.6039 -2.3455  0.2779
    4PTM     CG 2667   2.159  12.304   2.600  0.4001  0.1087  0.1173
    4PTM    CD1 2668   2.238  12.407   2.555  0.3533 -0.2820 -0.5558
    4PTM    HD1 2669   2.228  12.432   2.450  1.0152 -0.3608 -0.6400
    4PTM    CD2 2670   2.167  12.255   2.731 -0.0867 -0.4772 -0.1986
    4PTM    HD2 2671   2.102  12.176   2.765  0.8209 -1.7316 -1.2431
    4PTM    CE1 2672   2.337  12.465   2.638  0.8893 -0.5768  0.5260
    4PTM    HE1 2673   2.398  12.541   2.592  0.6066 -1.3467 -1.1617
    4PTM    CE2 2674   2.278  12.302   2.806  0.4090 -0.8444 -0.4857
    4PTM    HE2 2675   2.295  12.254   2.901  1.1188 -0.3819 -0.3717
    4PTM     CZ 2676   2.367  12.406   2.760  0.4799 -0.3696 -0.1078
    4PTM     HZ 2677   2.442  12.441   2.829 -0.8640 -0.2653  1.3660
    5DIG     C5 2678   1.977  12.400   2.251 -0.3813 -1.0235 -0.4088
    5DIG    H51 2679   1.911  12.441   2.172 -1.3261 -1.1440  0.2990
    5DIG    H52 2680   1.974  12.289   2.249 -0.6029 -1.0333  0.2450
    5DIG     O6 2681   2.111  12.448   2.215  0.3533 -0.3599 -0.6015
    5DIG     C7 2682   2.137  12.411   2.078  0.5564  0.3508  0.3934
    5DIG    H71 2683   2.086  12.317   2.051 -2.0334  1.8225 -0.1452
    5DIG    H72 2684   2.247  12.396   2.069  0.1201 -2.1940 -1.6647
    5DIG     C8 2685   2.117  12.523   1.979  0.9062 -0.5835  0.6394
    5DIG     O8 2686   2.076  12.637   2.001 -0.0486 -0.5713 -0.6247
    5DIG     O9 2687   2.130  12.475   1.853 -1.0713  0.4075  0.0796
    5DIG     H9 2688   2.130  12.546   1.789  2.2807 -0.5267 -1.1558
    1PTV    CLP 2689   2.084  12.103   4.464 -0.7495 -0.7430  0.1998
    1PTV     OL 2690   2.195  12.080   4.417 -0.0525  0.0843 -0.0438
    1PTV     NL 2691   2.045  12.235   4.486  0.1176  0.3216 -0.3663
    1PTV     CA 2692   2.137  12.350   4.485  0.0132  0.2631 -0.1930
    1PTV    HA1 2693   2.086  12.443   4.505 -0.5418  0.4219 -2.1925
    1PTV    HA2 2694   2.168  12.364   4.383  1.4147 -1.0750  0.0250
    1PTV     CB 2695   1.909  12.256   4.511  0.2555  0.5492  0.4992
    1PTV    HB1 2696   1.869  12.180   4.582 -0.8260 -0.5003 -1.1853
    1PTV    HB2 2697   1.903  12.357   4.559  0.1191  0.2282  1.1658
    1PTV     CG 2698   1.804  12.252   4.396  0.5849  0.2935  0.1949
    1PTV    CD1 2699   1.807  12.363   4.310 -0.3502 -0.7662  0.2300
    1PTV    HD1 2700   1.879  12.443   4.325  1.2129 -2.0149 -0.3765
    1PTV    CD2 2701   1.702  12.154   4.389  0.2363 -0.3103 -0.3610
    1PTV    HD2 2702   1.687  12.085   4.471  2.1825  0.5173  0.7524
    1PTV    CE1 2703   1.707  12.380   4.212 -0.1237 -0.0911 -0.3680
    1PTV    HE1 2704   1.706  12.478   4.168  0.1595 -0.5841 -1.5173
    1PTV    CE2 2705   1.606  12.171   4.288  0.4679 -0.7583 -0.9041
    1PTV    HE2 2706   1.534  12.092   4.274 -2.1755  1.6064 -1.6004
    1PTV     CZ 2707   1.609  12.280   4.197  0.4739 -0.5990 -0.3732
    1PTV     HZ 2708   1.542  12.277   4.112  1.0425  0.5662 -0.8885
    1PTV    CP2 2709   2.244  12.323   4.586 -0.3755 -0.2650 -0.9255
    1PTV    OL2 2710   2.359  12.299   4.555 -0.3720  0.1525  0.7284
    1PTV     NT 2711   2.210  12.340   4.720 -0.0630 -0.0042  0.5913
    1PTV    HN1 2712   2.278  12.320   4.790 -0.8615  0.8319  1.6439
    1PTV    HN2 2713   2.114  12.355   4.744 -0.3781 -0.7605 -0.1521
    2PTM    CLP 2714   1.871  11.918   4.711  0.3234 -0.1767  0.1874
    2PTM     OL 2715   1.768  11.927   4.644 -0.1622  0.1080  0.0884
    2PTM     NL 2716   1.990  11.948   4.649  0.3419 -0.3714  0.0584
    2PTM     CA 2717   1.998  11.980   4.498  0.1423 -0.7500 -0.1704
    2PTM    HA1 2718   1.899  12.004   4.461 -0.0075  2.2403  1.7561
    2PTM    HA2 2719   2.033  11.891   4.449  2.7811  0.6871 -1.0641
    2PTM     CB 2720   2.122  11.942   4.710 -0.1564 -0.0189 -0.0821
    2PTM    HB1 2721   2.167  12.043   4.695 -0.8695  0.3480  0.1844
    2PTM    HB2 2722   2.115  11.928   4.820  2.7053 -0.7756  0.0719
    2PTM     CG 2723   2.224  11.846   4.664  0.0269  0.5028 -0.1673
    2PTM    CD1 2724   2.177  11.721   4.625 -0.5496  1.2035  0.5847
    2PTM    HD1 2725   2.076  11.681   4.623  0.2200 -0.8733 -0.7852
    2PTM    CD2 2726   2.356  11.876   4.672 -0.2228  0.6058  0.1316
    2PTM    HD2 2727   2.394  11.972   4.706  1.7084 -1.1436  3.3804
    2PTM    CE1 2728   2.274  11.628   4.587  0.2410  0.2392  0.1520
    2PTM    HE1 2729   2.236  11.534   4.551 -1.3938  1.6048 -2.0189
    2PTM    CE2 2730   2.452  11.780   4.627 -0.3123 -0.5829  0.1320
    2PTM    HE2 2731   2.556  11.807   4.629 -0.1613 -1.1768  0.5534
    2PTM     CZ 2732   2.407  11.655   4.581 -0.1811  0.2332  0.4641
    2PTM     HZ 2733   2.479  11.580   4.551 -0.0664  0.5684 -0.1131
    3PTM    CLP 2734   2.023  11.712   4.963  0.2334  0.0004 -0.5164
    3PTM     OL 2735   2.075  11.803   5.028  0.7955  0.1724  0.1307
    3PTM     NL 2736   1.917  11.735   4.877 -0.4231  0.4449  0.3128
    3PTM     CA 2737   1.861  11.865   4.856 -0.0880 -0.7485 -0.4358
    3PTM    HA1 2738   1.900  11.940   4.923 -1.3053 -0.3304 -0.1705
    3PTM    HA2 2739   1.756  11.874   4.879  0.2197  2.3154  0.2888
    3PTM     CB 2740   1.848  11.634   4.791  0.3169  0.0912  0.1750
    3PTM    HB1 2741   1.816  11.690   4.700 -3.7570  0.5080  1.6677
    3PTM    HB2 2742   1.920  11.554   4.764  1.3286  1.6052 -1.9317
    3PTM     CG 2743   1.725  11.565   4.853 -0.4876 -0.1484 -0.0598
    3PTM    CD1 2744   1.598  11.639   4.839 -0.4927 -0.1758 -0.0963
    3PTM    HD1 2745   1.605  11.741   4.804  0.3500 -0.2335 -0.1267
    3PTM    CD2 2746   1.724  11.439   4.915  0.3595 -0.3282 -0.5646
    3PTM    HD2 2747   1.810  11.374   4.928  0.6918  0.4956  1.8594
    3PTM    CE1 2748   1.487  11.580   4.903  0.2752 -0.5401 -0.0537
    3PTM    HE1 2749   1.397  11.639   4.910  1.2042  0.8959  0.4631
    3PTM    CE2 2750   1.606  11.378   4.957  0.0504 -0.3429 -0.7047
    3PTM    HE2 2751   1.611  11.275   4.987  2.6884 -0.0158  0.2283
    3PTM     CZ 2752   1.485  11.450   4.959  1.3674 -0.8868 -0.0110
    3PTM     HZ 2753   1.401  11.406   5.011  1.4149  0.5276  1.3363
    4PTM    CLP 2754   2.201  11.483   5.167  1.1779 -0.0119 -0.4300
    4PTM     OL 2755   2.095  11.424   5.199  0.0484  0.0491 -0.3257
    4PTM     NL 2756   2.198  11.562   5.056 -0.2177  0.5100  0.5923
    4PTM     CA 2757   2.078  11.576   4.975 -0.3767 -0.4107 -0.4527
    4PTM    HA1 2758   2.002  11.511   5.015  1.2094 -1.1853  1.4839
    4PTM    HA2 2759   2.101  11.550   4.873  1.6157  0.4493 -0.2833
    4PTM     CB 2760   2.314  11.628   5.002 -0.3083 -0.4196 -0.7119
    4PTM    HB1 2761   2.287  11.687   4.911  1.1923  2.0697  0.3396
    4PTM    HB2 2762   2.348  11.701   5.078 -0.8112  1.0713 -1.8650
    4PTM     CG 2763   2.420  11.536   4.955 -0.5939  0.0285 -0.2800
    4PTM    CD1 2764   2.556  11.565   4.975 -0.8425 -0.5800 -0.6720
    4PTM    HD1 2765   2.565  11.665   5.016 -1.2239 -0.7153 -0.2506
    4PTM    CD2 2766   2.391  11.414   4.888  0.5391 -0.0966  0.5365
    4PTM    HD2 2767   2.289  11.381   4.877  0.6709 -0.2067 -0.4277
    4PTM    CE1 2768   2.664  11.499   4.917 -0.0953  0.4263  0.2596
    4PTM    HE1 2769   2.767  11.529   4.918 -0.0166  0.3283 -1.6587
    4PTM    CE2 2770   2.496  11.339   4.831  0.1808  0.2682  0.4453
    4PTM    HE2 2771   2.481  11.247   4.777 -0.4602  0.6527 -0.0440
    4PTM     CZ 2772   2.629  11.386   4.848  0.1265  0.3941  0.1826
    4PTM     HZ 2773   2.703  11.319   4.806 -1.0468 -0.5419 -0.4230
    5DIG     C5 2774   2.323  11.454   5.258  0.0424 -0.3899 -0.2983
    5DIG    H51 2775   2.362  11.353   5.234 -1.8367 -1.0632 -0.7232
    5DIG    H52 2776   2.274  11.449   5.358  2.0424 -2.4952  0.6738
    5DIG     O6 2777   2.424  11.556   5.276  0.0250 -0.4686  0.1642
    5DIG     C7 2778   2.554  11.505   5.328  0.1785 -0.1860 -0.3059
    5DIG    H71 2779   2.600  11.446   5.245  0.7613  0.6753 -0.6022
    5DIG    H72 2780   2.526  11.439   5.413  1.2501 -2.6002 -1.7204
    5DIG     C8 2781   2.654  11.615   5.371 -0.1241 -0.2543 -0.7517
    5DIG     O8 2782   2.645  11.731   5.338  0.1325  0.5749 -0.1971
    5DIG     O9 2783   2.755  11.575   5.454 -0.0074 -0.0956 -0.7999
    5DIG     H9 2784   2.814  11.650   5.443 -2.7367  2.0829 -1.9698
    1PTV    CLP 2785   1.688  12.176   3.388  0.0107  0.1771 -0.3266
    1PTV     OL 2786   1.744  12.122   3.485 -0.0944 -0.3953  0.0255
    1PTV     NL 2787   1.591  12.108   3.319  0.1855  0.0098 -0.8218
    1PTV     CA 2788   1.554  11.976   3.373 -0.0532  0.3628 -0.1759
    1PTV    HA1 2789   1.475  11.927   3.317  0.4398 -0.1215 -0.4620
    1PTV    HA2 2790   1.529  11.984   3.478 -0.8077  1.8674 -0.4438
    1PTV     CB 2791   1.495  12.160   3.223  0.0958  0.5436  0.4174
    1PTV    HB1 2792   1.549  12.222   3.148 -2.6160 -1.3869 -3.4719
    1PTV    HB2 2793   1.457  12.070   3.171  0.2428  0.3390  0.6575
    1PTV     CG 2794   1.377  12.233   3.264  0.0722  0.5600 -0.1977
    1PTV    CD1 2795   1.354  12.284   3.390 -0.0668  0.3284  0.3483
    1PTV    HD1 2796   1.433  12.272   3.462 -0.9083 -0.0535  1.2304
    1PTV    CD2 2797   1.287  12.261   3.163  0.2174  0.1311  0.0079
    1PTV    HD2 2798   1.309  12.233   3.061 -0.5987 -0.1700 -0.0928
    1PTV    CE1 2799   1.238  12.345   3.418  0.4845 -0.2277  0.1901
    1PTV    HE1 2800   1.228  12.381   3.520 -1.9562 -4.4960  1.6922
    1PTV    CE2 2801   1.165  12.333   3.188  0.1679  0.5141 -0.6339
    1PTV    HE2 2802   1.112  12.371   3.101  0.4080 -0.3127 -1.1504
    1PTV     CZ 2803   1.138  12.374   3.320 -0.5076  0.0725  0.0387
    1PTV     HZ 2804   1.046  12.427   3.337 -0.6771  0.5244 -1.9517
    1PTV    CP2 2805   1.673  11.878   3.359  0.4404 -0.0097 -1.6678
    1PTV    OL2 2806   1.729  11.851   3.254  0.0605  0.2613  0.3731
    1PTV     NT 2807   1.704  11.807   3.473  0.6474  0.0045 -0.2402
    1PTV    HN1 2808   1.780  11.742   3.478  0.7232 -0.2220 -3.1148
    1PTV    HN2 2809   1.650  11.815   3.557  0.0503  0.1630 -0.6351
    2PTM    CLP 2810   1.719  12.419   3.135 -1.2547  0.2602 -0.4010
    2PTM     OL 2811   1.632  12.488   3.188  0.1679 -0.7022 -0.1953
    2PTM     NL 2812   1.772  12.321   3.211 -0.0437 -1.0521 -0.3748
    2PTM     CA 2813   1.735  12.307   3.349 -0.9223 -0.2684  0.3968
    2PTM    HA1 2814   1.654  12.369   3.384  0.9871  1.6471  1.6147
    2PTM    HA2 2815   1.826  12.332   3.401 -1.5555 -0.1540  1.4834
    2PTM     CB 2816   1.885  12.239   3.155  0.6864  0.4756  0.5168
    2PTM    HB1 2817   1.871  12.133   3.187 -1.9745  0.3941 -0.6726
    2PTM    HB2 2818   1.891  12.240   3.044  2.6927  0.8940  0.5983
    2PTM     CG 2819   2.018  12.280   3.195 -0.3656 -0.4334  0.1649
    2PTM    CD1 2820   2.064  12.235   3.321 -0.1655 -0.8262  0.3077
    2PTM    HD1 2821   1.998  12.167   3.373  1.3251 -2.0163  0.7444
    2PTM    CD2 2822   2.106  12.360   3.117 -0.1547 -0.1516  0.1054
    2PTM    HD2 2823   2.075  12.412   3.028  1.7746 -0.2146 -0.6382
    2PTM    CE1 2824   2.189  12.284   3.364 -0.0701  0.1940 -0.3033
    2PTM    HE1 2825   2.221  12.252   3.462  1.6128  2.7084  0.0604
    2PTM    CE2 2826   2.235  12.399   3.156 -0.4574  0.0993  0.0716
    2PTM    HE2 2827   2.301  12.469   3.106  0.5215 -1.4463 -0.8877
    2PTM     CZ 2828   2.273  12.360   3.286  0.5790 -0.5744  0.4833
    2PTM     HZ 2829   2.363  12.399   3.332 -0.6461  0.8989  1.7525
    3PTM    CLP 2830   1.777  12.685   2.979 -0.6071 -0.3212  1.0693
    3PTM     OL 2831   1.833  12.678   3.084 -0.8740 -0.6230 -0.4058
    3PTM     NL 2832   1.712  12.574   2.929  0.4174 -0.8107  0.7473
    3PTM     CA 2833   1.753  12.445   2.988  0.5830 -0.6124  0.4439
    3PTM    HA1 2834   1.860  12.434   2.974  0.5482 -0.0621 -0.3312
    3PTM    HA2 2835   1.703  12.371   2.926  1.1564  0.9086 -1.9865
    3PTM     CB 2836   1.597  12.579   2.833  0.0707  0.0052 -0.1108
    3PTM    HB1 2837   1.634  12.614   2.734 -0.9925  0.3060 -0.4156
    3PTM    HB2 2838   1.558  12.476   2.818 -2.6521  0.8425  0.6836
    3PTM     CG 2839   1.478  12.662   2.877 -0.8227 -0.1287  0.4214
    3PTM    CD1 2840   1.438  12.781   2.809  0.1640  0.6042  0.5762
    3PTM    HD1 2841   1.500  12.822   2.730 -0.3016  0.5521  0.1830
    3PTM    CD2 2842   1.380  12.608   2.964  0.1813  0.7000 -0.4594
    3PTM    HD2 2843   1.386  12.507   3.000 -1.1661  0.4711 -0.8305
    3PTM    CE1 2844   1.324  12.847   2.835  0.0874 -0.8509 -0.2268
    3PTM    HE1 2845   1.293  12.933   2.778 -0.9310  1.1693  3.0973
    3PTM    CE2 2846   1.256  12.668   2.986 -0.1626  0.2397 -0.3553
    3PTM    HE2 2847   1.184  12.622   3.053 -0.3712 -1.2314 -1.5281
    3PTM     CZ 2848   1.225  12.790   2.924  0.2273  0.0279  0.0071
    3PTM     HZ 2849   1.126  12.829   2.940  0.6325  1.3896 -0.6702
    4PTM    CLP 2850   1.799  12.910   2.693 -0.9328  0.1322  0.0050
    4PTM     OL 2851   1.712  12.991   2.732 -0.4695 -0.8934 -0.2810
    4PTM     NL 2852   1.848  12.823   2.786 -0.6338  0.7288  0.4890
    4PTM     CA 2853   1.781  12.821   2.913 -0.0003 -0.2455 -0.0330
    4PTM    HA1 2854   1.682  12.863   2.902  0.6732  1.8881  1.3114
    4PTM    HA2 2855   1.836  12.886   2.979 -0.8201  0.9962 -0.5284
    4PTM     CB 2856   1.971  12.746   2.770  0.1396  0.3075  0.3380
    4PTM    HB1 2857   2.001  12.696   2.864  1.8711  0.1604 -0.2578
    4PTM    HB2 2858   1.963  12.665   2.694  0.4840 -0.1351  0.7707
    4PTM     CG 2859   2.095  12.818   2.742 -0.8357 -0.6087 -0.3688
    4PTM    CD1 2860   2.140  12.911   2.838 -0.2489  0.5822 -0.1542
    4PTM    HD1 2861   2.084  12.913   2.930 -0.1353  0.1843 -0.0723
    4PTM    CD2 2862   2.176  12.792   2.632 -0.0469 -0.6142 -0.0225
    4PTM    HD2 2863   2.134  12.717   2.566 -1.3002 -0.8296  0.9685
    4PTM    CE1 2864   2.259  12.984   2.819  0.2587  0.6152 -1.1246
    4PTM    HE1 2865   2.297  13.055   2.891 -1.2616 -0.3797  0.7421
    4PTM    CE2 2866   2.286  12.871   2.603 -0.1448 -0.0530  0.0494
    4PTM    HE2 2867   2.345  12.853   2.514 -0.1946 -1.1970  0.2274
    4PTM     CZ 2868   2.336  12.958   2.700 -0.0967 -0.0561 -0.5122
    4PTM     HZ 2869   2.418  13.028   2.692  0.6448 -0.7003  1.0316
    5DIG     C5 2870   1.875  12.933   2.561  0.3726 -1.2193  0.0751
    5DIG    H51 2871   1.881  12.840   2.501  0.2150 -0.9295 -0.4033
    5DIG    H52 2872   1.978  12.970   2.578  0.2729 -0.9375  0.0728
    5DIG     O6 2873   1.812  13.032   2.484 -0.2710 -0.1345 -0.3801
    5DIG     C7 2874   1.864  13.052   2.349  0.3741  0.2823  0.3475
    5DIG    H71 2875   1.879  12.955   2.298 -2.7654 -0.0707 -0.0697
    5DIG    H72 2876   1.963  13.102   2.354 -0.3888  2.9964 -4.4420
    5DIG     C8 2877   1.767  13.133   2.264  0.1933 -0.0445  0.4509
    5DIG     O8 2878   1.651  13.160   2.292 -0.0682 -0.5262  0.2568
    5DIG     O9 2879   1.820  13.173   2.145  0.5291  0.6759 -0.5283
    5DIG     H9 2880   1.754  13.210   2.087 -0.4888  1.2288  0.9155
    1PTV    CLP 2881   1.845  12.402   4.910  0.1018 -0.1046 -0.0020
    1PTV     OL 2882   1.908  12.426   4.812 -0.5179  0.6989 -0.0603
    1PTV     NL 2883   1.731  12.472   4.933  0.9556  0.3970  1.0176
    1PTV     CA 2884   1.678  12.555   4.818 -0.6868 -0.3363  0.3717
    1PTV    HA1 2885   1.743  12.638   4.796 -0.1819 -0.3545  1.7467
    1PTV    HA2 2886   1.582  12.590   4.852 -1.1353 -1.7137  0.5737
    1PTV     CB 2887   1.658  12.470   5.059  0.0173 -0.0983 -0.3106
    1PTV    HB1 2888   1.560  12.420   5.042  0.0838 -1.0463  1.7315
    1PTV    HB2 2889   1.702  12.409   5.141 -1.1075  2.0625  2.0354
    1PTV     CG 2890   1.642  12.597   5.138  0.4128 -0.0597 -0.8181
    1PTV    CD1 2891   1.755  12.676   5.168 -0.3577 -0.3148  0.1734
    1PTV    HD1 2892   1.855  12.654   5.133  0.3490  2.3913  0.2658
    1PTV    CD2 2893   1.514  12.641   5.180 -0.3884 -0.5500  0.1511
    1PTV    HD2 2894   1.423  12.599   5.140  0.3540 -0.6097 -1.5789
    1PTV    CE1 2895   1.740  12.791   5.249  0.6867  0.0858  0.2657
    1PTV    HE1 2896   1.834  12.836   5.279  0.1365  1.4717  0.0165
    1PTV    CE2 2897   1.503  12.763   5.254 -0.4981 -0.3539  0.4195
    1PTV    HE2 2898   1.409  12.799   5.291  0.0115  0.8103  0.6276
    1PTV     CZ 2899   1.613  12.832   5.293  0.1208  0.6325 -0.3222
    1PTV     HZ 2900   1.611  12.927   5.345  0.6536 -0.6379  2.1629
    1PTV    CP2 2901   1.643  12.473   4.698  0.4181 -0.0443  0.3330
    1PTV    OL2 2902   1.578  12.374   4.709  0.3534  0.5441  0.2752
    1PTV     NT 2903   1.674  12.525   4.576 -0.6337 -0.5257 -0.4490
    1PTV    HN1 2904   1.652  12.480   4.490  2.6832  1.3018 -2.4449
    1PTV    HN2 2905   1.769  12.555   4.565 -0.5209 -0.0804  1.3380
    2PTM    CLP 2906   1.965  12.330   5.252 -0.5407 -0.3831 -0.9642
    2PTM     OL 2907   1.877  12.253   5.284  0.0918  0.4092  0.1744
    2PTM     NL 2908   1.987  12.358   5.116  0.3034  0.0232  0.3189
    2PTM     CA 2909   1.896  12.308   5.010 -0.3002 -0.8416  0.4585
    2PTM    HA1 2910   1.805  12.263   5.048 -0.6624 -0.6307 -0.1293
    2PTM    HA2 2911   1.960  12.238   4.959 -0.0161 -0.4149  0.2276
    2PTM     CB 2912   2.111  12.411   5.065  0.2212 -0.3694 -0.0659
    2PTM    HB1 2913   2.097  12.448   4.961 -2.6721 -2.1001 -0.4190
    2PTM    HB2 2914   2.152  12.494   5.127 -1.0581  0.7574 -0.6714
    2PTM     CG 2915   2.227  12.312   5.047  0.1055 -0.3417  0.1962
    2PTM    CD1 2916   2.354  12.351   4.994 -0.0862 -0.0248 -0.6257
    2PTM    HD1 2917   2.371  12.449   4.954  0.1262  0.2964  0.2354
    2PTM    CD2 2918   2.203  12.174   5.066  0.1410 -0.5211 -0.1767
    2PTM    HD2 2919   2.116  12.133   5.114  0.7807 -2.1125 -0.2984
    2PTM    CE1 2920   2.451  12.254   4.967  0.6049 -0.0987 -0.4382
    2PTM    HE1 2921   2.545  12.281   4.922  1.3577 -1.1439  0.4391
    2PTM    CE2 2922   2.295  12.079   5.028 -0.4763  0.0548  0.7694
    2PTM    HE2 2923   2.268  11.977   5.048 -0.1317 -0.3228 -0.6234
    2PTM     CZ 2924   2.419  12.123   4.981  0.4005 -0.4845 -0.2054
    2PTM     HZ 2925   2.495  12.053   4.948 -0.4015 -1.0067 -0.9894
    3PTM    CLP 2926   2.287  12.417   5.396  0.2202 -0.2710  0.4544
    3PTM     OL 2927   2.285  12.535   5.366  0.4368 -0.4235 -0.1962
    3PTM     NL 2928   2.174  12.338   5.394 -0.1617  0.3291  0.5817
    3PTM     CA 2929   2.046  12.401   5.367 -0.2012  0.3141  0.2529
    3PTM    HA1 2930   2.052  12.503   5.329  0.4203 -0.1676 -1.0112
    3PTM    HA2 2931   1.987  12.390   5.457 -0.3507  0.4442  0.1714
    3PTM     CB 2932   2.181  12.196   5.422  0.6392  0.3596 -0.0126
    3PTM    HB1 2933   2.086  12.149   5.390 -1.2718  2.8996  1.5877
    3PTM    HB2 2934   2.268  12.147   5.373  0.4556 -2.0489  1.8638
    3PTM     CG 2935   2.206  12.160   5.573  0.0245  0.1761  0.4649
    3PTM    CD1 2936   2.231  12.024   5.610  0.4338  0.5031 -0.4232
    3PTM    HD1 2937   2.246  11.954   5.529 -0.1676  0.2762 -0.3452
    3PTM    CD2 2938   2.178  12.254   5.677  0.1307  0.7359 -0.0746
    3PTM    HD2 2939   2.159  12.357   5.650 -1.4313  0.1483 -1.3886
    3PTM    CE1 2940   2.248  11.993   5.748 -0.7004  0.2197 -0.3831
    3PTM    HE1 2941   2.281  11.895   5.778  0.0484  0.1100 -1.5055
    3PTM    CE2 2942   2.168  12.214   5.808 -0.7550 -0.4025 -1.1111
    3PTM    HE2 2943   2.130  12.281   5.884  0.1447 -0.5299 -0.5449
    3PTM     CZ 2944   2.221  12.089   5.848  0.3001  0.0271  0.4549
    3PTM     HZ 2945   2.239  12.061   5.951  1.1027  2.4257  1.0332
    4PTM    CLP 2946   2.489  12.521   5.607  0.4070  0.1865  1.0343
    4PTM     OL 2947   2.394  12.476   5.675 -0.1228  0.3463 -0.1588
    4PTM     NL 2948   2.516  12.457   5.487  1.4929 -0.7067 -0.3954
    4PTM     CA 2949   2.424  12.356   5.432 -0.9695  0.6909  0.5734
    4PTM    HA1 2950   2.409  12.285   5.511 -0.0013 -0.4842 -0.2592
    4PTM    HA2 2951   2.469  12.307   5.347  0.9529  2.3576  0.5462
    4PTM     CB 2952   2.636  12.488   5.416 -0.3019 -0.1815 -0.5877
    4PTM    HB1 2953   2.643  12.430   5.321  3.9813 -2.2651  0.7205
    4PTM    HB2 2954   2.634  12.591   5.372  0.8332  0.5458  0.9744
    4PTM     CG 2955   2.771  12.448   5.465  0.4575  0.6601  1.0146
    4PTM    CD1 2956   2.861  12.550   5.507  0.3481  0.1346  0.5594
    4PTM    HD1 2957   2.821  12.650   5.515 -1.5431 -0.6816  2.3050
    4PTM    CD2 2958   2.810  12.321   5.453 -0.8752  1.1103  0.1032
    4PTM    HD2 2959   2.741  12.249   5.413 -1.0090  1.7619 -0.8737
    4PTM    CE1 2960   2.998  12.521   5.531  0.3347 -0.3715  0.8925
    4PTM    HE1 2961   3.063  12.601   5.563 -1.9397  2.2049 -0.5174
    4PTM    CE2 2962   2.940  12.286   5.482 -0.3236  0.1500 -0.7501
    4PTM    HE2 2963   2.973  12.183   5.481  2.1489  0.8405  0.5195
    4PTM     CZ 2964   3.034  12.386   5.523 -0.5743 -0.0061  0.1065
    4PTM     HZ 2965   3.137  12.360   5.539 -0.5978  0.6268  1.4530
    5DIG     C5 2966   2.579  12.627   5.654 -0.2691 -0.1367  0.2122
    5DIG    H51 2967   2.613  12.692   5.571  2.1649 -1.7127 -0.1318
    5DIG    H52 2968   2.664  12.580   5.708 -1.9758 -1.5668  1.7798
    5DIG     O6 2969   2.514  12.706   5.757  0.2982  0.4219  0.7087
    5DIG     C7 2970   2.593  12.815   5.799 -0.9742  0.0557 -0.3696
    5DIG    H71 2971   2.600  12.896   5.723  0.9667  1.1314  0.8821
    5DIG    H72 2972   2.693  12.777   5.827 -0.2825  0.7869 -1.7483
    5DIG     C8 2973   2.546  12.880   5.934 -0.4738  0.3602  0.0801
    5DIG     O8 2974   2.429  12.883   5.970  0.4141 -0.5998 -0.4777
    5DIG     O9 2975   2.639  12.944   6.016 -0.8680 -0.0047  0.4988
    5DIG     H9 2976   2.598  12.983   6.093  0.1973 -0.0236  1.0983
    1PTV    CLP 2977   1.730  12.645   3.731 -0.9757 -0.2555 -0.4453
    1PTV     OL 2978   1.813  12.605   3.807  0.2222 -0.4844  0.5578
    1PTV     NL 2979   1.605  12.590   3.730 -0.6219  0.2641  0.6858
    1PTV     CA 2980   1.591  12.472   3.815 -0.4617  0.1125  0.2329
    1PTV    HA1 2981   1.488  12.478   3.847  0.0058  1.8087  1.6080
    1PTV    HA2 2982   1.661  12.471   3.898  1.1787  2.9655 -0.9835
    1PTV     CB 2983   1.489  12.624   3.644  0.6852  0.1678 -0.3861
    1PTV    HB1 2984   1.525  12.644   3.541 -1.7141  1.1656 -1.0838
    1PTV    HB2 2985   1.430  12.531   3.629  2.0694 -0.6773 -0.8711
    1PTV     CG 2986   1.396  12.735   3.672  0.2014  0.4665 -0.3829
    1PTV    CD1 2987   1.365  12.822   3.562  0.3740 -0.1845  0.6039
    1PTV    HD1 2988   1.403  12.801   3.463 -0.0598  0.4658  0.2937
    1PTV    CD2 2989   1.341  12.764   3.799 -1.0499  0.3262 -0.6430
    1PTV    HD2 2990   1.370  12.701   3.881 -3.8203  0.2721  0.3936
    1PTV    CE1 2991   1.278  12.931   3.576  0.3633 -0.5214  0.2061
    1PTV    HE1 2992   1.249  12.988   3.489 -1.4589 -1.8281 -0.1152
    1PTV    CE2 2993   1.266  12.884   3.819 -0.4064 -0.3835 -0.0429
    1PTV    HE2 2994   1.235  12.921   3.916  0.1484  1.1863 -0.4238
    1PTV     CZ 2995   1.230  12.963   3.706 -0.0467 -0.3650 -0.2390
    1PTV     HZ 2996   1.177  13.056   3.723  1.7628  0.6601  0.0890
    1PTV    CP2 2997   1.616  12.342   3.737  0.8927  0.0941  0.8633
    1PTV    OL2 2998   1.530  12.262   3.695 -0.0269 -0.4433 -0.2096
    1PTV     NT 2999   1.744  12.303   3.716 -0.1566 -0.1464 -0.0646
    1PTV    HN1 3000   1.764  12.214   3.675 -0.2085 -0.6384  0.9441
    1PTV    HN2 3001   1.813  12.341   3.778 -0.7670  1.7727 -0.5094
    2PTM    CLP 3002   1.722  12.868   3.443 -0.7319  0.6425  1.4353
    2PTM     OL 3003   1.688  12.965   3.503  0.8767  0.2396  1.0734
    2PTM     NL 3004   1.767  12.760   3.509 -0.8620 -0.0836 -0.6120
    2PTM     CA 3005   1.757  12.774   3.654  0.1255 -0.4474 -0.6195
    2PTM    HA1 3006   1.673  12.835   3.684 -1.9622 -2.6206 -1.6784
    2PTM    HA2 3007   1.851  12.815   3.686 -0.0426 -0.1446 -0.5098
    2PTM     CB 3008   1.837  12.652   3.449 -0.2970  0.3611  0.9943
    2PTM    HB1 3009   1.784  12.557   3.473 -0.8512  0.3868 -0.0691
    2PTM    HB2 3010   1.837  12.657   3.338 -1.6678 -0.7139  0.9187
    2PTM     CG 3011   1.984  12.644   3.479 -0.8427 -0.6732 -0.3440
    2PTM    CD1 3012   2.064  12.758   3.441 -0.6440 -0.2129  0.3374
    2PTM    HD1 3013   2.015  12.838   3.387  0.1273 -1.0287 -1.6177
    2PTM    CD2 3014   2.053  12.549   3.562  0.1606 -0.5561  0.3404
    2PTM    HD2 3015   1.980  12.477   3.595 -1.3043  0.7136 -0.0249
    2PTM    CE1 3016   2.196  12.773   3.481  0.6956 -0.1002 -0.3313
    2PTM    HE1 3017   2.241  12.869   3.461  0.4857 -0.1190 -0.9028
    2PTM    CE2 3018   2.184  12.564   3.599 -0.0990 -0.3228  0.0811
    2PTM    HE2 3019   2.228  12.498   3.672  0.4092  1.6751  1.6726
    2PTM     CZ 3020   2.263  12.675   3.553 -0.0417  1.2900 -0.2225
    2PTM     HZ 3021   2.367  12.694   3.576 -0.0673  0.8436  0.2648
    3PTM    CLP 3022   1.782  13.084   3.241 -0.4599 -0.3197  0.2365
    3PTM     OL 3023   1.888  13.060   3.297  0.2895  0.0054  0.2071
    3PTM     NL 3024   1.681  12.995   3.231 -0.6028  0.1679  0.2331
    3PTM     CA 3025   1.718  12.859   3.290  0.8105 -0.6488 -0.7275
    3PTM    HA1 3026   1.820  12.845   3.257  1.1134  0.0840 -0.1188
    3PTM    HA2 3027   1.644  12.787   3.259 -1.0870  0.8557  0.1164
    3PTM     CB 3028   1.551  13.005   3.174  0.3663  0.0502 -0.1277
    3PTM    HB1 3029   1.566  13.029   3.066  3.1137 -1.9063 -0.2645
    3PTM    HB2 3030   1.493  12.912   3.187 -0.6072  0.2815 -2.3523
    3PTM     CG 3031   1.452  13.116   3.221  0.0534  0.3481  0.2054
    3PTM    CD1 3032   1.398  13.213   3.136 -0.1871  0.4614  0.1413
    3PTM    HD1 3033   1.420  13.201   3.031 -2.1098  0.1945 -0.2654
    3PTM    CD2 3034   1.420  13.124   3.357 -0.5529 -0.0243  0.8133
    3PTM    HD2 3035   1.459  13.051   3.426  1.0379 -0.5791 -0.6341
    3PTM    CE1 3036   1.313  13.314   3.181 -0.5867  0.3563  0.8890
    3PTM    HE1 3037   1.268  13.386   3.114  0.0298 -0.9248 -0.9554
    3PTM    CE2 3038   1.350  13.233   3.406 -0.1081  0.1906 -0.3582
    3PTM    HE2 3039   1.339  13.235   3.514  1.1277  1.4057 -0.2337
    3PTM     CZ 3040   1.296  13.323   3.317  0.2129  0.2505  0.5196
    3PTM     HZ 3041   1.251  13.411   3.359 -0.4558  0.0195  0.2917
    4PTM    CLP 3042   1.740  13.349   2.971  0.4630  0.0848  0.3017
    4PTM     OL 3043   1.645  13.406   3.028 -0.4450 -0.4075  0.1649
    4PTM     NL 3044   1.814  13.248   3.035  0.6155  0.1357  0.1573
    4PTM     CA 3045   1.772  13.229   3.180 -0.1569 -0.2868  0.0011
    4PTM    HA1 3046   1.667  13.254   3.180 -0.3164 -0.9240 -1.0190
    4PTM    HA2 3047   1.839  13.293   3.236 -0.1989 -0.2695  0.0321
    4PTM     CB 3048   1.928  13.176   2.984 -0.1839  0.1448 -0.2778
    4PTM    HB1 3049   1.927  13.074   3.028  0.5661  0.6622  0.9658
    4PTM    HB2 3050   1.908  13.166   2.875 -1.7414  0.0200  0.0058
    4PTM     CG 3051   2.058  13.251   2.996 -0.0163 -0.4712 -0.9523
    4PTM    CD1 3052   2.132  13.291   2.881  0.0296  0.2068  0.1325
    4PTM    HD1 3053   2.093  13.271   2.782 -0.5203 -1.4381  0.6489
    4PTM    CD2 3054   2.123  13.275   3.118 -0.3356  0.3017 -0.2865
    4PTM    HD2 3055   2.079  13.240   3.210  2.3964  0.6180  1.2589
    4PTM    CE1 3056   2.251  13.361   2.887 -0.2658 -0.0385 -0.1032
    4PTM    HE1 3057   2.309  13.393   2.802 -0.5975  0.9757  0.0357
    4PTM    CE2 3058   2.238  13.349   3.134 -0.0643  0.2844 -0.1707
    4PTM    HE2 3059   2.291  13.363   3.227 -0.3180 -1.3707  0.2510
    4PTM     CZ 3060   2.301  13.398   3.016 -0.0408 -0.1973 -0.2990
    4PTM     HZ 3061   2.395  13.450   3.026  0.1232 -0.2819 -1.3542
    5DIG     C5 3062   1.778  13.382   2.828  0.4292 -0.4005 -0.4429
    5DIG    H51 3063   1.733  13.302   2.766  2.2560 -0.0984 -2.2449
    5DIG    H52 3064   1.889  13.379   2.822  0.5563  2.0243 -0.2248
    5DIG     O6 3065   1.726  13.512   2.780  0.2385 -0.2170 -0.2566
    5DIG     C7 3066   1.746  13.531   2.640 -0.0019  0.2423  0.7169
    5DIG    H71 3067   1.687  13.621   2.613 -0.9545 -0.8292 -0.9523
    5DIG    H72 3068   1.701  13.449   2.580  2.1352  0.7417 -1.7560
    5DIG     C8 3069   1.895  13.544   2.594 -0.5455  0.5526 -0.0211
    5DIG     O8 3070   1.987  13.553   2.671 -0.6226  0.1005  0.0515
    5DIG     O9 3071   1.911  13.555   2.465  1.4603  0.2323  0.7359
    5DIG     H9 3072   2.006  13.558   2.454  1.6138 -2.1754  0.7271
    1PTV    CLP 3073   2.104  12.871   5.062  0.2681 -0.2521  0.5951
    1PTV     OL 3074   2.113  12.768   5.133 -0.4643 -0.4647 -0.4838
    1PTV     NL 3075   2.067  12.860   4.925  0.2007 -0.2526 -0.2047
    1PTV     CA 3076   2.038  12.727   4.873  0.5290  0.3097  0.0214
    1PTV    HA1 3077   1.959  12.749   4.803  0.1870 -0.4833  0.1506
    1PTV    HA2 3078   2.001  12.657   4.947 -0.8561  0.8335 -0.1321
    1PTV     CB 3079   2.046  12.973   4.837  0.1043 -0.2727 -0.0114
    1PTV    HB1 3080   1.947  12.965   4.788  0.5633 -0.1169 -0.9864
    1PTV    HB2 3081   2.040  13.071   4.888 -2.3628  0.9727 -2.4367
    1PTV     CG 3082   2.139  12.997   4.721 -0.3892  0.1755  0.0862
    1PTV    CD1 3083   2.091  12.963   4.590 -0.1462 -0.3837  0.6913
    1PTV    HD1 3084   2.001  12.907   4.568  0.5846 -0.4971 -2.5063
    1PTV    CD2 3085   2.261  13.058   4.739  0.6000  0.1664  0.5805
    1PTV    HD2 3086   2.305  13.100   4.828  3.4497 -0.6668 -0.3563
    1PTV    CE1 3087   2.166  12.996   4.471  0.1038  0.4132  0.5524
    1PTV    HE1 3088   2.136  12.979   4.369 -0.3523  0.5760  0.6585
    1PTV    CE2 3089   2.338  13.079   4.620  1.4790  0.2831  0.8679
    1PTV    HE2 3090   2.429  13.138   4.626  0.6782  1.9693 -1.6883
    1PTV     CZ 3091   2.295  13.050   4.488  0.5271  0.0093 -0.0933
    1PTV     HZ 3092   2.355  13.082   4.405  1.9086 -0.4366  0.6944
    1PTV    CP2 3093   2.160  12.679   4.800 -0.5563  0.8632 -0.2736
    1PTV    OL2 3094   2.162  12.672   4.675 -0.6032 -0.5696 -0.0000
    1PTV     NT 3095   2.269  12.649   4.881  0.2406 -0.8494  0.1672
    1PTV    HN1 3096   2.354  12.615   4.842  0.9138  1.4087 -0.5176
    1PTV    HN2 3097   2.267  12.699   4.968 -0.2627 -1.2663  0.4012
    2PTM    CLP 3098   2.151  12.996   5.368  0.2862 -0.7256  0.6018
    2PTM     OL 3099   2.032  13.020   5.376 -0.0999  0.7235  0.0875
    2PTM     NL 3100   2.214  13.008   5.246 -0.1184  0.0335 -0.6896
    2PTM     CA 3101   2.126  13.004   5.126  0.4910  0.1695  0.2845
    2PTM    HA1 3102   2.169  13.066   5.049 -1.2371  0.1993 -0.7088
    2PTM    HA2 3103   2.029  13.045   5.151  0.3897 -0.1216  0.3786
    2PTM     CB 3104   2.353  13.025   5.226  0.2821 -0.2629 -0.6259
    2PTM    HB1 3105   2.368  13.122   5.175  2.1442  0.2525  0.7852
    2PTM    HB2 3106   2.415  13.024   5.319 -0.5089  2.0838 -0.0208
    2PTM     CG 3107   2.417  12.917   5.139 -0.0469 -0.4994  0.9924
    2PTM    CD1 3108   2.424  12.789   5.190 -0.1066 -0.3812  0.0736
    2PTM    HD1 3109   2.395  12.768   5.292  3.1261 -1.1375  0.9484
    2PTM    CD2 3110   2.475  12.944   5.011 -0.7181  0.5861 -0.3592
    2PTM    HD2 3111   2.478  13.043   4.968  1.1145  1.2537  1.1335
    2PTM    CE1 3112   2.501  12.691   5.121 -0.1823  0.9312 -0.1510
    2PTM    HE1 3113   2.513  12.594   5.167 -2.6092 -0.3311 -1.9477
    2PTM    CE2 3114   2.535  12.845   4.941 -0.0222  0.7358  0.4702
    2PTM    HE2 3115   2.577  12.859   4.843 -0.4848 -1.0056 -0.0118
    2PTM     CZ 3116   2.548  12.712   4.990 -0.0004 -0.2206 -1.4055
    2PTM     HZ 3117   2.602  12.645   4.925 -1.4401 -0.4731 -2.3900
    3PTM    CLP 3118   2.142  12.982   5.708  0.8891 -0.5418 -0.7219
    3PTM     OL 3119   2.158  13.107   5.692  0.4627  0.3404 -0.3849
    3PTM     NL 3120   2.169  12.893   5.607 -0.5967 -0.6733 -0.0396
    3PTM     CA 3121   2.231  12.948   5.486  0.4154 -0.4667 -0.1578
    3PTM    HA1 3122   2.279  12.861   5.444 -0.8083 -1.9134  1.3554
    3PTM    HA2 3123   2.294  13.035   5.501 -0.3331  0.1871 -0.7341
    3PTM     CB 3124   2.176  12.755   5.630 -0.2691  0.2546  0.3550
    3PTM    HB1 3125   2.236  12.703   5.553 -0.4374  0.6580 -0.0492
    3PTM    HB2 3126   2.236  12.739   5.722  0.7586 -2.1692 -0.6507
    3PTM     CG 3127   2.037  12.689   5.643 -0.4040  0.4468 -0.5117
    3PTM    CD1 3128   1.948  12.690   5.541 -0.2747  0.3131  0.1812
    3PTM    HD1 3129   1.967  12.751   5.454  4.2105 -0.8580  0.0813
    3PTM    CD2 3130   2.010  12.605   5.755  0.1574 -0.1786  0.1590
    3PTM    HD2 3131   2.090  12.597   5.826  1.4434 -2.3708 -1.4008
    3PTM    CE1 3132   1.821  12.622   5.552 -0.2038 -0.2522 -0.4345
    3PTM    HE1 3133   1.746  12.624   5.474  0.6635 -1.1017 -1.3261
    3PTM    CE2 3134   1.888  12.544   5.777  1.5316  0.3092  0.7251
    3PTM    HE2 3135   1.865  12.470   5.852 -3.4111  0.4862 -0.2675
    3PTM     CZ 3136   1.794  12.551   5.670 -0.2058 -0.4346  0.0690
    3PTM     HZ 3137   1.714  12.479   5.665  1.1913 -2.1958  1.4085
    4PTM    CLP 3138   1.908  13.060   5.895  0.6485 -0.5076 -0.1957
    4PTM     OL 3139   1.868  13.021   5.785 -0.7066 -0.2758 -0.2697
    4PTM     NL 3140   2.031  13.027   5.929 -0.1625  0.3561 -0.1163
    4PTM     CA 3141   2.103  12.934   5.841  0.2212 -0.0379  0.5661
    4PTM    HA1 3142   2.028  12.861   5.815 -2.0765  2.5829 -0.6430
    4PTM    HA2 3143   2.194  12.906   5.892  0.7273  0.3606 -0.1073
    4PTM     CB 3144   2.095  13.072   6.048  0.1482 -0.3700 -0.4663
    4PTM    HB1 3145   2.202  13.095   6.025 -0.2973  0.3544 -1.9180
    4PTM    HB2 3146   2.053  13.171   6.076 -1.0672 -1.2039  0.7540
    4PTM     CG 3147   2.087  12.991   6.177  0.6483 -0.2873 -0.0371
    4PTM    CD1 3148   2.113  13.057   6.298 -0.0410  0.3578 -0.9983
    4PTM    HD1 3149   2.122  13.165   6.299  1.5532  0.2553 -0.8803
    4PTM    CD2 3150   2.063  12.851   6.183  0.1837 -0.1679 -0.3953
    4PTM    HD2 3151   2.048  12.792   6.094  0.4460 -1.1025  0.1653
    4PTM    CE1 3152   2.121  12.987   6.419 -0.0203 -0.3313 -0.6714
    4PTM    HE1 3153   2.155  13.042   6.506  0.7614 -0.2106 -1.0424
    4PTM    CE2 3154   2.049  12.785   6.307  0.8508 -0.2970 -0.2644
    4PTM    HE2 3155   2.009  12.684   6.311 -1.1087  0.4469 -0.2642
    4PTM     CZ 3156   2.076  12.854   6.424  0.6592 -0.0991 -0.6003
    4PTM     HZ 3157   2.067  12.806   6.520  0.0304  1.3039  0.0690
    5DIG     C5 3158   1.815  13.102   6.015 -0.5238 -0.6264  0.2880
    5DIG    H51 3159   1.850  13.184   6.080 -0.6167  0.1306 -0.5976
    5DIG    H52 3160   1.808  13.008   6.074  2.2258 -0.8652  0.3550
    5DIG     O6 3161   1.685  13.134   5.961  0.3273  0.2928 -0.0298
    5DIG     C7 3162   1.592  13.200   6.052 -0.1317  0.4294  0.5335
    5DIG    H71 3163   1.644  13.283   6.104  1.6002 -1.4518  1.9670
    5DIG    H72 3164   1.572  13.131   6.137  2.5284 -0.9695  0.1249
    5DIG     C8 3165   1.459  13.241   5.989 -0.2744  0.0307 -0.1268
    5DIG     O8 3166   1.438  13.222   5.871 -0.4495 -0.1477  0.6536
    5DIG     O9 3167   1.365  13.294   6.067 -0.2214  0.3425 -0.4038
    5DIG     H9 3168   1.286  13.311   6.015 -1.3326  0.7673  1.3369
    1PTV    CLP 3169   1.892  13.119   3.932 -0.0791  0.7638 -0.3115
    1PTV     OL 3170   2.003  13.090   3.985  0.1614  0.2570 -0.3685
    1PTV     NL 3171   1.784  13.028   3.939 -0.4862 -0.0741  0.4659
    1PTV     CA 3172   1.796  12.911   4.030 -0.4193  0.8599  0.0734
    1PTV    HA1 3173   1.883  12.854   4.001  0.3393  2.1565 -0.3104
    1PTV    HA2 3174   1.703  12.857   4.024  1.2659 -2.4719  1.6763
    1PTV     CB 3175   1.658  13.042   3.867  0.4121  0.0687 -0.0333
    1PTV    HB1 3176   1.685  13.041   3.760  1.8015 -2.5157  0.2800
    1PTV    HB2 3177   1.594  12.952   3.877  0.6415 -0.1235 -0.2868
    1PTV     CG 3178   1.565  13.155   3.902  0.4598 -0.7829  0.2323
    1PTV    CD1 3179   1.497  13.230   3.802 -0.2228  0.3442 -0.2472
    1PTV    HD1 3180   1.507  13.204   3.698  0.9039 -1.1723  0.2111
    1PTV    CD2 3181   1.531  13.174   4.036  0.9116  0.0195 -0.4719
    1PTV    HD2 3182   1.576  13.115   4.114 -0.4701  0.3691  0.6249
    1PTV    CE1 3183   1.416  13.335   3.839 -0.0973 -0.8024  0.0778
    1PTV    HE1 3184   1.357  13.389   3.767  0.9204  2.2481  1.3583
    1PTV    CE2 3185   1.453  13.284   4.079  0.1907  0.4896  0.3160
    1PTV    HE2 3186   1.435  13.302   4.184  0.1750  3.2751 -0.0811
    1PTV     CZ 3187   1.390  13.363   3.976  0.0218 -0.1623 -0.1644
    1PTV     HZ 3188   1.323  13.442   4.007 -0.6474  0.0084 -1.9852
    1PTV    CP2 3189   1.814  12.952   4.174 -0.1209  0.1055  0.3714
    1PTV    OL2 3190   1.796  13.068   4.201  0.3409  0.3488 -0.4474
    1PTV     NT 3191   1.841  12.860   4.266  0.1156 -0.2079 -0.1790
    1PTV    HN1 3192   1.855  12.894   4.359 -1.7535  0.2697 -0.0352
    1PTV    HN2 3193   1.858  12.763   4.246 -1.8917 -0.7265  0.3684
    2PTM    CLP 3194   1.806  13.341   3.656  0.1189  0.4502  0.8158
    2PTM     OL 3195   1.758  13.431   3.720 -0.5465  0.0385 -0.4268
    2PTM     NL 3196   1.877  13.242   3.716  0.2862  0.2978 -0.5594
    2PTM     CA 3197   1.876  13.246   3.861 -0.2745 -0.1441  0.1021
    2PTM    HA1 3198   1.784  13.286   3.900 -0.3808 -1.3644  1.1798
    2PTM    HA2 3199   1.963  13.305   3.884 -1.1358  1.7117 -1.2124
    2PTM     CB 3200   1.947  13.133   3.654  0.7234 -0.4106  0.8787
    2PTM    HB1 3201   1.917  13.039   3.706 -1.2756  0.1349  0.8050
    2PTM    HB2 3202   1.910  13.119   3.550  4.5033 -0.2971 -0.6365
    2PTM     CG 3203   2.101  13.135   3.647  0.8384  1.4303 -0.1879
    2PTM    CD1 3204   2.180  13.044   3.723  0.0985 -0.2862 -0.4823
    2PTM    HD1 3205   2.133  12.978   3.794 -1.3230 -1.0366 -2.0365
    2PTM    CD2 3206   2.163  13.216   3.550  0.9320 -0.4977  0.2330
    2PTM    HD2 3207   2.106  13.281   3.484  2.4386  2.2528  1.4573
    2PTM    CE1 3208   2.322  13.060   3.712  0.5225  0.2842 -0.0962
    2PTM    HE1 3209   2.386  12.984   3.755 -0.4114 -1.3643 -1.5452
    2PTM    CE2 3210   2.301  13.223   3.537  0.2970 -0.1674  0.4339
    2PTM    HE2 3211   2.351  13.281   3.462  1.7623  0.6866  1.9948
    2PTM     CZ 3212   2.377  13.154   3.625  0.1586  0.1967  0.0369
    2PTM     HZ 3213   2.484  13.151   3.613 -0.1500 -0.4066 -3.7996
    3PTM    CLP 3214   1.859  13.550   3.454 -0.2600 -0.1151  0.4531
    3PTM     OL 3215   1.958  13.527   3.522  0.3641 -0.2479 -0.0484
    3PTM     NL 3216   1.758  13.460   3.445  0.4872  0.0831 -0.0707
    3PTM     CA 3217   1.785  13.330   3.507  0.5502 -0.2017 -0.0213
    3PTM    HA1 3218   1.877  13.296   3.463  2.0856  2.5570  0.7737
    3PTM    HA2 3219   1.698  13.267   3.493 -0.0176  0.3701  0.8522
    3PTM     CB 3220   1.633  13.488   3.371  0.4008 -0.8635 -0.0703
    3PTM    HB1 3221   1.667  13.527   3.273  0.1532 -1.6053 -0.4599
    3PTM    HB2 3222   1.584  13.390   3.349  0.0502 -0.8600  0.6663
    3PTM     CG 3223   1.530  13.583   3.418 -0.7938  0.0032  0.4271
    3PTM    CD1 3224   1.483  13.676   3.327 -0.3977  0.6510  0.1167
    3PTM    HD1 3225   1.523  13.670   3.227  0.5950 -1.0346  0.5757
    3PTM    CD2 3226   1.487  13.582   3.548 -0.2014  0.6203 -0.4142
    3PTM    HD2 3227   1.531  13.511   3.616 -1.0802 -0.9980 -1.4453
    3PTM    CE1 3228   1.370  13.745   3.359  0.1502  0.2127  0.6081
    3PTM    HE1 3229   1.337  13.824   3.294  0.8489 -0.2471 -0.3383
    3PTM    CE2 3230   1.385  13.669   3.591  0.4303  0.2630  0.5995
    3PTM    HE2 3231   1.368  13.688   3.696  1.1212  0.2239  0.7216
    3PTM     CZ 3232   1.322  13.750   3.490  0.3560  0.6138 -0.2338
    3PTM     HZ 3233   1.256  13.830   3.523  1.5031  0.3111  3.2040
    4PTM    CLP 3234   1.814  13.753   3.156  0.8353  0.2514  0.5558
    4PTM     OL 3235   1.725  13.830   3.194  0.1344 -0.0989 -0.3556
    4PTM     NL 3236   1.885  13.681   3.241  0.0119  0.0209 -0.0016
    4PTM     CA 3237   1.848  13.684   3.385 -0.8028 -0.2234  0.0999
    4PTM    HA1 3238   1.747  13.719   3.400  0.1718  2.6456  0.4276
    4PTM    HA2 3239   1.915  13.739   3.448  0.7954 -1.5289 -0.4005
    4PTM     CB 3240   2.022  13.624   3.214  0.3812  0.1984  0.5202
    4PTM    HB1 3241   2.034  13.534   3.279 -1.7470  0.0895  0.8300
    4PTM    HB2 3242   2.032  13.584   3.111 -1.6072 -0.3017  0.4721
    4PTM     CG 3243   2.135  13.719   3.234 -0.6270  0.8563 -0.3199
    4PTM    CD1 3244   2.193  13.784   3.129 -0.0512  0.3988 -0.0479
    4PTM    HD1 3245   2.151  13.777   3.030  2.4699  1.0955 -1.2635
    4PTM    CD2 3246   2.188  13.738   3.359 -0.1799 -0.5277  0.0931
    4PTM    HD2 3247   2.147  13.684   3.443  1.8450  0.6675  1.9514
    4PTM    CE1 3248   2.293  13.883   3.144  0.2534 -0.3732 -0.0643
    4PTM    HE1 3249   2.329  13.941   3.060  0.0814 -1.4261 -0.8749
    4PTM    CE2 3250   2.296  13.829   3.382  0.3028 -0.6637  0.3398
    4PTM    HE2 3251   2.332  13.848   3.483  0.9928 -1.3016  0.2218
    4PTM     CZ 3252   2.341  13.906   3.276 -0.3187 -0.2716  0.4711
    4PTM     HZ 3253   2.416  13.984   3.282  0.6121 -1.0995 -0.0962
    5DIG     C5 3254   1.840  13.748   3.005  0.2516  0.7661 -0.7142
    5DIG    H51 3255   1.741  13.734   2.958 -1.3260 -1.3630  2.8256
    5DIG    H52 3256   1.906  13.661   2.982  0.4681  0.8528 -0.4253
    5DIG     O6 3257   1.891  13.869   2.953  0.2116 -0.3575 -0.1981
    5DIG     C7 3258   1.884  13.861   2.810 -0.1599 -0.3891  0.2634
    5DIG    H71 3259   1.789  13.815   2.775  0.7471 -1.0268 -1.4498
    5DIG    H72 3260   1.965  13.790   2.782 -1.2980 -1.6030 -0.0319
    5DIG     C8 3261   1.895  13.995   2.738  0.3878  0.1730 -0.3021
    5DIG     O8 3262   1.852  14.024   2.627  0.2976  0.2860  0.0362
    5DIG     O9 3263   1.976  14.082   2.802  0.0473  0.4342 -0.6173
    5DIG     H9 3264   2.006  14.158   2.752 -1.9526  0.9580 -1.1149
    1PTV    CLP 3265   1.865  13.354   4.728  0.0881 -0.8499 -0.0453
    1PTV     OL 3266   1.943  13.266   4.692  0.0062 -0.3825  0.3820
    1PTV     NL 3267   1.733  13.340   4.707  0.9901  0.6053 -0.2605
    1PTV     CA 3268   1.682  13.212   4.651 -0.9261 -0.0871 -0.3541
    1PTV    HA1 3269   1.763  13.165   4.597 -0.8910  1.8511 -2.1171
    1PTV    HA2 3270   1.608  13.238   4.577  0.1423  1.3583 -0.9790
    1PTV     CB 3271   1.642  13.448   4.708 -0.4688 -0.2564  0.1341
    1PTV    HB1 3272   1.678  13.518   4.629  0.4197 -0.6721  0.1610
    1PTV    HB2 3273   1.539  13.418   4.678  0.3846 -0.7291 -2.6028
    1PTV     CG 3274   1.608  13.533   4.826 -1.0404 -0.3426 -0.1466
    1PTV    CD1 3275   1.570  13.461   4.945  0.7474 -0.3345 -0.5818
    1PTV    HD1 3276   1.576  13.354   4.955 -1.0522 -0.2790  2.0454
    1PTV    CD2 3277   1.600  13.676   4.818  0.5771  0.5216  0.0515
    1PTV    HD2 3278   1.630  13.729   4.729 -0.5126 -0.2230 -0.7858
    1PTV    CE1 3279   1.521  13.534   5.058 -0.1859 -0.7979 -0.1906
    1PTV    HE1 3280   1.500  13.484   5.151 -0.1965 -2.4935 -1.0670
    1PTV    CE2 3281   1.557  13.747   4.930 -0.5616  0.2072 -0.1729
    1PTV    HE2 3282   1.562  13.855   4.929  0.0657  0.2457  1.9283
    1PTV     CZ 3283   1.526  13.676   5.047  0.0853 -1.2984 -0.0993
    1PTV     HZ 3284   1.494  13.733   5.132  0.1461  0.0705 -0.9568
    1PTV    CP2 3285   1.624  13.109   4.751 -0.0193  0.3089 -0.2398
    1PTV    OL2 3286   1.694  13.022   4.808 -0.0469  0.4767 -0.0103
    1PTV     NT 3287   1.494  13.122   4.772  0.1067 -0.3921 -0.6701
    1PTV    HN1 3288   1.446  13.062   4.837 -1.3162  3.2965  2.0125
    1PTV    HN2 3289   1.436  13.182   4.717  0.6444  0.6366 -0.1413
    2PTM    CLP 3290   2.075  13.379   4.922 -0.2519 -0.2665 -0.2870
    2PTM     OL 3291   1.976  13.315   4.969  0.2898 -0.0495 -0.2838
    2PTM     NL 3292   2.052  13.469   4.819  0.3058 -0.2002  0.4204
    2PTM     CA 3293   1.911  13.483   4.786 -0.2601 -0.1786 -0.3337
    2PTM    HA1 3294   1.899  13.562   4.714  0.1260 -1.0793 -1.4223
    2PTM    HA2 3295   1.863  13.502   4.881 -2.0221 -0.7519 -1.0807
    2PTM     CB 3296   2.137  13.574   4.762  0.0782  0.0016 -0.1486
    2PTM    HB1 3297   2.232  13.534   4.721  0.3836  0.4479  0.1169
    2PTM    HB2 3298   2.084  13.608   4.670 -1.9617  0.3147  1.0826
    2PTM     CG 3299   2.176  13.704   4.838 -0.0461  0.4021 -0.6943
    2PTM    CD1 3300   2.310  13.736   4.854 -0.0749 -0.2708  0.5385
    2PTM    HD1 3301   2.386  13.672   4.812  1.0946  1.8523 -0.7794
    2PTM    CD2 3302   2.080  13.792   4.897 -0.1520 -0.9702 -0.1656
    2PTM    HD2 3303   1.975  13.770   4.894 -0.7804  1.5780  0.2818
    2PTM    CE1 3304   2.352  13.848   4.924  0.4102  0.0463  0.5442
    2PTM    HE1 3305   2.458  13.863   4.938  0.3788  1.5901 -0.6039
    2PTM    CE2 3306   2.125  13.917   4.955  0.3093 -0.3295  0.4206
    2PTM    HE2 3307   2.047  13.982   4.990  1.4826 -0.0364  2.6630
    2PTM     CZ 3308   2.261  13.951   4.963  0.0791 -0.3706 -0.0566
    2PTM     HZ 3309   2.295  14.040   5.015  0.4337 -0.2377 -0.5122
    3PTM    CLP 3310   2.394  13.495   5.077 -0.7247  0.3268 -0.5750
    3PTM     OL 3311   2.469  13.446   4.988 -0.1133  0.5887  0.0002
    3PTM     NL 3312   2.261  13.467   5.066  0.0093  0.1469 -0.1887
    3PTM     CA 3313   2.213  13.367   4.971  0.0188  0.3155  0.2813
    3PTM    HA1 3314   2.224  13.273   5.024  1.0296  0.7335  0.8494
    3PTM    HA2 3315   2.275  13.355   4.883 -2.6514 -0.9375 -1.5647
    3PTM     CB 3316   2.163  13.537   5.147 -0.2992 -0.1130 -0.3178
    3PTM    HB1 3317   2.192  13.643   5.135 -0.2314  0.2936  2.7105
    3PTM    HB2 3318   2.065  13.526   5.096  0.4032 -0.4782 -1.6189
    3PTM     CG 3319   2.139  13.501   5.291  0.5614 -0.1155  0.4596
    3PTM    CD1 3320   2.158  13.607   5.382  0.0457 -0.0875  0.5993
    3PTM    HD1 3321   2.176  13.706   5.343  0.9337 -0.3160  0.3920
    3PTM    CD2 3322   2.097  13.372   5.334  0.0749  0.2471  0.4715
    3PTM    HD2 3323   2.091  13.293   5.261  1.7557 -0.2731  0.8582
    3PTM    CE1 3324   2.133  13.591   5.519  0.0419  0.5084  0.3081
    3PTM    HE1 3325   2.142  13.680   5.580 -0.1090 -0.1844  1.3802
    3PTM    CE2 3326   2.064  13.360   5.470 -0.0763  0.0530 -0.0771
    3PTM    HE2 3327   2.027  13.266   5.509 -2.1798 -0.4257 -2.9154
    3PTM     CZ 3328   2.083  13.466   5.561 -0.2308  0.1747  0.3327
    3PTM     HZ 3329   2.052  13.464   5.665 -3.6653  0.0987 -0.5630
    4PTM    CLP 3330   2.640  13.444   5.239 -0.2311  0.3582 -0.1429
    4PTM     OL 3331   2.558  13.356   5.237 -0.5149 -0.3691 -0.1186
    4PTM     NL 3332   2.586  13.569   5.218 -0.0846 -0.3485 -0.2521
    4PTM     CA 3333   2.444  13.589   5.188 -0.0308  0.6900  0.0189
    4PTM    HA1 3334   2.437  13.692   5.157 -0.4263  0.3267 -1.1622
    4PTM    HA2 3335   2.387  13.570   5.277  0.5514  1.1757  0.5066
    4PTM     CB 3336   2.657  13.697   5.242  0.2966  0.1038 -0.2321
    4PTM    HB1 3337   2.609  13.758   5.322 -1.8735 -0.3226 -1.1223
    4PTM    HB2 3338   2.761  13.684   5.280 -0.1704 -0.2771  0.9879
    4PTM     CG 3339   2.677  13.777   5.121  0.0577 -0.4788  0.1297
    4PTM    CD1 3340   2.690  13.716   4.991  0.3605  0.2463  0.0348
    4PTM    HD1 3341   2.690  13.610   4.970  0.2814  0.3748 -0.6628
    4PTM    CD2 3342   2.696  13.916   5.127  0.4715  0.7031 -0.6907
    4PTM    HD2 3343   2.693  13.960   5.226 -0.2531  0.2545 -0.4964
    4PTM    CE1 3344   2.721  13.793   4.875 -0.4808 -0.3526 -0.1260
    4PTM    HE1 3345   2.736  13.743   4.780  2.8234 -0.3753  0.2784
    4PTM    CE2 3346   2.710  13.995   5.015  0.6609  0.2823  0.1225
    4PTM    HE2 3347   2.714  14.103   5.019 -2.6114  0.4839  1.3810
    4PTM     CZ 3348   2.707  13.937   4.881  0.2556  0.0088 -0.1658
    4PTM     HZ 3349   2.704  13.998   4.792 -0.7822  3.1013  1.8361
    5DIG     C5 3350   2.789  13.420   5.282  0.1265  0.6141 -0.6615
    5DIG    H51 3351   2.842  13.404   5.186  0.4164 -1.4401 -0.2084
    5DIG    H52 3352   2.783  13.318   5.325 -0.8177  0.1763 -1.7847
    5DIG     O6 3353   2.845  13.509   5.377 -0.0573 -0.5273 -0.1771
    5DIG     C7 3354   2.982  13.487   5.411 -0.4116  0.8761  0.6273
    5DIG    H71 3355   3.008  13.588   5.449  1.4145  0.5867  0.2031
    5DIG    H72 3356   3.049  13.475   5.323 -0.5359 -1.8419  0.8173
    5DIG     C8 3357   3.004  13.380   5.519 -0.4607 -0.4480 -0.0553
    5DIG     O8 3358   2.929  13.290   5.545 -0.5308  0.1345  0.0013
    5DIG     O9 3359   3.123  13.401   5.590  0.0674 -0.1453 -0.4913
    5DIG     H9 3360   3.126  13.331   5.655 -0.0865  0.5054  0.2294
    1PTV    CLP 3361   1.985  13.590   4.184  0.2014 -0.2498 -0.7327
    1PTV     OL 3362   2.081  13.538   4.236  0.4552  0.0042  0.0965
    1PTV     NL 3363   1.858  13.531   4.168  0.0410  0.1803  0.6036
    1PTV     CA 3364   1.848  13.395   4.213 -0.6159  0.1866  0.1841
    1PTV    HA1 3365   1.917  13.330   4.161 -2.3664 -0.8742 -0.9538
    1PTV    HA2 3366   1.750  13.352   4.200 -0.2554 -0.0851 -2.0380
    1PTV     CB 3367   1.738  13.601   4.128 -0.1085 -0.4602 -0.8301
    1PTV    HB1 3368   1.759  13.654   4.032 -1.8661  0.8262 -0.5536
    1PTV    HB2 3369   1.654  13.536   4.094 -0.6186 -0.8543  1.0449
    1PTV     CG 3370   1.673  13.686   4.227  0.6134  0.0188 -0.1772
    1PTV    CD1 3371   1.603  13.631   4.332  0.7101 -0.4501 -0.3205
    1PTV    HD1 3372   1.605  13.523   4.334  0.6732 -0.5005 -2.0375
    1PTV    CD2 3373   1.664  13.826   4.206 -0.7361 -0.1715  0.3393
    1PTV    HD2 3374   1.709  13.876   4.123 -4.9452  0.4656 -1.8453
    1PTV    CE1 3375   1.524  13.713   4.421  0.0919 -0.4511  0.4311
    1PTV    HE1 3376   1.475  13.674   4.509 -0.7066  0.9670  0.6499
    1PTV    CE2 3377   1.593  13.909   4.293  0.0890  0.3228  0.1266
    1PTV    HE2 3378   1.593  14.016   4.279 -0.2450  0.2064 -0.8661
    1PTV     CZ 3379   1.520  13.855   4.402 -0.6598  0.0768 -0.1929
    1PTV     HZ 3380   1.464  13.919   4.469 -1.4158 -0.9449  0.1884
    1PTV    CP2 3381   1.885  13.377   4.360 -0.4448  0.6833 -0.3057
    1PTV    OL2 3382   1.867  13.469   4.436 -0.1102 -0.5955 -0.0925
    1PTV     NT 3383   1.942  13.261   4.404 -0.0153  0.7531 -0.0208
    1PTV    HN1 3384   1.955  13.258   4.503 -0.5148  0.7167  0.0447
    1PTV    HN2 3385   1.910  13.178   4.359  0.1787  0.4344  0.4285
    2PTM    CLP 3386   1.945  13.794   3.890  0.1849 -0.1753 -0.4175
    2PTM     OL 3387   1.868  13.874   3.940  0.1476  0.0363  0.3623
    2PTM     NL 3388   2.020  13.711   3.964 -0.1723  0.1287 -0.2139
    2PTM     CA 3389   2.011  13.726   4.114  0.0899 -0.1067 -0.0051
    2PTM    HA1 3390   1.936  13.792   4.155  0.5302 -1.5066  3.3929
    2PTM    HA2 3391   2.111  13.752   4.142 -0.4033  0.8637  0.9340
    2PTM     CB 3392   2.096  13.602   3.909 -0.0658 -0.3239 -0.1650
    2PTM    HB1 3393   2.133  13.539   3.994  1.7550  2.2672  1.0993
    2PTM    HB2 3394   2.030  13.542   3.843 -1.0351  1.1921 -0.6033
    2PTM     CG 3395   2.220  13.630   3.827  0.1967  0.3386 -0.7365
    2PTM    CD1 3396   2.280  13.757   3.840 -0.3216  0.4706  0.5143
    2PTM    HD1 3397   2.225  13.835   3.891  0.8566  0.3849  1.9958
    2PTM    CD2 3398   2.278  13.531   3.746  0.3140  0.2193  0.3419
    2PTM    HD2 3399   2.230  13.434   3.741 -0.7589  0.7858 -1.5035
    2PTM    CE1 3400   2.396  13.787   3.765 -0.1211  0.2364 -0.0936
    2PTM    HE1 3401   2.439  13.885   3.774 -2.0839  0.9891  2.0058
    2PTM    CE2 3402   2.382  13.565   3.663  0.2136  0.1069 -0.2830
    2PTM    HE2 3403   2.419  13.491   3.593 -0.2764  0.3683 -0.8374
    2PTM     CZ 3404   2.443  13.689   3.680  0.4237  0.7887  0.3311
    2PTM     HZ 3405   2.534  13.707   3.625  0.9374 -0.9792  0.5305
    3PTM    CLP 3406   1.907  14.007   3.682 -0.1272  0.0076 -0.9542
    3PTM     OL 3407   2.021  14.021   3.734 -0.1866 -0.4722 -0.3101
    3PTM     NL 3408   1.852  13.885   3.686 -0.8697  0.1954  0.2942
    3PTM     CA 3409   1.946  13.779   3.742  1.1575  0.1776  0.1044
    3PTM    HA1 3410   2.047  13.783   3.703  0.5701 -2.4063 -1.9379
    3PTM    HA2 3411   1.909  13.683   3.711  0.0062  0.9424 -1.0327
    3PTM     CB 3412   1.715  13.848   3.648 -0.6463 -0.7235 -0.3715
    3PTM    HB1 3413   1.674  13.899   3.558 -0.5615 -1.2606 -0.7238
    3PTM    HB2 3414   1.714  13.740   3.621  2.4381 -1.8225  3.0142
    3PTM     CG 3415   1.607  13.862   3.755 -0.3021  0.2704  1.4943
    3PTM    CD1 3416   1.521  13.974   3.763  0.1185 -0.3689 -0.1816
    3PTM    HD1 3417   1.515  14.055   3.692 -0.5849 -0.0151  0.2621
    3PTM    CD2 3418   1.585  13.758   3.849  0.9447  0.3027 -0.2210
    3PTM    HD2 3419   1.657  13.678   3.842  1.0155  0.4684 -1.5973
    3PTM    CE1 3420   1.415  13.975   3.848 -0.8787 -0.3960  0.0742
    3PTM    HE1 3421   1.351  14.060   3.861 -1.9161 -1.3846  1.6837
    3PTM    CE2 3422   1.482  13.767   3.946 -0.1292 -0.9568  0.3369
    3PTM    HE2 3423   1.461  13.692   4.020  0.2146  0.5735  2.0455
    3PTM     CZ 3424   1.399  13.876   3.945 -0.3563 -0.1507 -0.5919
    3PTM     HZ 3425   1.318  13.894   4.015 -0.3142  1.4968 -0.9329
    4PTM    CLP 3426   1.746  14.220   3.415  0.5745 -0.9190 -0.2548
    4PTM     OL 3427   1.677  14.277   3.498 -0.2626 -0.1939 -0.3017
    4PTM     NL 3428   1.834  14.131   3.473  0.0393  0.5737 -0.3865
    4PTM     CA 3429   1.829  14.117   3.619  0.2540 -0.2758  0.4157
    4PTM    HA1 3430   1.728  14.123   3.657 -0.2530 -2.8365 -0.3122
    4PTM    HA2 3431   1.879  14.203   3.660  0.4825  0.5177 -1.4687
    4PTM     CB 3432   1.947  14.073   3.403  0.6379 -0.2053 -0.2472
    4PTM    HB1 3433   2.010  14.015   3.474 -1.5081 -1.8982  0.3611
    4PTM    HB2 3434   1.904  13.994   3.339 -0.7171 -1.2609  1.8776
    4PTM     CG 3435   2.039  14.159   3.334  0.2848 -0.1693 -0.1898
    4PTM    CD1 3436   2.051  14.134   3.201 -0.6812  0.2883  0.0971
    4PTM    HD1 3437   2.006  14.043   3.167 -1.4702  0.1469  1.4330
    4PTM    CD2 3438   2.091  14.271   3.395  0.9663 -0.4283 -0.3886
    4PTM    HD2 3439   2.072  14.280   3.501 -3.5919  0.9673 -1.1249
    4PTM    CE1 3440   2.134  14.213   3.123  0.0606  0.1660  0.1486
    4PTM    HE1 3441   2.150  14.185   3.020 -1.9669  1.4783 -0.5845
    4PTM    CE2 3442   2.183  14.349   3.314  0.5272  0.1812 -0.1271
    4PTM    HE2 3443   2.240  14.425   3.364  0.9802 -0.7466  0.8014
    4PTM     CZ 3444   2.201  14.325   3.177 -0.3450  0.2692 -0.1535
    4PTM     HZ 3445   2.261  14.390   3.115  0.8672 -0.7997 -0.1461
    5DIG     C5 3446   1.742  14.266   3.267 -0.3448 -0.3342 -0.5268
    5DIG    H51 3447   1.634  14.281   3.244 -0.3383 -1.1384 -1.1185
    5DIG    H52 3448   1.794  14.192   3.204  0.8875  0.6083 -0.6425
    5DIG     O6 3449   1.816  14.382   3.264 -0.0234  0.1238 -0.3314
    5DIG     C7 3450   1.829  14.435   3.135  0.3325  0.2793 -0.8234
    5DIG    H71 3451   1.725  14.464   3.107 -0.4918 -1.1305  0.5644
    5DIG    H72 3452   1.856  14.350   3.068  0.3713  1.1905 -1.9846
    5DIG     C8 3453   1.927  14.543   3.112  0.2045  0.1303  0.4304
    5DIG     O8 3454   1.979  14.574   3.002 -0.0677  0.0280  0.0260
    5DIG     O9 3455   1.946  14.613   3.223 -0.1688 -0.1217 -0.9977
    5DIG     H9 3456   2.011  14.684   3.212 -0.8225  0.2945 -2.3401
    1PTV    CLP 3457   2.611  14.382   5.199 -0.0732 -0.1610  1.4361
    1PTV     OL 3458   2.679  14.340   5.104 -0.4750 -0.3988  0.2365
    1PTV     NL 3459   2.580  14.516   5.202 -0.3293  0.2656  0.1590
    1PTV     CA 3460   2.624  14.596   5.087 -0.7051 -0.7538  0.0817
    1PTV    HA1 3461   2.549  14.582   5.011 -0.7821  1.7458 -0.3736
    1PTV    HA2 3462   2.725  14.566   5.063  1.5217  2.7231  3.8632
    1PTV     CB 3463   2.504  14.569   5.310  0.5307  0.0868 -0.3793
    1PTV    HB1 3464   2.549  14.553   5.410 -2.8532  1.6360  1.5775
    1PTV    HB2 3465   2.510  14.680   5.303 -0.3590  0.0524 -3.1081
    1PTV     CG 3466   2.356  14.524   5.299 -0.0958 -0.5776 -0.0021
    1PTV    CD1 3467   2.289  14.521   5.175  0.0033  0.2047  0.9142
    1PTV    HD1 3468   2.347  14.534   5.085  0.9386 -0.4539  1.4086
    1PTV    CD2 3469   2.270  14.511   5.418 -0.3363  0.0883  0.0433
    1PTV    HD2 3470   2.327  14.535   5.507  1.2463  2.1097 -1.4198
    1PTV    CE1 3471   2.153  14.503   5.159  0.3938  0.3876  0.1443
    1PTV    HE1 3472   2.104  14.502   5.063 -0.4400  1.2445  0.5549
    1PTV    CE2 3473   2.131  14.491   5.401  0.8915  0.3276 -0.0596
    1PTV    HE2 3474   2.068  14.497   5.489 -0.8041 -3.0903 -0.8513
    1PTV     CZ 3475   2.072  14.483   5.272 -0.5566  0.4580  0.2641
    1PTV     HZ 3476   1.964  14.487   5.271 -0.5224  1.6488 -0.4168
    1PTV    CP2 3477   2.616  14.748   5.106 -0.2517 -0.1927  0.2427
    1PTV    OL2 3478   2.507  14.803   5.103 -0.5120 -0.0670  0.8159
    1PTV     NT 3479   2.732  14.810   5.128  0.0958  0.1409 -0.0920
    1PTV    HN1 3480   2.719  14.907   5.149 -1.3534  0.3736 -1.7781
    1PTV    HN2 3481   2.816  14.757   5.140  1.1710  1.8092  0.2449
    2PTM    CLP 3482   2.524  14.240   5.532 -0.6517  0.5662 -0.1012
    2PTM     OL 3483   2.412  14.184   5.499 -0.0526  0.5545  0.0662
    2PTM     NL 3484   2.608  14.291   5.436 -0.0911 -0.4076 -0.5324
    2PTM     CA 3485   2.565  14.275   5.299  0.1791 -0.6092  0.4093
    2PTM    HA1 3486   2.460  14.260   5.282  0.7781 -2.3998 -2.2203
    2PTM    HA2 3487   2.620  14.185   5.273  3.1288  1.4384 -0.9640
    2PTM     CB 3488   2.741  14.336   5.473 -0.2010 -0.2078  0.0468
    2PTM    HB1 3489   2.787  14.390   5.387  1.5366 -1.9647 -0.2001
    2PTM    HB2 3490   2.740  14.403   5.561  0.2369 -0.3458  0.1564
    2PTM     CG 3491   2.836  14.231   5.505 -0.2473 -0.1058 -0.2977
    2PTM    CD1 3492   2.813  14.093   5.485  0.1801  0.9584 -0.1414
    2PTM    HD1 3493   2.718  14.059   5.446  1.7081 -1.1126 -2.3255
    2PTM    CD2 3494   2.962  14.271   5.553  0.1939  0.5715 -0.5073
    2PTM    HD2 3495   2.985  14.375   5.570 -1.3328  1.1540 -1.7645
    2PTM    CE1 3496   2.912  13.995   5.512 -0.1690 -0.1485 -0.1560
    2PTM    HE1 3497   2.899  13.888   5.510  1.2230 -0.3849  1.6806
    2PTM    CE2 3498   3.066  14.180   5.566 -0.2537  0.1289  0.2720
    2PTM    HE2 3499   3.166  14.215   5.586  0.6806 -2.6191  0.8440
    2PTM     CZ 3500   3.035  14.042   5.553 -0.0532  0.2646 -0.1388
    2PTM     HZ 3501   3.111  13.973   5.588  0.5567  1.3271  0.6781
    3PTM    CLP 3502   2.504  14.017   5.744 -0.5511  0.1155  1.0085
    3PTM     OL 3503   2.590  13.981   5.663 -0.1592  0.5679 -0.0399
    3PTM     NL 3504   2.487  14.147   5.773 -0.2184 -0.0378 -0.0637
    3PTM     CA 3505   2.566  14.235   5.682  0.5725 -0.1350 -0.2185
    3PTM    HA1 3506   2.669  14.209   5.697  0.5740 -0.4210 -0.7063
    3PTM    HA2 3507   2.551  14.332   5.729 -1.0159 -0.2948 -0.3468
    3PTM     CB 3508   2.436  14.190   5.898 -0.2195 -0.1477 -0.0408
    3PTM    HB1 3509   2.467  14.118   5.978  0.5765  0.4850  0.2299
    3PTM    HB2 3510   2.471  14.292   5.922  0.5524 -0.2592 -0.6678
    3PTM     CG 3511   2.293  14.196   5.916  0.8659 -0.3638 -0.5170
    3PTM    CD1 3512   2.200  14.193   5.812  0.3716 -0.6521 -0.3879
    3PTM    HD1 3513   2.242  14.174   5.714 -0.1056 -2.9599 -0.2207
    3PTM    CD2 3514   2.242  14.219   6.044  0.5200  0.2008  0.1036
    3PTM    HD2 3515   2.319  14.220   6.120 -1.2141 -1.3910  2.0058
    3PTM    CE1 3516   2.058  14.193   5.829  0.3073 -0.0731 -0.5254
    3PTM    HE1 3517   1.982  14.189   5.752 -1.7150 -0.9050  1.3796
    3PTM    CE2 3518   2.101  14.224   6.072  0.4603 -0.2768 -0.0600
    3PTM    HE2 3519   2.068  14.226   6.174 -1.5779  2.4216 -0.6309
    3PTM     CZ 3520   2.011  14.215   5.962  0.0318  0.2002 -0.4616
    3PTM     HZ 3521   1.905  14.228   5.975 -0.2057 -0.4433 -1.6582
    4PTM    CLP 3522   2.453  13.729   5.647 -0.1232 -0.2169 -0.7417
    4PTM     OL 3523   2.365  13.792   5.586  0.5203 -0.3780  0.3099
    4PTM     NL 3524   2.478  13.776   5.772 -0.1832 -0.1935 -0.0636
    4PTM     CA 3525   2.419  13.905   5.810 -0.0194 -0.7682  0.5633
    4PTM    HA1 3526   2.418  13.917   5.918  1.5894 -1.0418  0.6319
    4PTM    HA2 3527   2.323  13.910   5.761  0.9190 -2.0579 -1.5656
    4PTM     CB 3528   2.552  13.705   5.875  0.6429  0.0098  0.2707
    4PTM    HB1 3529   2.517  13.734   5.976 -0.7992  0.3888 -0.3167
    4PTM    HB2 3530   2.534  13.595   5.878  0.3786  0.0674  1.2310
    4PTM     CG 3531   2.703  13.728   5.867  0.4031 -0.2248  0.0107
    4PTM    CD1 3532   2.752  13.860   5.890 -0.7218  0.6293 -0.1747
    4PTM    HD1 3533   2.687  13.943   5.915 -0.3481  0.5413  1.1944
    4PTM    CD2 3534   2.790  13.622   5.832 -0.3708  0.3037  0.5658
    4PTM    HD2 3535   2.747  13.526   5.807  1.1828 -0.1242 -0.5861
    4PTM    CE1 3536   2.885  13.877   5.862  0.0611 -0.4970 -0.5264
    4PTM    HE1 3537   2.929  13.975   5.853  1.6854 -1.0823  0.6204
    4PTM    CE2 3538   2.925  13.638   5.806 -0.1531  0.2919 -0.4464
    4PTM    HE2 3539   2.993  13.559   5.777  0.0215  0.3646 -0.2367
    4PTM     CZ 3540   2.966  13.765   5.828  0.2520  0.0341 -0.0551
    4PTM     HZ 3541   3.071  13.788   5.811 -0.1506  0.6342 -1.9809
    5DIG     C5 3542   2.505  13.598   5.603  0.0133  0.0906  0.1138
    5DIG    H51 3543   2.611  13.589   5.633 -0.2890 -0.4605  1.0610
    5DIG    H52 3544   2.504  13.599   5.491  0.3101  2.8366  0.0813
    5DIG     O6 3545   2.415  13.496   5.653  0.3685 -0.3806  0.7163
    5DIG     C7 3546   2.409  13.382   5.577 -0.2813  0.2774 -0.4413
    5DIG    H71 3547   2.395  13.383   5.467 -1.7437 -0.6219 -0.2913
    5DIG    H72 3548   2.325  13.321   5.617  1.8355 -2.7643 -0.3168
    5DIG     C8 3549   2.541  13.301   5.600 -0.1854 -0.3222  0.1955
    5DIG     O8 3550   2.637  13.338   5.669  0.0371 -0.0221  0.4281
    5DIG     O9 3551   2.548  13.184   5.535 -0.2662  0.5819 -0.2338
    5DIG     H9 3552   2.635  13.143   5.533 -0.8790 -0.7541 -1.9105
    1PTV    CLP 3553   2.108  14.063   4.421 -0.0572 -0.7514  0.8721
    1PTV     OL 3554   2.159  13.957   4.392  1.0049  0.7674 -0.6272
    1PTV     NL 3555   2.041  14.082   4.539  0.1929  0.1424  0.4499
    1PTV     CA 3556   2.022  13.963   4.624  0.4782 -0.4262 -0.6998
    1PTV    HA1 3557   2.000  13.998   4.724 -1.1794 -2.1864 -0.3946
    1PTV    HA2 3558   2.112  13.904   4.615  2.1721  1.9614 -0.4633
    1PTV     CB 3559   2.004  14.213   4.588  0.1973  0.5143 -0.6935
    1PTV    HB1 3560   1.967  14.281   4.508 -0.8099  1.4190  0.5079
    1PTV    HB2 3561   1.913  14.219   4.650 -0.3079  1.9858 -1.5343
    1PTV     CG 3562   2.107  14.281   4.672 -0.2431  0.3079 -0.4781
    1PTV    CD1 3563   2.117  14.246   4.810 -0.5588  0.3657 -0.2871
    1PTV    HD1 3564   2.045  14.185   4.861 -0.3599  1.1925  1.0307
    1PTV    CD2 3565   2.200  14.371   4.621 -0.6902 -0.3535  0.3530
    1PTV    HD2 3566   2.211  14.390   4.515  2.5198 -0.1997  0.6070
    1PTV    CE1 3567   2.218  14.299   4.890  0.2320  0.3059  0.3251
    1PTV    HE1 3568   2.221  14.262   4.992 -1.0264 -0.1892  0.1912
    1PTV    CE2 3569   2.281  14.442   4.702 -0.7294  0.0189 -0.3512
    1PTV    HE2 3570   2.356  14.507   4.660 -0.6102 -0.2805 -0.6052
    1PTV     CZ 3571   2.292  14.402   4.836 -0.2307  0.7044 -0.4661
    1PTV     HZ 3572   2.354  14.468   4.894 -1.0922  1.6685 -0.6273
    1PTV    CP2 3573   1.905  13.875   4.592 -0.7878 -0.2279 -0.1887
    1PTV    OL2 3574   1.823  13.870   4.680  0.1875 -0.7146  0.0639
    1PTV     NT 3575   1.921  13.794   4.488 -0.1674 -0.1161 -0.1053
    1PTV    HN1 3576   1.864  13.713   4.473  2.1536 -2.2360  1.6330
    1PTV    HN2 3577   2.004  13.800   4.432 -0.1804 -0.3021 -0.1485
    2PTM    CLP 3578   1.924  14.180   4.157 -0.4325 -0.1845  0.2507
    2PTM     OL 3579   1.869  14.216   4.261  0.8703  0.1085 -0.2367
    2PTM     NL 3580   2.050  14.128   4.181  0.5499 -0.2392 -0.3540
    2PTM     CA 3581   2.110  14.164   4.305  0.4117  0.1262  0.1591
    2PTM    HA1 3582   2.083  14.261   4.344  1.2690 -0.8686  3.5544
    2PTM    HA2 3583   2.216  14.175   4.286  0.2446  0.7145 -0.4753
    2PTM     CB 3584   2.115  14.043   4.086  0.5041  0.3755  0.1903
    2PTM    HB1 3585   2.147  13.955   4.146 -0.7252  1.5338  2.7087
    2PTM    HB2 3586   2.049  14.014   4.001  0.7736  1.5705 -0.4578
    2PTM     CG 3587   2.247  14.097   4.020 -0.1760 -0.3064 -0.8214
    2PTM    CD1 3588   2.252  14.180   3.909 -0.3170 -0.0172  0.2137
    2PTM    HD1 3589   2.158  14.213   3.869 -0.4918 -3.6010 -2.8601
    2PTM    CD2 3590   2.372  14.059   4.073 -0.4517 -0.0801 -0.3500
    2PTM    HD2 3591   2.371  14.000   4.164  1.9498 -0.1817 -0.3085
    2PTM    CE1 3592   2.373  14.209   3.837 -0.5211 -0.2481 -0.0681
    2PTM    HE1 3593   2.365  14.264   3.744 -2.3397  1.9619  1.2952
    2PTM    CE2 3594   2.489  14.090   4.009 -0.5041  0.1718 -0.1809
    2PTM    HE2 3595   2.584  14.062   4.051 -1.1473 -0.2799  1.0000
    2PTM     CZ 3596   2.490  14.162   3.886 -0.2542  0.0217 -1.2002
    2PTM     HZ 3597   2.583  14.178   3.834  0.1140 -1.4432 -1.0465
    3PTM    CLP 3598   1.848  14.417   3.992 -0.2562 -0.1221 -1.5093
    3PTM     OL 3599   1.950  14.424   4.064  0.5760  0.1381  0.0853
    3PTM     NL 3600   1.787  14.297   3.980  0.6128  0.3331  0.2549
    3PTM     CA 3601   1.864  14.183   4.017 -0.1333  0.6706  0.1706
    3PTM    HA1 3602   1.934  14.167   3.936 -1.7279 -1.8770 -0.8593
    3PTM    HA2 3603   1.789  14.105   4.021 -0.9928  1.4713 -0.0503
    3PTM     CB 3604   1.670  14.274   3.902  0.4599 -0.1022 -0.0274
    3PTM    HB1 3605   1.688  14.335   3.810  1.3783 -1.2040 -0.6053
    3PTM    HB2 3606   1.672  14.169   3.866  1.7731 -0.1128  0.0317
    3PTM     CG 3607   1.535  14.305   3.967 -0.5282  0.5982 -0.2441
    3PTM    CD1 3608   1.465  14.415   3.927 -0.3049  0.0739  0.3748
    3PTM    HD1 3609   1.508  14.479   3.851  0.5849 -0.0563  0.7507
    3PTM    CD2 3610   1.469  14.209   4.046 -0.2343 -0.2965 -0.8297
    3PTM    HD2 3611   1.514  14.113   4.064 -2.1274 -1.1223 -0.1588
    3PTM    CE1 3612   1.345  14.446   3.979 -0.4553 -0.1201 -0.1582
    3PTM    HE1 3613   1.294  14.540   3.969 -1.5664 -0.4714  1.8280
    3PTM    CE2 3614   1.343  14.231   4.098  0.2999  0.2449  0.4516
    3PTM    HE2 3615   1.291  14.170   4.171  3.7519 -1.6619  1.5467
    3PTM     CZ 3616   1.280  14.348   4.061  0.3474  0.3578 -0.4640
    3PTM     HZ 3617   1.181  14.362   4.100  0.3856  1.6189 -0.7804
    4PTM    CLP 3618   1.756  14.635   3.702 -0.0504  0.0391  0.1814
    4PTM     OL 3619   1.679  14.707   3.768  0.2237  0.2186 -0.4408
    4PTM     NL 3620   1.836  14.547   3.777 -0.0651  0.3166  1.2121
    4PTM     CA 3621   1.804  14.542   3.922  0.0385  0.0011 -0.6974
    4PTM    HA1 3622   1.697  14.547   3.939  0.1911  0.7160  0.0624
    4PTM    HA2 3623   1.863  14.618   3.970 -1.0039  0.2303  0.2579
    4PTM     CB 3624   1.937  14.465   3.719 -1.2782 -0.6449 -0.0575
    4PTM    HB1 3625   1.962  14.380   3.787 -2.6298 -1.7172 -0.8480
    4PTM    HB2 3626   1.902  14.415   3.626 -2.4646  1.5336 -0.8413
    4PTM     CG 3627   2.063  14.535   3.702 -0.7462 -0.0648 -0.1763
    4PTM    CD1 3628   2.116  14.581   3.578  0.2249  0.0030  0.3650
    4PTM    HD1 3629   2.063  14.558   3.487  4.8322 -1.0896 -2.3598
    4PTM    CD2 3630   2.147  14.547   3.812 -0.9549  0.5048  0.2717
    4PTM    HD2 3631   2.117  14.503   3.906 -0.1503  0.6059  0.5811
    4PTM    CE1 3632   2.237  14.645   3.563  1.1839 -0.1419 -0.4012
    4PTM    HE1 3633   2.273  14.673   3.465  0.8787 -0.1179 -0.5095
    4PTM    CE2 3634   2.269  14.614   3.801  0.2211 -0.4368 -0.1067
    4PTM    HE2 3635   2.326  14.638   3.890 -2.7447  1.4784  1.4101
    4PTM     CZ 3636   2.308  14.675   3.678 -0.0014 -0.0304 -0.0591
    4PTM     HZ 3637   2.400  14.731   3.671  1.5237 -2.4179 -0.2604
    5DIG     C5 3638   1.767  14.636   3.554  0.1226 -0.4819  0.9736
    5DIG    H51 3639   1.741  14.535   3.516 -0.8521 -0.1698  0.7808
    5DIG    H52 3640   1.868  14.656   3.512 -0.1113 -2.9931 -1.0365
    5DIG     O6 3641   1.677  14.734   3.502  0.1278 -0.2513  0.0969
    5DIG     C7 3642   1.687  14.738   3.355 -0.6744  0.4541 -0.8809
    5DIG    H71 3643   1.666  14.636   3.317 -1.3563 -0.9003  2.7583
    5DIG    H72 3644   1.793  14.768   3.341  0.0611 -0.5786  1.9121
    5DIG     C8 3645   1.592  14.836   3.292  0.4383 -0.1948 -0.0408
    5DIG     O8 3646   1.530  14.920   3.346  0.7597 -0.6035 -0.1668
    5DIG     O9 3647   1.594  14.828   3.147  0.0275 -0.7947  0.3052
    5DIG     H9 3648   1.554  14.909   3.115  0.3325 -0.8002 -0.0835
    1PTV    CLP 3649   2.778  14.932   5.452 -0.1681 -0.1050  0.2390
    1PTV     OL 3650   2.857  14.993   5.378  0.3284 -0.1100 -0.5000
    1PTV     NL 3651   2.681  15.009   5.515 -0.4751  0.4935  0.5073
    1PTV     CA 3652   2.678  15.148   5.473  0.5021 -0.1044 -0.8651
    1PTV    HA1 3653   2.769  15.198   5.499 -0.7189  1.2414  1.0505
    1PTV    HA2 3654   2.592  15.197   5.517 -1.1330 -2.5517 -1.0869
    1PTV     CB 3655   2.609  14.958   5.630  0.0045 -0.2930 -0.0786
    1PTV    HB1 3656   2.679  14.894   5.687  1.7572 -0.4402 -2.2756
    1PTV    HB2 3657   2.600  15.045   5.697 -1.7808 -1.0545  0.7432
    1PTV     CG 3658   2.470  14.898   5.610  0.2801  0.1006  0.5951
    1PTV    CD1 3659   2.387  14.880   5.723 -0.9958  0.0652 -0.0699
    1PTV    HD1 3660   2.426  14.921   5.815  1.2765 -0.4103 -0.7576
    1PTV    CD2 3661   2.425  14.864   5.482 -0.3899 -0.4012  0.3595
    1PTV    HD2 3662   2.491  14.891   5.402  1.3889  3.2288  2.7786
    1PTV    CE1 3663   2.255  14.839   5.706 -0.3129  0.0813  0.0123
    1PTV    HE1 3664   2.201  14.821   5.798 -1.2129 -1.8620 -0.8236
    1PTV    CE2 3665   2.295  14.820   5.465 -0.4112  0.3040 -0.7855
    1PTV    HE2 3666   2.261  14.780   5.370  0.3543  0.9852 -1.3592
    1PTV     CZ 3667   2.212  14.800   5.577  0.0364 -0.2122  0.3275
    1PTV     HZ 3668   2.110  14.765   5.569  0.0018 -0.2244  0.7876
    1PTV    CP2 3669   2.643  15.163   5.323  0.2331 -0.3021 -0.1954
    1PTV    OL2 3670   2.624  15.062   5.255 -0.2527 -0.8870  0.0791
    1PTV     NT 3671   2.640  15.291   5.271 -0.0308  0.0950 -0.4205
    1PTV    HN1 3672   2.596  15.304   5.182 -2.1812  0.1049  0.5952
    1PTV    HN2 3673   2.666  15.360   5.338  0.6103 -2.6143  2.3649
    2PTM    CLP 3674   2.807  14.674   5.687  0.9152 -0.0847  0.0604
    2PTM     OL 3675   2.699  14.618   5.657 -0.3381 -0.2648  0.0053
    2PTM     NL 3676   2.867  14.742   5.587  0.3091 -0.5584 -0.2045
    2PTM     CA 3677   2.783  14.780   5.467 -0.4349 -0.1040 -0.1742
    2PTM    HA1 3678   2.683  14.740   5.472 -0.1801 -0.8535 -0.7790
    2PTM    HA2 3679   2.840  14.737   5.387 -2.0149  0.0649 -1.4341
    2PTM     CB 3680   3.010  14.776   5.608  0.1971 -0.0237  0.8721
    2PTM    HB1 3681   3.035  14.863   5.544 -1.0991 -1.3926 -1.6529
    2PTM    HB2 3682   3.037  14.807   5.711 -2.4132  0.7636  1.3804
    2PTM     CG 3683   3.116  14.675   5.561 -0.2157  0.0795  0.1470
    2PTM    CD1 3684   3.200  14.618   5.657  0.1275  0.3348 -0.2510
    2PTM    HD1 3685   3.184  14.632   5.763  2.4131  0.8369  0.0852
    2PTM    CD2 3686   3.141  14.648   5.422  0.1899  1.0102  0.0247
    2PTM    HD2 3687   3.090  14.705   5.345  1.9335  1.5686 -0.7915
    2PTM    CE1 3688   3.310  14.538   5.622  0.1814  0.2329 -0.2216
    2PTM    HE1 3689   3.374  14.504   5.701 -1.5451  0.7782  1.4849
    2PTM    CE2 3690   3.254  14.568   5.391  0.2418  0.4147 -0.1918
    2PTM    HE2 3691   3.277  14.538   5.290 -0.3962 -2.3813  0.4089
    2PTM     CZ 3692   3.331  14.508   5.488  0.9173  0.8093 -0.3966
    2PTM     HZ 3693   3.413  14.444   5.459  0.3947  0.0124 -0.1355
    3PTM    CLP 3694   2.815  14.435   5.885  0.3320 -0.1689 -0.0616
    3PTM     OL 3695   2.879  14.407   5.788 -0.0405 -0.5092  0.0196
    3PTM     NL 3696   2.794  14.568   5.915  0.7860  0.1866  0.0522
    3PTM     CA 3697   2.863  14.668   5.829  0.5563  0.9844 -0.4380
    3PTM    HA1 3698   2.967  14.639   5.839  0.1615 -0.2965  0.1134
    3PTM    HA2 3699   2.847  14.765   5.872  0.0184  0.3791  0.7883
    3PTM     CB 3700   2.726  14.626   6.029  0.2364 -0.1825 -0.0199
    3PTM    HB1 3701   2.765  14.565   6.114  0.7955  1.8280  1.2164
    3PTM    HB2 3702   2.745  14.734   6.043 -1.3973 -0.0249  1.3216
    3PTM     CG 3703   2.572  14.623   6.035 -0.0754  0.0956 -0.0744
    3PTM    CD1 3704   2.490  14.637   5.918  0.1819 -0.1655  0.5601
    3PTM    HD1 3705   2.525  14.660   5.818  1.2718  0.5800  1.0991
    3PTM    CD2 3706   2.512  14.582   6.151 -0.1748 -0.0994 -0.1377
    3PTM    HD2 3707   2.569  14.563   6.240  0.4700  0.4557 -0.4232
    3PTM    CE1 3708   2.349  14.614   5.930 -0.1151  1.0042  0.6365
    3PTM    HE1 3709   2.296  14.615   5.836 -3.2258  1.2481  2.2576
    3PTM    CE2 3710   2.373  14.568   6.170  0.2307  0.1044  0.8781
    3PTM    HE2 3711   2.331  14.556   6.269  0.0423  1.9215  1.0545
    3PTM     CZ 3712   2.288  14.584   6.055 -0.1918  0.2512  0.3753
    3PTM     HZ 3713   2.181  14.573   6.052 -0.2651  1.0663 -0.2290
    4PTM    CLP 3714   2.771  14.238   6.198 -0.3287 -0.1187 -0.7969
    4PTM     OL 3715   2.660  14.186   6.168  0.0275 -0.4311 -0.3210
    4PTM     NL 3716   2.838  14.303   6.101 -0.3262 -0.2673 -0.0894
    4PTM     CA 3717   2.769  14.320   5.970 -0.3049 -0.1379 -0.8966
    4PTM    HA1 3718   2.663  14.330   5.984 -0.3025 -1.2269  0.0562
    4PTM    HA2 3719   2.786  14.234   5.907 -0.3231  0.8380 -2.2779
    4PTM     CB 3720   2.983  14.346   6.109  0.5004  0.1953 -0.3926
    4PTM    HB1 3721   3.003  14.423   6.032  1.2416 -0.5039 -0.9191
    4PTM    HB2 3722   3.011  14.398   6.203  1.1456  1.3215 -1.1811
    4PTM     CG 3723   3.073  14.245   6.081  0.0940 -0.4318  0.0382
    4PTM    CD1 3724   3.093  14.190   5.955  0.3411 -0.1976 -0.4466
    4PTM    HD1 3725   3.029  14.218   5.872  0.6167  0.6679 -0.3718
    4PTM    CD2 3726   3.153  14.200   6.186  0.2558  0.9759  0.2911
    4PTM    HD2 3727   3.155  14.252   6.281  0.2824  0.8076  0.3827
    4PTM    CE1 3728   3.189  14.089   5.934  0.2042 -0.2181  1.0588
    4PTM    HE1 3729   3.199  14.049   5.835 -0.2751  2.3408 -0.1032
    4PTM    CE2 3730   3.246  14.103   6.165 -1.0539  0.2111 -0.0530
    4PTM    HE2 3731   3.301  14.067   6.251 -0.9997  2.0423  0.7182
    4PTM     CZ 3732   3.271  14.044   6.043 -0.3825 -0.3000 -0.2497
    4PTM     HZ 3733   3.340  13.962   6.033  0.2268  0.2337 -0.4971
    5DIG     C5 3734   2.813  14.263   6.336  0.5120 -0.0162 -0.5326
    5DIG    H51 3735   2.826  14.372   6.350 -0.2538  0.0811 -0.5355
    5DIG    H52 3736   2.909  14.208   6.346  0.9261  0.7760 -0.0966
    5DIG     O6 3737   2.724  14.211   6.427  0.3804  0.1358 -0.1671
    5DIG     C7 3738   2.761  14.247   6.563  0.4021 -0.1022  0.3234
    5DIG    H71 3739   2.751  14.357   6.571 -3.0785 -0.0653 -2.2337
    5DIG    H72 3740   2.868  14.227   6.585  1.0289  0.2611 -2.0329
    5DIG     C8 3741   2.664  14.183   6.667  0.6132 -0.6770  0.6858
    5DIG     O8 3742   2.580  14.103   6.633 -0.0133 -0.2084 -0.1437
    5DIG     O9 3743   2.684  14.230   6.796  0.5235 -0.1428 -0.1340
    5DIG     H9 3744   2.642  14.171   6.859  1.5802 -2.1408 -1.1934
    1PTV    CLP 3745   2.060  14.753   4.482 -0.0303 -0.4818  0.4980
    1PTV     OL 3746   2.157  14.707   4.547  0.2993  0.3080 -0.4375
    1PTV     NL 3747   1.931  14.727   4.522 -0.7829  0.0269  0.1891
    1PTV     CA 3748   1.917  14.625   4.625 -0.5603 -0.1134  0.5315
    1PTV    HA1 3749   1.970  14.535   4.597 -1.0715  0.2562 -1.8591
    1PTV    HA2 3750   1.815  14.592   4.638 -0.4427 -0.8745 -0.3602
    1PTV     CB 3751   1.809  14.781   4.468  0.2536  0.0968 -0.8661
    1PTV    HB1 3752   1.825  14.792   4.358 -1.8519  0.7518 -1.1550
    1PTV    HB2 3753   1.727  14.706   4.471  0.5345 -0.2258 -1.1603
    1PTV     CG 3754   1.761  14.912   4.534  0.1885  0.4096  0.2411
    1PTV    CD1 3755   1.766  15.034   4.465 -0.3962 -0.3003 -0.0028
    1PTV    HD1 3756   1.809  15.034   4.365  0.6596  0.4177  0.4307
    1PTV    CD2 3757   1.697  14.912   4.660  0.3836 -0.3370  0.9412
    1PTV    HD2 3758   1.688  14.819   4.714  0.4778  0.7549  2.9303
    1PTV    CE1 3759   1.727  15.157   4.525 -0.2829 -0.3900 -0.5492
    1PTV    HE1 3760   1.727  15.256   4.482 -0.7844 -1.0444 -2.1399
    1PTV    CE2 3761   1.649  15.029   4.719  0.2520 -0.1603 -0.4497
    1PTV    HE2 3762   1.610  15.019   4.819 -2.8015 -0.6878 -1.5770
    1PTV     CZ 3763   1.668  15.151   4.651  0.0462  0.0723 -0.0585
    1PTV     HZ 3764   1.635  15.243   4.696  2.0906  1.7698 -1.7909
    1PTV    CP2 3765   1.959  14.684   4.761 -0.1554 -0.2731 -0.0777
    1PTV    OL2 3766   1.891  14.768   4.822  0.2952 -0.5567  0.0262
    1PTV     NT 3767   2.070  14.638   4.817  0.1131 -0.1870 -0.3343
    1PTV    HN1 3768   2.095  14.677   4.906 -2.0602 -0.5248  0.4639
    1PTV    HN2 3769   2.117  14.557   4.783  1.5095 -0.3356  1.7080
    2PTM    CLP 3770   2.053  14.914   4.136  0.8447 -0.8061  0.2559
    2PTM     OL 3771   2.017  15.027   4.169  0.9557  0.6827 -0.8407
    2PTM     NL 3772   2.084  14.819   4.228 -0.1927 -0.1867 -0.3462
    2PTM     CA 3773   2.081  14.857   4.372  0.0157 -0.2166  0.1154
    2PTM    HA1 3774   2.011  14.937   4.389 -0.8336 -1.2269  1.5510
    2PTM    HA2 3775   2.183  14.889   4.391 -0.5516  0.6842  1.8459
    2PTM     CB 3776   2.113  14.678   4.198  0.1296  0.3904  0.6714
    2PTM    HB1 3777   2.067  14.612   4.275  1.9779 -1.5487  0.2363
    2PTM    HB2 3778   2.060  14.646   4.106  1.0346 -1.3674  0.7109
    2PTM     CG 3779   2.250  14.623   4.189  0.1665 -0.2035 -0.2239
    2PTM    CD1 3780   2.269  14.483   4.197 -0.3291  0.3914 -0.1380
    2PTM    HD1 3781   2.178  14.430   4.223  0.4817  0.2009  2.5598
    2PTM    CD2 3782   2.358  14.709   4.151  0.3557  0.5747  0.1278
    2PTM    HD2 3783   2.346  14.815   4.135  0.4327  0.6681  0.6766
    2PTM    CE1 3784   2.395  14.425   4.198 -0.5010 -0.6219 -0.5876
    2PTM    HE1 3785   2.408  14.319   4.189  0.3789 -0.5277 -0.5291
    2PTM    CE2 3786   2.487  14.653   4.140  0.9009 -0.4455 -0.0263
    2PTM    HE2 3787   2.567  14.721   4.119  0.3609 -0.4163 -2.1814
    2PTM     CZ 3788   2.503  14.516   4.165  0.0476 -0.4694  0.0760
    2PTM     HZ 3789   2.603  14.482   4.184  0.3225  0.8552  1.1441
    3PTM    CLP 3790   2.166  15.098   3.915 -0.2951 -0.6643  0.7076
    3PTM     OL 3791   2.278  15.074   3.968  0.1761  0.7746  0.1766
    3PTM     NL 3792   2.066  15.007   3.909 -0.0793  0.0293 -0.3380
    3PTM     CA 3793   2.079  14.882   3.992  0.5602  0.0986  0.6045
    3PTM    HA1 3794   2.183  14.851   3.991  0.2848 -0.9005  1.6769
    3PTM    HA2 3795   1.996  14.822   3.958 -0.0645  1.3599 -0.1744
    3PTM     CB 3796   1.953  15.017   3.821  0.8169 -0.2160 -0.0357
    3PTM    HB1 3797   1.886  14.933   3.849  0.2241  0.3772  0.3353
    3PTM    HB2 3798   1.904  15.113   3.844  1.7983  0.6528 -1.3862
    3PTM     CG 3799   1.965  15.001   3.667 -0.2905  0.1132  0.4797
    3PTM    CD1 3800   1.867  15.056   3.577  0.2592  0.2419 -0.4735
    3PTM    HD1 3801   1.788  15.113   3.623  1.7331  2.3198 -0.4017
    3PTM    CD2 3802   2.080  14.946   3.607  0.0772  0.3671 -0.4907
    3PTM    HD2 3803   2.158  14.907   3.671  0.6195  0.7676 -0.8899
    3PTM    CE1 3804   1.881  15.045   3.443  0.0138 -0.0037  0.4982
    3PTM    HE1 3805   1.812  15.085   3.370  1.1642  1.2334  0.0442
    3PTM    CE2 3806   2.096  14.935   3.473  0.0449  0.2633  0.8979
    3PTM    HE2 3807   2.183  14.889   3.428  0.4112  2.6880 -1.0734
    3PTM     CZ 3808   2.000  14.989   3.385 -0.1856  0.1345  0.0715
    3PTM     HZ 3809   2.010  14.976   3.278  0.6981  0.0601  0.1509
    4PTM    CLP 3810   2.346  15.278   3.724  0.0371  0.1951 -0.1638
    4PTM     OL 3811   2.303  15.209   3.627 -0.0924  0.0111  0.2613
    4PTM     NL 3812   2.264  15.307   3.831  0.0341 -0.4560  0.4112
    4PTM     CA 3813   2.140  15.231   3.850 -0.1169 -0.2519  0.2090
    4PTM    HA1 3814   2.096  15.229   3.752 -0.3306  0.3032  0.2933
    4PTM    HA2 3815   2.086  15.282   3.928  1.5263  1.9815 -0.0117
    4PTM     CB 3816   2.286  15.431   3.911 -0.3163  0.0022  0.4633
    4PTM    HB1 3817   2.316  15.514   3.843 -0.1446  0.6143  1.2820
    4PTM    HB2 3818   2.193  15.473   3.956  0.3297  0.1433  1.6914
    4PTM     CG 3819   2.379  15.422   4.029  0.2355 -0.2387  0.1207
    4PTM    CD1 3820   2.515  15.471   4.036  0.5707  0.4376 -0.0690
    4PTM    HD1 3821   2.561  15.517   3.949  2.1002 -1.5305 -0.3493
    4PTM    CD2 3822   2.327  15.366   4.143  0.3919  1.5277  0.1637
    4PTM    HD2 3823   2.229  15.321   4.141  1.1351 -0.2384 -2.8476
    4PTM    CE1 3824   2.578  15.477   4.161 -0.1626  0.2385 -0.0571
    4PTM    HE1 3825   2.674  15.526   4.162 -0.8276  1.5682  0.7250
    4PTM    CE2 3826   2.401  15.361   4.260 -0.1249  0.5468  0.0228
    4PTM    HE2 3827   2.366  15.301   4.343 -2.0502  1.6448  0.0579
    4PTM     CZ 3828   2.515  15.422   4.275 -0.7539  0.0929  0.1961
    4PTM     HZ 3829   2.572  15.407   4.365 -0.8705  1.0867  0.4527
    5DIG     C5 3830   2.487  15.338   3.710 -0.1173  0.2432  0.2226
    5DIG    H51 3831   2.540  15.331   3.808 -2.8181  0.9537  1.8618
    5DIG    H52 3832   2.483  15.449   3.700  0.6313  0.2277 -0.3706
    5DIG     O6 3833   2.560  15.276   3.598 -0.0728  0.5468 -0.2894
    5DIG     C7 3834   2.608  15.141   3.632  0.0926 -0.2685  0.1356
    5DIG    H71 3835   2.538  15.110   3.713 -0.4497  1.1675  0.2531
    5DIG    H72 3836   2.709  15.126   3.676 -1.1016 -1.6266  2.6376
    5DIG     C8 3837   2.590  15.044   3.517  0.8113 -0.1586  0.5524
    5DIG     O8 3838   2.585  15.075   3.398  0.5279 -0.2156 -0.0510
    5DIG     O9 3839   2.574  14.911   3.559 -0.0399  0.3888  0.2181
    5DIG     H9 3840   2.526  14.870   3.486  0.8801  0.6384 -0.5462
    1PTV    CLP 3841   2.982  15.316   5.623 -0.2350 -0.0709  0.0539
    1PTV     OL 3842   3.071  15.359   5.550 -0.0362 -0.5435  0.6396
    1PTV     NL 3843   2.882  15.395   5.677 -0.2226 -0.0959  0.4469
    1PTV     CA 3844   2.887  15.538   5.653  0.2800  0.2398  0.9338
    1PTV    HA1 3845   2.990  15.558   5.628  0.8721 -3.3373 -0.1370
    1PTV    HA2 3846   2.866  15.598   5.740 -0.5116  0.7944  0.3740
    1PTV     CB 3847   2.777  15.343   5.762  0.3572 -0.1576 -0.8284
    1PTV    HB1 3848   2.726  15.260   5.710  1.7513 -1.4381 -0.2265
    1PTV    HB2 3849   2.825  15.292   5.848  0.9631  0.7215 -0.6250
    1PTV     CG 3850   2.671  15.439   5.828  0.6274 -0.1054 -0.7859
    1PTV    CD1 3851   2.688  15.475   5.963  0.3587 -0.4818  0.0090
    1PTV    HD1 3852   2.775  15.447   6.021  0.6551  1.6485  0.6985
    1PTV    CD2 3853   2.548  15.471   5.760  0.6291  0.6447  0.4344
    1PTV    HD2 3854   2.538  15.438   5.658  0.8796  0.4060  0.4874
    1PTV    CE1 3855   2.596  15.557   6.017 -0.4204  0.2573  0.2897
    1PTV    HE1 3856   2.601  15.591   6.120  1.5900 -1.4618  0.8196
    1PTV    CE2 3857   2.449  15.547   5.817 -0.2645 -0.3496  0.2808
    1PTV    HE2 3858   2.363  15.580   5.761  0.9917  2.6801 -0.0574
    1PTV     CZ 3859   2.480  15.592   5.947  0.0718 -0.0309 -0.4404
    1PTV     HZ 3860   2.405  15.651   5.998  1.8462  1.0772  1.0138
    1PTV    CP2 3861   2.795  15.585   5.541 -0.2703  0.6542 -0.5034
    1PTV    OL2 3862   2.711  15.515   5.481 -0.2138  0.2274 -0.1938
    1PTV     NT 3863   2.807  15.715   5.517 -0.2253 -0.2273  0.9897
    1PTV    HN1 3864   2.752  15.767   5.452  0.4037  1.8543  2.0280
    1PTV    HN2 3865   2.884  15.759   5.563  1.0200 -0.9896 -0.2830
    2PTM    CLP 3866   3.012  15.055   5.871  0.7274 -0.2915  1.2411
    2PTM     OL 3867   2.906  14.992   5.849  0.0157  0.1620 -0.6204
    2PTM     NL 3868   3.066  15.143   5.783 -0.1247 -0.1038  0.0322
    2PTM     CA 3869   2.989  15.169   5.657  0.5586 -0.0236  0.4238
    2PTM    HA1 3870   2.887  15.136   5.666 -0.5444  2.8552 -0.3949
    2PTM    HA2 3871   3.045  15.122   5.577 -1.0511 -0.3901 -0.5283
    2PTM     CB 3872   3.189  15.210   5.804  0.6965 -0.2620 -0.1815
    2PTM    HB1 3873   3.208  15.274   5.715 -2.9309  1.2987 -0.0261
    2PTM    HB2 3874   3.177  15.278   5.891 -0.1206  1.2183 -1.3981
    2PTM     CG 3875   3.313  15.127   5.816 -0.2736  0.2354  0.8648
    2PTM    CD1 3876   3.314  14.993   5.782  0.4613 -0.0806  0.6458
    2PTM    HD1 3877   3.222  14.948   5.747 -0.1911  2.0807 -0.6378
    2PTM    CD2 3878   3.436  15.184   5.863  0.7103 -0.7015 -0.8522
    2PTM    HD2 3879   3.431  15.291   5.875 -2.9403 -0.7169 -1.0132
    2PTM    CE1 3880   3.428  14.913   5.798 -0.1966  0.0900  0.0599
    2PTM    HE1 3881   3.426  14.810   5.765  0.9377  0.6136 -1.8104
    2PTM    CE2 3882   3.551  15.105   5.874  0.0627 -0.1446 -0.7411
    2PTM    HE2 3883   3.641  15.158   5.899 -0.0871 -0.7066  1.1147
    2PTM     CZ 3884   3.544  14.973   5.833  0.0288  0.5051 -0.2977
    2PTM     HZ 3885   3.635  14.920   5.853  0.1650  0.9815  0.3952
    3PTM    CLP 3886   3.053  14.823   6.067 -1.4455 -0.2399 -0.3807
    3PTM     OL 3887   3.110  14.795   5.959  0.6469 -0.3135  0.0282
    3PTM     NL 3888   3.015  14.953   6.096 -0.2050  0.4263  0.2799
    3PTM     CA 3889   3.076  15.052   6.011 -0.2226 -0.2241 -0.5530
    3PTM    HA1 3890   3.176  15.017   5.994 -0.1310  0.5207 -1.7127
    3PTM    HA2 3891   3.065  15.150   6.055  1.3986  0.0218 -0.6511
    3PTM     CB 3892   2.928  14.999   6.200  0.1965 -0.3955  0.2033
    3PTM    HB1 3893   2.941  14.944   6.296  0.6606  1.4317  1.2515
    3PTM    HB2 3894   2.952  15.105   6.224 -0.5951  0.0796 -0.9928
    3PTM     CG 3895   2.776  15.000   6.169 -0.0335 -0.6392 -0.8560
    3PTM    CD1 3896   2.691  14.901   6.228 -0.7123 -0.5164 -0.1773
    3PTM    HD1 3897   2.734  14.820   6.285 -0.3926  0.9993  1.8301
    3PTM    CD2 3898   2.724  15.099   6.092  0.5958 -0.3205 -0.6890
    3PTM    HD2 3899   2.790  15.178   6.058 -1.4847  3.0620  2.3962
    3PTM    CE1 3900   2.551  14.908   6.200 -1.0650  0.1396 -0.7073
    3PTM    HE1 3901   2.487  14.832   6.243 -0.1899 -1.4036 -2.0141
    3PTM    CE2 3902   2.586  15.098   6.067  0.2614 -0.7851  0.6612
    3PTM    HE2 3903   2.544  15.174   6.002 -0.4500 -2.0610 -0.4423
    3PTM     CZ 3904   2.496  15.003   6.126  0.1093  0.3587 -0.0652
    3PTM     HZ 3905   2.390  15.014   6.110 -0.2072 -2.3107 -0.2064
    4PTM    CLP 3906   3.054  14.645   6.381 -0.2488 -0.8259 -0.3396
    4PTM     OL 3907   2.930  14.635   6.385 -0.3161 -0.0051  0.2614
    4PTM     NL 3908   3.112  14.707   6.276 -0.7429 -0.0238  0.1171
    4PTM     CA 3909   3.020  14.716   6.160 -1.0568  0.3341 -0.2964
    4PTM    HA1 3910   2.921  14.738   6.198 -2.1910 -0.0205 -2.8793
    4PTM    HA2 3911   3.024  14.624   6.103  1.1985  1.6771 -2.4969
    4PTM     CB 3912   3.253  14.726   6.264 -0.0868  0.3846 -0.6504
    4PTM    HB1 3913   3.275  14.814   6.199 -0.7662 -0.1911 -1.6889
    4PTM    HB2 3914   3.276  14.752   6.369 -2.2808 -0.2041  0.0077
    4PTM     CG 3915   3.327  14.594   6.220  0.1629 -0.4725 -0.0160
    4PTM    CD1 3916   3.305  14.554   6.084  0.3025 -0.3097 -0.0992
    4PTM    HD1 3917   3.247  14.611   6.013 -1.4905 -0.6782  1.0312
    4PTM    CD2 3918   3.413  14.524   6.296  0.2059 -0.2121 -0.2453
    4PTM    HD2 3919   3.427  14.557   6.398  0.6678 -1.2162  0.0301
    4PTM    CE1 3920   3.362  14.432   6.042  0.2641  0.0781  0.2765
    4PTM    HE1 3921   3.334  14.392   5.945 -1.1096  1.4874  0.0475
    4PTM    CE2 3922   3.471  14.407   6.252 -0.1253  0.4338  0.0044
    4PTM    HE2 3923   3.542  14.356   6.317 -2.1571 -1.5814  0.7482
    4PTM     CZ 3924   3.443  14.351   6.126  0.1301 -0.4375 -1.1238
    4PTM     HZ 3925   3.497  14.262   6.097 -0.5014 -1.8399  1.6260
    5DIG     C5 3926   3.135  14.595   6.493 -0.0996 -0.8266  0.0241
    5DIG    H51 3927   3.197  14.672   6.544  2.0428 -2.9011  0.7404
    5DIG    H52 3928   3.205  14.522   6.447 -0.0179 -0.5105 -0.3570
    5DIG     O6 3929   3.068  14.537   6.599 -0.8177 -0.6035  0.5928
    5DIG     C7 3930   3.160  14.498   6.700  0.0089  0.3054 -0.8781
    5DIG    H71 3931   3.210  14.582   6.753  0.9502  0.1744 -1.5457
    5DIG    H72 3932   3.250  14.446   6.661  2.4777  1.9438  2.1258
    5DIG     C8 3933   3.097  14.417   6.810  0.0419  0.4819  0.3285
    5DIG     O8 3934   2.979  14.377   6.811 -0.4855  0.1661 -0.1275
    5DIG     O9 3935   3.176  14.373   6.913  0.4643 -0.6127 -0.4845
    5DIG     H9 3936   3.109  14.331   6.969 -1.0910  0.3086 -1.5744
    1PTV    CLP 3937   2.422  15.424   4.971 -0.1604  0.0590  0.5634
    1PTV     OL 3938   2.523  15.376   5.024  0.7330  0.7762 -0.4851
    1PTV     NL 3939   2.301  15.353   4.973 -0.1653 -0.2625  0.2296
    1PTV     CA 3940   2.292  15.227   5.044 -0.4990 -0.1819  0.5152
    1PTV    HA1 3941   2.380  15.167   5.025 -0.3607  0.2714 -0.2984
    1PTV    HA2 3942   2.210  15.167   5.009 -1.3131  0.1575  1.7519
    1PTV     CB 3943   2.183  15.382   4.901 -0.1807 -0.0343  0.2059
    1PTV    HB1 3944   2.093  15.357   4.962  0.6608 -4.2693 -0.0104
    1PTV    HB2 3945   2.175  15.490   4.879 -1.0250 -0.2245 -0.4405
    1PTV     CG 3946   2.165  15.314   4.768 -0.2907  0.5674 -0.0475
    1PTV    CD1 3947   2.224  15.192   4.722 -0.4228  0.1209  0.4669
    1PTV    HD1 3948   2.293  15.138   4.784  0.1637 -0.4915 -0.6836
    1PTV    CD2 3949   2.084  15.381   4.674 -0.0625 -0.1408 -0.6087
    1PTV    HD2 3950   2.044  15.477   4.704  0.1773 -0.0126 -0.6871
    1PTV    CE1 3951   2.212  15.149   4.589 -0.5836  0.0728  0.5948
    1PTV    HE1 3952   2.257  15.054   4.563  0.9420  0.1408  2.7563
    1PTV    CE2 3953   2.056  15.327   4.547 -0.6969  0.2589  0.1579
    1PTV    HE2 3954   1.984  15.369   4.478 -1.7004 -3.4961 -1.3496
    1PTV     CZ 3955   2.127  15.206   4.501  0.2082  0.0552 -0.3755
    1PTV     HZ 3956   2.117  15.162   4.403  0.9337  2.2762 -1.5041
    1PTV    CP2 3957   2.276  15.239   5.193  0.3821  0.1610  0.3764
    1PTV    OL2 3958   2.229  15.336   5.252 -0.3088 -0.3929  0.0804
    1PTV     NT 3959   2.313  15.124   5.260  0.4161 -0.1389  0.4983
    1PTV    HN1 3960   2.310  15.123   5.360 -1.8309  1.9672  0.5396
    1PTV    HN2 3961   2.356  15.050   5.209 -1.1516 -1.1524  0.5647
    2PTM    CLP 3962   2.327  15.621   4.691  0.1871  0.2192 -0.1101
    2PTM     OL 3963   2.271  15.704   4.765  0.1136  0.3902 -0.2607
    2PTM     NL 3964   2.418  15.538   4.747  0.5413 -0.5528  0.1104
    2PTM     CA 3965   2.433  15.549   4.889 -0.1285  0.0277 -0.4297
    2PTM    HA1 3966   2.372  15.620   4.942  1.0962 -0.5555  1.8793
    2PTM    HA2 3967   2.535  15.585   4.894 -0.2120  0.2508 -0.3190
    2PTM     CB 3968   2.496  15.439   4.680  0.4854 -0.4540  0.6970
    2PTM    HB1 3969   2.508  15.346   4.740  0.3024 -0.9045  0.0455
    2PTM    HB2 3970   2.434  15.397   4.598 -0.2791 -0.4295  1.2484
    2PTM     CG 3971   2.624  15.491   4.619 -0.3953 -0.2180 -0.3979
    2PTM    CD1 3972   2.646  15.629   4.589 -0.5667  0.5967  0.1667
    2PTM    HD1 3973   2.574  15.701   4.625  0.2894  1.5601 -0.0134
    2PTM    CD2 3974   2.724  15.404   4.576 -0.4652 -0.3883 -0.4361
    2PTM    HD2 3975   2.731  15.297   4.585  3.0118 -0.2556 -0.2151
    2PTM    CE1 3976   2.763  15.675   4.527  0.1172 -0.3690 -0.8492
    2PTM    HE1 3977   2.777  15.781   4.510  1.8697 -0.6370 -1.3635
    2PTM    CE2 3978   2.838  15.449   4.499  0.7086 -0.6737 -0.1417
    2PTM    HE2 3979   2.908  15.376   4.463  2.2342  1.1497 -1.0536
    2PTM     CZ 3980   2.855  15.588   4.478 -0.2453 -0.0070 -0.1842
    2PTM     HZ 3981   2.945  15.613   4.424 -0.2656 -2.8261 -1.7521
    3PTM    CLP 3982   2.298  15.847   4.507 -0.9047  1.1746  0.5333
    3PTM     OL 3983   2.410  15.851   4.557  0.2174 -0.4552  0.1301
    3PTM     NL 3984   2.237  15.729   4.477  0.1538 -0.0378  0.1405
    3PTM     CA 3985   2.305  15.613   4.537  0.0770 -0.1973 -0.6549
    3PTM    HA1 3986   2.400  15.606   4.488  0.7755  1.2464  0.3963
    3PTM    HA2 3987   2.241  15.528   4.516 -1.3154  1.1814 -2.2850
    3PTM     CB 3988   2.105  15.718   4.414  0.4358 -0.0060 -0.6567
    3PTM    HB1 3989   2.046  15.628   4.441 -0.6515  0.4406 -1.4489
    3PTM    HB2 3990   2.038  15.803   4.442  1.2138  0.5616 -0.4797
    3PTM     CG 3991   2.098  15.718   4.264  0.0684  0.2261  0.5267
    3PTM    CD1 3992   1.978  15.695   4.203  0.1829 -0.1706 -0.1440
    3PTM    HD1 3993   1.892  15.684   4.267  1.1311 -0.0413  1.2024
    3PTM    CD2 3994   2.213  15.722   4.178  0.0902 -0.1878  0.2695
    3PTM    HD2 3995   2.316  15.721   4.211 -0.3452  1.3072  1.8492
    3PTM    CE1 3996   1.956  15.710   4.064 -0.2156  0.0153  0.2495
    3PTM    HE1 3997   1.858  15.701   4.021 -0.5156  1.1877  0.6490
    3PTM    CE2 3998   2.193  15.736   4.042 -0.4089 -0.3568  0.0821
    3PTM    HE2 3999   2.281  15.742   3.980  0.3997 -2.6250  0.9081
    3PTM     CZ 4000   2.066  15.739   3.983  0.3033 -0.2659  0.0940
    3PTM     HZ 4001   2.050  15.755   3.878  0.7309  0.3504  0.1171
    4PTM    CLP 4002   2.184  16.103   4.292 -0.1423  0.4545 -0.1446
    4PTM     OL 4003   2.066  16.094   4.321  0.2410  0.0928  0.2008
    4PTM     NL 4004   2.277  16.060   4.369 -0.3242  0.2102 -0.2852
    4PTM     CA 4005   2.231  15.980   4.487 -0.9385  0.3082 -0.2142
    4PTM    HA1 4006   2.123  15.973   4.497 -1.1508  2.5110 -0.4638
    4PTM    HA2 4007   2.268  16.042   4.568 -0.1791  0.9494 -1.0322
    4PTM     CB 4008   2.412  16.099   4.361 -0.2017  0.3032  0.1467
    4PTM    HB1 4009   2.419  16.209   4.355  1.3351  0.6381  4.5773
    4PTM    HB2 4010   2.465  16.072   4.455  0.2664 -0.1686 -0.2447
    4PTM     CG 4011   2.504  16.046   4.248  0.6932  0.3064  0.3736
    4PTM    CD1 4012   2.552  15.915   4.251  0.8608  0.2506  0.6739
    4PTM    HD1 4013   2.529  15.859   4.340  0.6311  0.6628  0.8794
    4PTM    CD2 4014   2.549  16.135   4.150  0.1276 -0.3789  0.7903
    4PTM    HD2 4015   2.496  16.229   4.145  0.8341 -0.0103 -3.2123
    4PTM    CE1 4016   2.646  15.865   4.160  0.2214 -0.0862 -0.3251
    4PTM    HE1 4017   2.694  15.768   4.156 -1.1689 -0.9220  1.7867
    4PTM    CE2 4018   2.627  16.085   4.051 -0.2438  0.1843  0.4989
    4PTM    HE2 4019   2.662  16.152   3.973 -0.9369 -0.1550 -0.1192
    4PTM     CZ 4020   2.674  15.956   4.053 -0.6196 -1.0653 -0.2122
    4PTM     HZ 4021   2.733  15.925   3.968 -1.9384  1.0448 -2.0009
    5DIG     C5 4022   2.214  16.155   4.152  0.3651  0.2115  0.6297
    5DIG    H51 4023   2.277  16.093   4.085 -1.3830 -0.2013 -0.7131
    5DIG    H52 4024   2.269  16.251   4.165  0.9815 -0.3108  2.0062
    5DIG     O6 4025   2.095  16.191   4.077  0.4220  0.4533 -1.1130
    5DIG     C7 4026   2.051  16.070   4.003 -0.3414  0.6940 -0.0161
    5DIG    H71 4027   2.051  15.980   4.068  1.5761  0.7590  0.1237
    5DIG    H72 4028   2.119  16.049   3.918 -1.0210  0.3295 -0.4812
    5DIG     C8 4029   1.907  16.067   3.940  0.3549 -0.0064 -0.2003
    5DIG     O8 4030   1.868  15.969   3.880 -0.2881  0.1323  0.2260
    5DIG     O9 4031   1.836  16.183   3.956 -0.6163  0.6189 -0.0609
    5DIG     H9 4032   1.744  16.156   3.946 -0.0283 -1.8574  0.4793
    1PTV    CLP 4033   3.200  15.712   5.865  0.6472  0.0086  0.5829
    1PTV     OL 4034   3.266  15.760   5.779 -0.0781 -0.6424 -0.1496
    1PTV     NL 4035   3.104  15.778   5.927 -0.1766 -0.6110  0.2873
    1PTV     CA 4036   3.089  15.923   5.907  0.1060 -0.2818 -0.4715
    1PTV    HA1 4037   3.180  15.975   5.880 -0.1778  0.7324  0.4570
    1PTV    HA2 4038   3.038  15.972   5.989  1.8962  0.8264  0.0444
    1PTV     CB 4039   3.025  15.720   6.042 -0.0171  0.3408 -0.2738
    1PTV    HB1 4040   2.976  15.626   6.011  2.3008 -1.4264  1.1455
    1PTV    HB2 4041   3.096  15.702   6.125 -1.4413 -0.8501  0.7326
    1PTV     CG 4042   2.905  15.810   6.098  0.8455  0.1963  0.1713
    1PTV    CD1 4043   2.798  15.843   6.014 -0.5762  0.2592 -0.4356
    1PTV    HD1 4044   2.802  15.814   5.910  2.1517 -2.5540  0.3092
    1PTV    CD2 4045   2.887  15.827   6.239  0.3609 -0.6971 -0.0018
    1PTV    HD2 4046   2.963  15.780   6.301  2.9854  3.0085 -0.0629
    1PTV    CE1 4047   2.679  15.903   6.064  0.1001 -0.1549  1.1731
    1PTV    HE1 4048   2.594  15.928   6.003 -0.6632 -0.4808  2.0735
    1PTV    CE2 4049   2.773  15.883   6.296  0.1532  0.0124 -0.3173
    1PTV    HE2 4050   2.772  15.907   6.402  2.3610  0.4565 -0.3333
    1PTV     CZ 4051   2.671  15.927   6.205  0.1343  0.0956  0.4372
    1PTV     HZ 4052   2.581  15.971   6.244  0.1311 -1.2157  1.9923
    1PTV    CP2 4053   2.999  15.942   5.789  0.3938  0.2461  0.7009
    1PTV    OL2 4054   2.955  15.840   5.728 -0.1463 -0.3770 -0.2984
    1PTV     NT 4055   2.982  16.070   5.751  0.7174 -0.0511  0.3103
    1PTV    HN1 4056   2.919  16.084   5.674 -2.7772  0.0467  2.9163
    1PTV    HN2 4057   3.004  16.138   5.821  2.3190 -0.3791  0.1523
    2PTM    CLP 4058   3.207  15.460   6.113 -0.4856 -0.4676 -0.2327
    2PTM     OL 4059   3.103  15.410   6.074 -0.6783 -0.3460 -0.1403
    2PTM     NL 4060   3.274  15.547   6.033 -0.2111  0.0592  0.7049
    2PTM     CA 4061   3.226  15.568   5.900  0.2076  0.0606 -0.0676
    2PTM    HA1 4062   3.134  15.514   5.880  0.0219  0.1104  0.6485
    2PTM    HA2 4063   3.297  15.526   5.830 -1.2194 -0.3123 -1.3545
    2PTM     CB 4064   3.404  15.603   6.068  0.5090 -0.1472 -0.0728
    2PTM    HB1 4065   3.408  15.705   6.023  3.5501 -0.0969  0.0596
    2PTM    HB2 4066   3.410  15.629   6.176  1.1882  0.7540 -0.3079
    2PTM     CG 4067   3.537  15.549   6.012  0.1046  0.5979 -0.0778
    2PTM    CD1 4068   3.594  15.601   5.896 -0.4042  0.7848 -0.1480
    2PTM    HD1 4069   3.544  15.678   5.839  0.1091  0.9667 -0.3575
    2PTM    CD2 4070   3.602  15.444   6.078  0.8018  0.3448  0.3272
    2PTM    HD2 4071   3.555  15.412   6.170 -0.3584 -0.5076 -0.5370
    2PTM    CE1 4072   3.716  15.539   5.845  0.7492 -0.8192  0.3360
    2PTM    HE1 4073   3.745  15.570   5.746  0.3820 -1.5433 -0.0029
    2PTM    CE2 4074   3.732  15.403   6.040 -0.4148 -0.0665  0.3878
    2PTM    HE2 4075   3.793  15.333   6.096  1.1119  0.7116 -0.2467
    2PTM     CZ 4076   3.790  15.447   5.923 -0.6161  0.3405 -0.0933
    2PTM     HZ 4077   3.881  15.394   5.900  0.0397  0.5535  1.8645
    3PTM    CLP 4078   3.264  15.199   6.286  0.4740 -0.4191  0.3025
    3PTM     OL 4079   3.332  15.192   6.182  0.2610  0.0514  0.1726
    3PTM     NL 4080   3.223  15.325   6.331  0.4898 -0.9807 -0.2851
    3PTM     CA 4081   3.260  15.445   6.256 -0.5843 -0.2929 -0.1042
    3PTM    HA1 4082   3.365  15.429   6.237 -1.0016 -1.6404 -1.3883
    3PTM    HA2 4083   3.244  15.534   6.316  0.1257  0.1032 -0.4853
    3PTM     CB 4084   3.141  15.356   6.444 -0.3744 -0.3756 -0.2640
    3PTM    HB1 4085   3.169  15.296   6.534  0.3848 -0.2396 -0.4045
    3PTM    HB2 4086   3.143  15.464   6.467 -2.1565 -0.1788 -0.8178
    3PTM     CG 4087   2.993  15.327   6.421  0.1143 -0.5637  0.4383
    3PTM    CD1 4088   2.913  15.411   6.345 -0.0651  0.6573 -0.2111
    3PTM    HD1 4089   2.952  15.496   6.291 -0.4909  1.2074  0.3241
    3PTM    CD2 4090   2.929  15.231   6.502  1.0256  0.6047  0.4316
    3PTM    HD2 4091   2.983  15.175   6.578  0.1387 -0.3951  0.3513
    3PTM    CE1 4092   2.782  15.385   6.322 -0.0253  0.2221  0.0118
    3PTM    HE1 4093   2.728  15.456   6.260  1.0297  2.4630  1.5336
    3PTM    CE2 4094   2.791  15.202   6.475 -0.0292  0.2400  0.0781
    3PTM    HE2 4095   2.737  15.139   6.545  0.1758 -0.1101 -0.0736
    3PTM     CZ 4096   2.720  15.279   6.387  0.0845  0.2212  0.4062
    3PTM     HZ 4097   2.615  15.257   6.372  0.3719 -0.0014 -1.4561
    4PTM    CLP 4098   3.261  14.970   6.580 -0.2499  0.1843  0.0318
    4PTM     OL 4099   3.151  14.915   6.565 -0.2357 -0.4744 -0.0046
    4PTM     NL 4100   3.307  15.048   6.477  0.0683 -0.5150 -0.2501
    4PTM     CA 4101   3.225  15.072   6.355 -0.0656  0.5609 -0.2580
    4PTM    HA1 4102   3.119  15.059   6.375 -0.2172 -0.5868 -1.6536
    4PTM    HA2 4103   3.240  14.984   6.295 -3.6754 -0.8753  0.6540
    4PTM     CB 4104   3.451  15.076   6.466  0.0205  0.3776  0.2183
    4PTM    HB1 4105   3.460  15.160   6.393 -2.1624 -1.0978 -1.9444
    4PTM    HB2 4106   3.499  15.109   6.560  1.4729  1.7344 -0.9390
    4PTM     CG 4107   3.531  14.962   6.414 -0.1286 -0.3928 -0.1608
    4PTM    CD1 4108   3.631  14.903   6.491 -0.0383  0.1430 -0.6275
    4PTM    HD1 4109   3.668  14.936   6.587  0.9805 -2.9386  0.1791
    4PTM    CD2 4110   3.521  14.919   6.275  0.3305  0.6128 -0.5016
    4PTM    HD2 4111   3.444  14.965   6.214 -0.6974 -0.5124 -0.1031
    4PTM    CE1 4112   3.710  14.793   6.440  0.2417 -0.5367 -0.3538
    4PTM    HE1 4113   3.786  14.752   6.505  0.6180  0.1255 -0.3677
    4PTM    CE2 4114   3.591  14.813   6.231 -0.6117  0.3729  0.2688
    4PTM    HE2 4115   3.583  14.774   6.131  2.0110 -1.9154  0.8340
    4PTM     CZ 4116   3.687  14.750   6.306  0.8907  0.2460 -0.0610
    4PTM     HZ 4117   3.736  14.661   6.268  0.0079 -0.7042  0.9595
    5DIG     C5 4118   3.351  14.919   6.689  0.3905 -0.1473 -1.1473
    5DIG    H51 4119   3.407  15.003   6.735 -1.1387  0.3283 -0.0645
    5DIG    H52 4120   3.423  14.846   6.646  0.2994  0.0521 -1.6493
    5DIG     O6 4121   3.281  14.836   6.789 -0.1248  0.2457  0.0414
    5DIG     C7 4122   3.357  14.825   6.909  0.3015 -0.1984 -0.7206
    5DIG    H71 4123   3.388  14.926   6.944 -1.8315  0.1909  0.1289
    5DIG    H72 4124   3.451  14.768   6.891  1.4036  0.9597  1.0694
    5DIG     C8 4125   3.268  14.752   7.009  0.0966  0.0291 -0.3180
    5DIG     O8 4126   3.152  14.720   6.997 -0.0448 -0.5280  0.1674
    5DIG     O9 4127   3.344  14.733   7.121  0.1650 -0.0285  0.3036
    5DIG     H9 4128   3.289  14.722   7.199 -0.8327  2.1858 -0.0029
    1PTV    CLP 4129   2.586  15.838   5.183  0.2204 -0.7077 -0.3241
    1PTV     OL 4130   2.696  15.800   5.229  0.4277 -0.5217 -0.0025
    1PTV     NL 4131   2.466  15.772   5.194  0.4170  0.1738 -0.3339
    1PTV     CA 4132   2.472  15.639   5.245 -0.0010  0.4315 -0.3787
    1PTV    HA1 4133   2.565  15.586   5.233 -0.4793 -1.3309  2.7342
    1PTV    HA2 4134   2.404  15.574   5.191  1.2077 -1.2408  0.0295
    1PTV     CB 4135   2.335  15.832   5.148 -0.5256 -0.4882  0.2968
    1PTV    HB1 4136   2.330  15.938   5.182 -0.6597  0.3951 -2.2533
    1PTV    HB2 4137   2.325  15.841   5.037 -0.0274  2.9341  0.4100
    1PTV     CG 4138   2.211  15.777   5.207  0.7085 -0.4584  0.0466
    1PTV    CD1 4139   2.165  15.822   5.335 -0.2927 -0.0492  0.2986
    1PTV    HD1 4140   2.212  15.910   5.376 -0.5647  0.9255 -1.3833
    1PTV    CD2 4141   2.138  15.675   5.138  0.1159  0.0420 -0.4156
    1PTV    HD2 4142   2.170  15.644   5.040 -0.1167  1.4612 -0.9636
    1PTV    CE1 4143   2.063  15.753   5.393 -0.0946 -0.1803  0.5234
    1PTV    HE1 4144   2.035  15.782   5.493  1.5342 -1.3157  1.3528
    1PTV    CE2 4145   2.026  15.616   5.201  1.0284 -0.4878 -0.2821
    1PTV    HE2 4146   1.971  15.536   5.155 -1.1153  1.4062 -1.1706
    1PTV     CZ 4147   1.993  15.648   5.332 -0.6433 -0.5459 -0.2215
    1PTV     HZ 4148   1.909  15.602   5.382 -0.3828 -0.7791  0.0072
    1PTV    CP2 4149   2.442  15.635   5.390  0.5934  0.5314 -0.4679
    1PTV    OL2 4150   2.482  15.714   5.473  0.2620 -0.2474 -0.4071
    1PTV     NT 4151   2.363  15.529   5.428  0.4477 -0.2005 -0.2722
    1PTV    HN1 4152   2.337  15.532   5.525  0.2563  1.2926 -0.3457
    1PTV    HN2 4153   2.323  15.468   5.359  1.6651 -0.7706 -0.4895
    2PTM    CLP 4154   2.462  16.081   4.954 -0.0433  0.2236 -0.3800
    2PTM     OL 4155   2.447  16.177   5.028  0.3512 -0.3870 -0.4566
    2PTM     NL 4156   2.541  15.974   4.993 -0.1438 -0.5109 -0.7799
    2PTM     CA 4157   2.587  15.974   5.124  0.0952 -0.2368 -0.0124
    2PTM    HA1 4158   2.539  16.042   5.192  1.1918 -0.4440  0.9961
    2PTM    HA2 4159   2.692  15.997   5.112 -0.4087  1.2677 -2.2858
    2PTM     CB 4160   2.584  15.882   4.899 -0.0700 -0.6587  0.4153
    2PTM    HB1 4161   2.588  15.780   4.944 -0.2363 -0.2314  1.4357
    2PTM    HB2 4162   2.524  15.870   4.807  1.0065 -1.6069 -0.1883
    2PTM     CG 4163   2.720  15.905   4.835 -0.1047  0.2071 -0.6566
    2PTM    CD1 4164   2.738  16.000   4.736  0.0459 -0.1995  0.8979
    2PTM    HD1 4165   2.655  16.058   4.700  1.6995  1.4002 -0.5164
    2PTM    CD2 4166   2.836  15.847   4.893 -0.0339 -0.2394  0.2448
    2PTM    HD2 4167   2.833  15.763   4.961  0.7068  0.1219  0.7384
    2PTM    CE1 4168   2.861  16.038   4.684 -0.4281 -0.0759 -0.4733
    2PTM    HE1 4169   2.845  16.114   4.609 -1.8792  0.8091  0.6730
    2PTM    CE2 4170   2.964  15.890   4.844  0.5728 -0.6190 -0.3917
    2PTM    HE2 4171   3.051  15.835   4.879 -0.1275 -1.5294 -0.0379
    2PTM     CZ 4172   2.980  15.986   4.743 -0.6426  0.3103 -0.2381
    2PTM     HZ 4173   3.079  16.010   4.708 -0.6941 -1.2879 -1.6183
    3PTM    CLP 4174   2.335  16.269   4.712 -0.0529  0.3517  0.3378
    3PTM     OL 4175   2.449  16.255   4.661  0.1901  0.0194 -0.2812
    3PTM     NL 4176   2.285  16.176   4.790 -0.4995 -0.6785 -0.3682
    3PTM     CA 4177   2.373  16.063   4.828 -0.2013 -0.0374  0.4377
    3PTM    HA1 4178   2.437  16.047   4.743 -2.9247 -1.6916 -1.4726
    3PTM    HA2 4179   2.318  15.973   4.851  0.7846 -0.6187  0.5737
    3PTM     CB 4180   2.147  16.185   4.844  0.3723 -0.3010 -0.0221
    3PTM    HB1 4181   2.162  16.149   4.948 -1.4978 -1.7887 -0.2071
    3PTM    HB2 4182   2.107  16.288   4.861  1.5169  0.3326 -0.9858
    3PTM     CG 4183   2.054  16.101   4.764 -0.1474 -0.2053  0.0460
    3PTM    CD1 4184   2.044  15.966   4.799  0.3370  0.2228 -0.2435
    3PTM    HD1 4185   2.111  15.941   4.879 -0.8444  0.3965  0.8279
    3PTM    CD2 4186   1.974  16.148   4.662  0.4484 -0.0217  0.5634
    3PTM    HD2 4187   1.979  16.247   4.620  5.3103 -1.6573 -3.8638
    3PTM    CE1 4188   1.952  15.879   4.736  0.0751  0.4464  0.0514
    3PTM    HE1 4189   1.946  15.775   4.763  3.0002  0.1462 -0.1035
    3PTM    CE2 4190   1.876  16.060   4.594 -0.7169 -0.5132  0.7141
    3PTM    HE2 4191   1.822  16.104   4.512 -0.4244 -0.1136  0.7348
    3PTM     CZ 4192   1.867  15.929   4.635 -0.0939 -0.0769 -0.0057
    3PTM     HZ 4193   1.802  15.870   4.572  0.5521 -0.0740 -0.6852
    4PTM    CLP 4194   2.320  16.490   4.459 -0.6226 -0.3962 -0.2767
    4PTM     OL 4195   2.267  16.390   4.415  0.7482  0.1360 -0.1314
    4PTM     NL 4196   2.329  16.494   4.601  0.3104 -0.6383  0.0096
    4PTM     CA 4197   2.255  16.396   4.683  0.5695 -0.2963  0.1604
    4PTM    HA1 4198   2.168  16.366   4.626 -0.7244 -0.7007  2.2387
    4PTM    HA2 4199   2.230  16.438   4.780  0.5901  0.4231 -0.1426
    4PTM     CB 4200   2.395  16.604   4.662  0.0182 -0.0978 -0.3019
    4PTM    HB1 4201   2.369  16.693   4.602 -2.2685 -0.9354 -0.6685
    4PTM    HB2 4202   2.353  16.620   4.764 -3.9189 -1.1591 -1.5794
    4PTM     CG 4203   2.542  16.602   4.676 -0.3917  0.0807 -0.2233
    4PTM    CD1 4204   2.604  16.515   4.778  0.3896  0.4413 -0.1654
    4PTM    HD1 4205   2.547  16.455   4.847  0.3844  1.5160  0.7950
    4PTM    CD2 4206   2.631  16.677   4.597 -0.2017 -0.6564 -0.4482
    4PTM    HD2 4207   2.606  16.737   4.510  3.1344  0.4290 -0.8398
    4PTM    CE1 4208   2.741  16.519   4.814 -0.0014  0.3197  0.9159
    4PTM    HE1 4209   2.788  16.462   4.893 -0.4712 -0.3730  0.6949
    4PTM    CE2 4210   2.770  16.677   4.629 -0.2261 -0.4520  0.4661
    4PTM    HE2 4211   2.827  16.755   4.582  0.6143 -0.3042  1.6744
    4PTM     CZ 4212   2.825  16.602   4.736 -0.1263 -0.1507 -0.0102
    4PTM     HZ 4213   2.930  16.612   4.761  0.0688  1.1271 -1.1867
    5DIG     C5 4214   2.394  16.590   4.368  0.5259  1.1318 -0.3546
    5DIG    H51 4215   2.502  16.589   4.394  0.3000 -2.0979  0.9574
    5DIG    H52 4216   2.351  16.688   4.399 -0.5832  0.4286  0.4195
    5DIG     O6 4217   2.386  16.551   4.229 -0.6289 -0.3493  0.3156
    5DIG     C7 4218   2.473  16.629   4.144 -0.3487 -0.0190  0.1300
    5DIG    H71 4219   2.505  16.564   4.059  0.4021 -1.9906  1.8212
    5DIG    H72 4220   2.569  16.655   4.195 -1.8535  3.0655  1.6842
    5DIG     C8 4221   2.402  16.756   4.102 -0.7262 -0.1918  0.1046
    5DIG     O8 4222   2.325  16.809   4.176  0.3046 -0.4791 -0.3478
    5DIG     O9 4223   2.450  16.826   3.992  0.0600 -0.4635  0.0107
    5DIG     H9 4224   2.397  16.906   3.986 -0.7084 -0.8400  1.3887
    1PTV    CLP 4225   3.358  16.111   6.105  0.3762 -0.6764  0.3181
    1PTV     OL 4226   3.411  16.174   6.015  0.1926 -0.4810  0.0969
    1PTV     NL 4227   3.262  16.170   6.187 -0.4996  0.8068 -0.3326
    1PTV     CA 4228   3.219  16.298   6.141  0.1830 -0.4646 -0.2188
    1PTV    HA1 4229   3.307  16.361   6.132 -1.2087  1.7240  0.7506
    1PTV    HA2 4230   3.157  16.341   6.218 -2.5011 -1.3426 -1.7677
    1PTV     CB 4231   3.190  16.097   6.293 -0.4298  0.0763  0.1795
    1PTV    HB1 4232   3.151  16.004   6.245 -2.5731  1.4489 -0.8816
    1PTV    HB2 4233   3.266  16.075   6.371 -0.7771  0.0006  0.5015
    1PTV     CG 4234   3.065  16.160   6.356  0.4864  0.5352  0.4548
    1PTV    CD1 4235   2.950  16.199   6.285  0.4121  0.0049  0.7616
    1PTV    HD1 4236   2.949  16.182   6.178 -1.0439  1.2019  0.5485
    1PTV    CD2 4237   3.067  16.168   6.494  0.1444 -0.2658  0.1920
    1PTV    HD2 4238   3.151  16.134   6.553 -0.6671 -1.0618  0.9070
    1PTV    CE1 4239   2.833  16.245   6.356 -0.6500 -0.5729  0.7585
    1PTV    HE1 4240   2.741  16.271   6.306  1.4625  0.6445 -2.8658
    1PTV    CE2 4241   2.951  16.209   6.561 -0.4417  0.1985 -1.0263
    1PTV    HE2 4242   2.944  16.218   6.669  0.6060 -0.0349 -0.9330
    1PTV     CZ 4243   2.838  16.257   6.497  0.1297 -0.9221 -0.2509
    1PTV     HZ 4244   2.746  16.274   6.551  0.3502 -0.9814  0.1487
    1PTV    CP2 4245   3.138  16.307   6.019 -0.2325 -0.5409  0.3914
    1PTV    OL2 4246   3.098  16.209   5.955 -0.0976 -0.4272 -0.4650
    1PTV     NT 4247   3.104  16.435   5.980  0.2636  0.2310 -0.5803
    1PTV    HN1 4248   3.022  16.455   5.926 -1.1691 -0.7504  1.1115
    1PTV    HN2 4249   3.153  16.514   6.016 -0.3540  0.4747 -0.2603
    2PTM    CLP 4250   3.419  15.838   6.339  0.6980  0.0572  0.3750
    2PTM     OL 4251   3.314  15.778   6.313 -0.5062  0.4155 -0.8669
    2PTM     NL 4252   3.463  15.929   6.248  0.5741  0.1989 -0.0234
    2PTM     CA 4253   3.391  15.964   6.127  0.7733 -0.1374  0.2319
    2PTM    HA1 4254   3.294  15.917   6.117 -0.3682  2.2811 -0.8690
    2PTM    HA2 4255   3.453  15.922   6.049  0.5674 -1.5975  0.8209
    2PTM     CB 4256   3.588  15.996   6.269  0.2100  0.3871  0.0884
    2PTM    HB1 4257   3.578  16.098   6.224 -1.8580 -0.7218 -2.2228
    2PTM    HB2 4258   3.604  16.030   6.374  0.7025  0.8804 -0.1411
    2PTM     CG 4259   3.719  15.936   6.214  0.3327  0.4464  0.7600
    2PTM    CD1 4260   3.733  15.807   6.165 -0.4134 -0.2935  0.4566
    2PTM    HD1 4261   3.656  15.732   6.170  1.0081 -1.8314  0.3838
    2PTM    CD2 4262   3.828  16.026   6.210 -0.0047  0.3555  0.0860
    2PTM    HD2 4263   3.812  16.125   6.249 -0.2579 -0.4684  2.2306
    2PTM    CE1 4264   3.856  15.766   6.105  0.4226 -0.3394 -0.2261
    2PTM    HE1 4265   3.858  15.663   6.070 -2.5294 -0.8220  0.7251
    2PTM    CE2 4266   3.948  15.987   6.148  0.1626 -0.0480  0.0469
    2PTM    HE2 4267   4.023  16.062   6.125 -0.7063  0.4103 -1.3635
    2PTM     CZ 4268   3.963  15.857   6.097 -0.4836  0.3228 -0.1432
    2PTM     HZ 4269   4.058  15.823   6.060 -0.1769  1.3035 -0.2699
    3PTM    CLP 4270   3.496  15.573   6.453 -0.7732 -0.2260 -0.4085
    3PTM     OL 4271   3.556  15.582   6.344 -0.2116  0.0576 -0.1339
    3PTM     NL 4272   3.453  15.680   6.527  0.3696  0.5031  0.2690
    3PTM     CA 4273   3.486  15.817   6.469 -0.0269  0.1391  0.3149
    3PTM    HA1 4274   3.593  15.829   6.458 -0.1637  0.7419 -0.4943
    3PTM    HA2 4275   3.447  15.898   6.529 -0.4036 -0.3333  0.7083
    3PTM     CB 4276   3.383  15.670   6.653 -0.0087 -0.3788  0.2364
    3PTM    HB1 4277   3.430  15.585   6.708  1.3652 -0.4142 -0.9451
    3PTM    HB2 4278   3.410  15.760   6.713  2.3388 -1.3873  0.8168
    3PTM     CG 4279   3.232  15.649   6.665  0.2568 -0.3550  0.8962
    3PTM    CD1 4280   3.165  15.548   6.747 -0.2866 -0.5997  0.2160
    3PTM    HD1 4281   3.222  15.480   6.808 -1.5026 -0.5887  1.4247
    3PTM    CD2 4282   3.153  15.737   6.589  0.2707 -0.2177  0.2213
    3PTM    HD2 4283   3.196  15.815   6.528  1.5124 -0.5235  0.6588
    3PTM    CE1 4284   3.027  15.533   6.729  0.1207 -1.3821 -0.0070
    3PTM    HE1 4285   2.985  15.443   6.771 -0.6265 -0.4872  1.2263
    3PTM    CE2 4286   3.017  15.722   6.575  0.1570 -0.2901 -0.8336
    3PTM    HE2 4287   2.957  15.789   6.515 -1.1986 -1.5990 -1.0114
    3PTM     CZ 4288   2.948  15.619   6.644 -0.1671 -0.5774  0.1244
    3PTM     HZ 4289   2.842  15.607   6.626 -0.7227  2.8407  0.4682
    4PTM    CLP 4290   3.531  15.324   6.716 -0.1347  0.4602 -0.2844
    4PTM     OL 4291   3.413  15.280   6.709  0.2393  0.1800 -0.4084
    4PTM     NL 4292   3.570  15.404   6.610 -0.3856  0.3035 -0.1235
    4PTM     CA 4293   3.480  15.437   6.508  0.2302 -0.3920 -0.2160
    4PTM    HA1 4294   3.380  15.435   6.548  0.5731 -2.5983  0.6581
    4PTM    HA2 4295   3.496  15.360   6.434  1.9597 -1.2872  1.0079
    4PTM     CB 4296   3.710  15.442   6.598  0.0196 -0.3435 -0.3279
    4PTM    HB1 4297   3.720  15.511   6.511 -0.7558 -2.4476 -2.1977
    4PTM    HB2 4298   3.753  15.492   6.687  1.2110  1.4368 -1.8110
    4PTM     CG 4299   3.804  15.332   6.557 -0.3683 -0.0411 -0.7560
    4PTM    CD1 4300   3.774  15.240   6.452  0.3864 -0.2375 -0.0088
    4PTM    HD1 4301   3.676  15.235   6.407 -0.1554  1.9574  0.7976
    4PTM    CD2 4302   3.914  15.309   6.642 -0.3448 -0.3652  0.0113
    4PTM    HD2 4303   3.915  15.372   6.730 -0.2927  0.7354 -0.7534
    4PTM    CE1 4304   3.865  15.132   6.442  0.3532 -0.5330 -0.3122
    4PTM    HE1 4305   3.839  15.057   6.369 -0.1286 -0.6817  0.0113
    4PTM    CE2 4306   3.995  15.198   6.624  0.2709 -0.2605 -0.7178
    4PTM    HE2 4307   4.082  15.185   6.688 -0.5306 -0.0533  0.4433
    4PTM     CZ 4308   3.973  15.105   6.530  0.1201 -0.5616 -0.2207
    4PTM     HZ 4309   4.046  15.028   6.511  0.4736 -0.1305 -0.6636
    5DIG     C5 4310   3.628  15.265   6.825  0.0657 -0.4525 -0.3418
    5DIG    H51 4311   3.671  15.358   6.868 -1.6585 -0.1424  0.7957
    5DIG    H52 4312   3.707  15.208   6.770  0.2525 -0.7295  0.2016
    5DIG     O6 4313   3.571  15.183   6.923  0.2985  0.2870 -0.3133
    5DIG     C7 4314   3.671  15.131   7.009  0.7202 -0.3398 -0.1162
    5DIG    H71 4315   3.617  15.082   7.093 -0.6167  0.9800 -0.1723
    5DIG    H72 4316   3.735  15.215   7.042 -1.1102  1.1147 -0.1180
    5DIG     C8 4317   3.761  15.018   6.956 -0.1352  0.2214  0.2065
    5DIG     O8 4318   3.878  15.014   6.993  0.1530  0.1552 -0.8559
    5DIG     O9 4319   3.709  14.927   6.872 -0.6865 -0.1757  0.4659
    5DIG     H9 4320   3.785  14.891   6.826 -0.3706  1.4430 -0.3295
    1PTV    CLP 4321   2.700  16.189   5.503 -0.4883 -0.2981  0.2617
    1PTV     OL 4322   2.795  16.122   5.532  0.1798 -0.3453 -0.7037
    1PTV     NL 4323   2.576  16.143   5.523  0.2461  0.3878 -0.1151
    1PTV     CA 4324   2.549  16.004   5.550 -0.3756  0.5938  0.1537
    1PTV    HA1 4325   2.602  15.947   5.475  0.2967  0.3007  0.8403
    1PTV    HA2 4326   2.442  15.991   5.550 -0.1210 -2.4857 -1.8279
    1PTV     CB 4327   2.463  16.233   5.550  0.2251  0.4331  0.1961
    1PTV    HB1 4328   2.430  16.235   5.656 -1.4881 -1.9462 -0.2232
    1PTV    HB2 4329   2.493  16.335   5.516 -0.5719  0.7944  0.5749
    1PTV     CG 4330   2.341  16.211   5.461  1.1437 -0.5417 -0.1223
    1PTV    CD1 4331   2.211  16.193   5.521 -0.2833  0.3310  0.0019
    1PTV    HD1 4332   2.193  16.160   5.623  0.2417 -1.9665 -0.5877
    1PTV    CD2 4333   2.345  16.243   5.325 -0.1675 -0.4858  0.1968
    1PTV    HD2 4334   2.446  16.258   5.290 -0.0797  2.0428  1.3155
    1PTV    CE1 4335   2.092  16.202   5.444 -0.5820 -0.8763  0.6116
    1PTV    HE1 4336   1.991  16.201   5.483 -1.1484  2.2699 -0.4662
    1PTV    CE2 4337   2.230  16.244   5.245  0.4999  0.2519 -0.9712
    1PTV    HE2 4338   2.238  16.268   5.140 -3.3635 -0.4073 -1.5721
    1PTV     CZ 4339   2.105  16.228   5.309 -0.4453 -0.3146  0.3421
    1PTV     HZ 4340   2.015  16.230   5.250 -0.1627  0.1638 -0.0797
    1PTV    CP2 4341   2.595  15.959   5.686  0.4627 -0.3361 -0.0470
    1PTV    OL2 4342   2.622  16.046   5.776 -0.3768  0.1909 -0.1957
    1PTV     NT 4343   2.603  15.828   5.713  0.7418 -0.6476  0.0580
    1PTV    HN1 4344   2.614  15.808   5.810 -0.4922  0.0282  0.3590
    1PTV    HN2 4345   2.560  15.764   5.650 -1.0278 -0.6445  1.2047
    2PTM    CLP 4346   2.619  16.455   5.286 -0.0697 -1.0515  0.3976
    2PTM     OL 4347   2.579  16.534   5.372 -0.9460 -0.2293 -0.4019
    2PTM     NL 4348   2.695  16.345   5.315 -0.3266  0.2206 -0.3471
    2PTM     CA 4349   2.727  16.332   5.456 -0.4177 -0.7279  0.4340
    2PTM    HA1 4350   2.687  16.403   5.527  0.2390 -0.4571  0.5394
    2PTM    HA2 4351   2.831  16.361   5.453 -0.2555 -1.1503  1.5427
    2PTM     CB 4352   2.761  16.258   5.218 -0.1137 -0.5034 -0.1840
    2PTM    HB1 4353   2.801  16.169   5.269  1.2639  0.6029  0.7520
    2PTM    HB2 4354   2.684  16.221   5.147 -1.1781  1.2205 -0.0057
    2PTM     CG 4355   2.877  16.322   5.137 -0.7405  0.0858 -0.1559
    2PTM    CD1 4356   2.954  16.428   5.190  0.8052  0.1664  0.0009
    2PTM    HD1 4357   2.911  16.476   5.276 -2.6845 -2.2864 -0.1749
    2PTM    CD2 4358   2.926  16.261   5.021 -0.0507 -0.4072  0.7515
    2PTM    HD2 4359   2.866  16.189   4.967  1.5757 -0.1598 -1.5235
    2PTM    CE1 4360   3.063  16.485   5.125 -0.1583  0.7335 -0.5284
    2PTM    HE1 4361   3.105  16.570   5.177 -0.0312 -0.5927  1.6674
    2PTM    CE2 4362   3.030  16.321   4.945  0.2005 -0.0433  0.2617
    2PTM    HE2 4363   3.062  16.283   4.849  0.0848  3.8233 -1.4889
    2PTM     CZ 4364   3.105  16.421   5.004 -0.4019  0.5270 -0.6783
    2PTM     HZ 4365   3.185  16.465   4.946 -1.6465  1.7211 -1.5478
    3PTM    CLP 4366   2.545  16.724   5.138  0.5875 -0.2290 -0.0344
    3PTM     OL 4367   2.658  16.731   5.181  0.2463  0.3734  0.0849
    3PTM     NL 4368   2.488  16.599   5.119  0.1032  0.0999  0.1391
    3PTM     CA 4369   2.578  16.480   5.138 -0.2292 -0.1398  0.6249
    3PTM    HA1 4370   2.669  16.503   5.086 -1.0168 -0.9373 -1.1947
    3PTM    HA2 4371   2.523  16.397   5.095 -2.6057  0.4947  2.2381
    3PTM     CB 4372   2.349  16.582   5.070  0.3733 -0.3745 -0.3179
    3PTM    HB1 4373   2.346  16.650   4.982 -2.0384  2.8095  1.9738
    3PTM    HB2 4374   2.323  16.482   5.031 -0.3876  0.6800 -2.6950
    3PTM     CG 4375   2.237  16.610   5.160 -0.0082  0.0365  0.4666
    3PTM    CD1 4376   2.256  16.642   5.299 -0.4224  0.3270  0.0222
    3PTM    HD1 4377   2.356  16.653   5.338 -0.6446  2.0827  0.2166
    3PTM    CD2 4378   2.106  16.594   5.108  0.3588 -0.3031 -1.1657
    3PTM    HD2 4379   2.084  16.563   5.007 -0.7630 -0.9348 -0.7529
    3PTM    CE1 4380   2.144  16.669   5.382  0.7359  0.0304  1.1885
    3PTM    HE1 4381   2.165  16.677   5.488  1.2920 -1.6113  1.2426
    3PTM    CE2 4382   1.996  16.619   5.191 -0.6259  0.0521 -0.3317
    3PTM    HE2 4383   1.893  16.613   5.160 -0.5127  2.2455 -1.3176
    3PTM     CZ 4384   2.015  16.665   5.327 -0.1925  0.1422  0.8635
    3PTM     HZ 4385   1.927  16.692   5.384 -0.6885 -2.5580  1.5446
    4PTM    CLP 4386   2.370  16.990   4.933  0.1143 -0.5867 -0.6189
    4PTM     OL 4387   2.263  16.990   4.993 -0.0078  0.0474  0.0004
    4PTM     NL 4388   2.474  16.910   4.983  0.2073 -0.5224 -0.3809
    4PTM     CA 4389   2.465  16.853   5.118  0.2107  0.7385  0.5046
    4PTM    HA1 4390   2.362  16.832   5.140 -0.4076  1.1769 -1.7266
    4PTM    HA2 4391   2.507  16.933   5.177 -0.7185  0.4762  1.5630
    4PTM     CB 4392   2.600  16.884   4.902 -0.1653  0.2887 -0.1531
    4PTM    HB1 4393   2.652  16.794   4.942 -2.2134 -0.3530  1.2265
    4PTM    HB2 4394   2.565  16.862   4.799 -1.1286 -0.2452  0.2756
    4PTM     CG 4395   2.713  16.982   4.892  0.8687 -0.2425  0.1701
    4PTM    CD1 4396   2.751  17.042   4.772 -0.3168 -0.0374  0.1883
    4PTM    HD1 4397   2.682  17.017   4.692  1.5995  1.9793 -2.2860
    4PTM    CD2 4398   2.791  17.001   5.005  0.5278 -0.2446  0.7788
    4PTM    HD2 4399   2.759  16.955   5.098  2.5560  0.3517  1.8190
    4PTM    CE1 4400   2.875  17.114   4.768  0.8141 -0.4953  0.7775
    4PTM    HE1 4401   2.913  17.148   4.673 -3.3635 -0.0434 -0.9732
    4PTM    CE2 4402   2.914  17.076   5.002  0.7777  0.1433  0.1281
    4PTM    HE2 4403   2.971  17.097   5.091  1.6034 -0.0858 -0.3372
    4PTM     CZ 4404   2.953  17.126   4.877 -0.5772 -0.6605 -0.1706
    4PTM     HZ 4405   3.043  17.186   4.874 -2.2994  2.4578  3.0329
    5DIG     C5 4406   2.397  17.063   4.810  0.5882  0.0157 -0.4542
    5DIG    H51 4407   2.426  16.994   4.728 -2.2857  0.1468 -1.7063
    5DIG    H52 4408   2.482  17.133   4.822  0.1987  0.2672  1.0163
    5DIG     O6 4409   2.286  17.142   4.768 -0.1638  0.0091 -0.3513
    5DIG     C7 4410   2.323  17.220   4.648  0.3511 -0.2867 -0.1074
    5DIG    H71 4411   2.227  17.238   4.596  0.4220 -1.5747 -0.7174
    5DIG    H72 4412   2.390  17.162   4.580  0.7015  0.5718 -0.5149
    5DIG     C8 4413   2.401  17.355   4.670  0.3993 -0.4339 -0.8076
    5DIG     O8 4414   2.472  17.416   4.590 -0.1171  0.1272  0.6555
    5DIG     O9 4415   2.396  17.397   4.797  0.5116  0.1215 -0.2415
    5DIG     H9 4416   2.451  17.475   4.806  0.3648  0.5346 -2.2773
    1PTV    CLP 4417   3.531  16.467   6.338 -0.1764  0.2923  0.4031
    1PTV     OL 4418   3.588  16.533   6.251 -0.5216 -0.3068 -0.8936
    1PTV     NL 4419   3.426  16.519   6.413  0.4287 -0.2408  0.8825
    1PTV     CA 4420   3.379  16.660   6.391  0.0153 -0.2830 -0.3439
    1PTV    HA1 4421   3.464  16.727   6.396  0.5104 -0.9718  2.6603
    1PTV    HA2 4422   3.308  16.675   6.471 -0.0765  0.4535 -0.5536
    1PTV     CB 4423   3.352  16.457   6.515 -0.5659 -0.0819  0.2557
    1PTV    HB1 4424   3.244  16.484   6.511 -0.8554 -1.2247 -0.2070
    1PTV    HB2 4425   3.360  16.347   6.501 -2.2176 -0.2034  0.0324
    1PTV     CG 4426   3.402  16.471   6.652  0.5202 -0.7807  0.6055
    1PTV    CD1 4427   3.517  16.545   6.685 -0.0693 -0.0902  0.3800
    1PTV    HD1 4428   3.570  16.590   6.603 -1.9531  0.5271 -0.5620
    1PTV    CD2 4429   3.343  16.399   6.758 -0.5833  0.2366 -0.5039
    1PTV    HD2 4430   3.261  16.329   6.747  0.3162 -1.4415  2.3993
    1PTV    CE1 4431   3.579  16.537   6.809 -0.5786 -0.6054  0.2971
    1PTV    HE1 4432   3.670  16.593   6.826 -1.1334  0.0563  1.2025
    1PTV    CE2 4433   3.397  16.405   6.893  0.2719 -0.1068 -0.1176
    1PTV    HE2 4434   3.345  16.363   6.977 -0.6668  0.3103 -0.4826
    1PTV     CZ 4435   3.511  16.471   6.910  0.0648  0.3628 -0.5221
    1PTV     HZ 4436   3.569  16.460   7.001 -0.0757 -0.7072 -0.5534
    1PTV    CP2 4437   3.313  16.691   6.258 -0.0403  0.3754 -0.6498
    1PTV    OL2 4438   3.256  16.592   6.201 -0.5049  0.5423 -0.1511
    1PTV     NT 4439   3.315  16.812   6.198  0.2006 -0.6963  0.2039
    1PTV    HN1 4440   3.235  16.830   6.141 -0.3145  1.6402  1.5065
    1PTV    HN2 4441   3.365  16.880   6.253  0.3896 -2.2882  2.1492
    2PTM    CLP 4442   3.618  16.222   6.578 -0.6058  0.4919 -0.6158
    2PTM     OL 4443   3.523  16.153   6.550 -0.0289 -0.0881 -0.1295
    2PTM     NL 4444   3.662  16.318   6.490  0.3302 -0.2685  0.2586
    2PTM     CA 4445   3.586  16.332   6.364  0.0433  0.4157 -0.5360
    2PTM    HA1 4446   3.502  16.267   6.345  0.3719 -0.3541  0.5882
    2PTM    HA2 4447   3.664  16.314   6.292  0.4687 -1.3060  0.3083
    2PTM     CB 4448   3.774  16.401   6.517 -0.7466 -0.6586  0.4245
    2PTM    HB1 4449   3.747  16.509   6.511  1.5701  0.0203  0.9692
    2PTM    HB2 4450   3.798  16.415   6.625  2.4106  1.6632 -0.4462
    2PTM     CG 4451   3.903  16.371   6.436  0.8113  0.6309  0.1550
    2PTM    CD1 4452   3.992  16.278   6.475 -0.7270 -0.6155  0.4163
    2PTM    HD1 4453   3.964  16.220   6.561 -0.0352 -2.1809 -0.3859
    2PTM    CD2 4454   3.921  16.437   6.311 -0.4451 -0.1498 -0.4422
    2PTM    HD2 4455   3.846  16.513   6.290  0.6902  0.5753 -2.0508
    2PTM    CE1 4456   4.105  16.251   6.398 -0.6334 -0.0875  0.5742
    2PTM    HE1 4457   4.177  16.178   6.431  1.1216  1.0828 -0.4595
    2PTM    CE2 4458   4.023  16.402   6.224 -0.4793 -0.2809 -0.0848
    2PTM    HE2 4459   4.021  16.446   6.126 -0.5481 -0.8718 -0.3516
    2PTM     CZ 4460   4.116  16.307   6.267  0.0892  0.2201  0.5236
    2PTM     HZ 4461   4.197  16.265   6.210 -1.3522 -2.8915  0.6135
    3PTM    CLP 4462   3.720  15.951   6.695  0.1519 -0.2658  0.5551
    3PTM     OL 4463   3.771  15.971   6.587  0.1798 -0.4798 -0.0113
    3PTM     NL 4464   3.689  16.057   6.763 -0.4280  0.4092 -0.3668
    3PTM     CA 4465   3.700  16.190   6.709 -0.0275 -0.0326  0.1149
    3PTM    HA1 4466   3.808  16.200   6.703 -0.1686  2.8032  0.8046
    3PTM    HA2 4467   3.678  16.268   6.780 -1.7914 -0.6410  0.2747
    3PTM     CB 4468   3.641  16.054   6.900 -0.1778  0.1231  0.4333
    3PTM    HB1 4469   3.703  15.985   6.960 -0.5696 -1.3237 -0.7702
    3PTM    HB2 4470   3.643  16.158   6.939 -0.7365  0.2172  0.2277
    3PTM     CG 4471   3.499  16.016   6.917  0.7219 -0.5671 -0.3361
    3PTM    CD1 4472   3.459  15.931   7.023 -0.4337 -0.7009  0.3344
    3PTM    HD1 4473   3.531  15.897   7.096 -0.0814  1.0934  0.8756
    3PTM    CD2 4474   3.393  16.071   6.836  0.6815  0.7882  0.5431
    3PTM    HD2 4475   3.404  16.146   6.759 -1.0290  0.7051  0.1774
    3PTM    CE1 4476   3.329  15.879   7.024 -0.0260 -0.2136 -0.3019
    3PTM    HE1 4477   3.312  15.797   7.092 -3.0160  0.2784 -0.3077
    3PTM    CE2 4478   3.259  16.022   6.843 -0.8245 -0.0785  0.7174
    3PTM    HE2 4479   3.183  16.058   6.775  0.0812 -0.4682 -0.5475
    3PTM     CZ 4480   3.231  15.924   6.935 -0.1600  1.2677 -0.1157
    3PTM     HZ 4481   3.130  15.886   6.931 -0.2986  1.7081 -1.2026
    4PTM    CLP 4482   3.740  15.657   6.930  0.4559  0.1335 -0.1198
    4PTM     OL 4483   3.621  15.625   6.923 -0.1425  0.1776 -0.2576
    4PTM     NL 4484   3.789  15.757   6.844  0.7877 -0.3050  0.5153
    4PTM     CA 4485   3.700  15.808   6.740 -0.4261 -0.1431  0.1449
    4PTM    HA1 4486   3.599  15.791   6.772  0.0497 -1.5777  0.9669
    4PTM    HA2 4487   3.710  15.748   6.651  3.1683  1.1974 -0.5294
    4PTM     CB 4488   3.920  15.812   6.856  0.7422 -0.3717 -0.7226
    4PTM    HB1 4489   3.924  15.907   6.798  0.8187 -0.0746 -0.2375
    4PTM    HB2 4490   3.937  15.843   6.962 -0.4260 -0.1735 -0.5848
    4PTM     CG 4491   4.044  15.735   6.815  0.3047  0.6988  0.5169
    4PTM    CD1 4492   4.063  15.716   6.679  0.5681 -0.3491  0.0721
    4PTM    HD1 4493   3.988  15.755   6.612 -0.2921  0.2422  1.3602
    4PTM    CD2 4494   4.147  15.692   6.909  0.4344  0.8762  0.8551
    4PTM    HD2 4495   4.132  15.720   7.012  1.1171  0.9674  0.9340
    4PTM    CE1 4496   4.183  15.662   6.632 -0.4386  0.3954 -0.4818
    4PTM    HE1 4497   4.200  15.642   6.527 -1.6365 -1.0992 -0.4195
    4PTM    CE2 4498   4.268  15.640   6.864 -0.1707 -0.7966  0.4283
    4PTM    HE2 4499   4.344  15.612   6.936 -0.6992 -0.6969  1.0369
    4PTM     CZ 4500   4.283  15.620   6.724 -0.1256  0.3917  1.0121
    4PTM     HZ 4501   4.375  15.581   6.683 -1.3655  0.0360 -1.6343
    5DIG     C5 4502   3.835  15.587   7.025  0.1243 -0.1624  0.1022
    5DIG    H51 4503   3.857  15.662   7.105 -1.4091  1.6052 -1.0276
    5DIG    H52 4504   3.923  15.554   6.967 -0.5610 -3.0051  0.5534
    5DIG     O6 4505   3.779  15.477   7.093  0.5004 -0.0242 -0.0954
    5DIG     C7 4506   3.871  15.416   7.182 -0.2068  1.4128  0.0611
    5DIG    H71 4507   3.819  15.337   7.240  0.7185  1.4254  0.9481
    5DIG    H72 4508   3.906  15.485   7.262  0.8506 -0.0203  0.8767
    5DIG     C8 4509   4.001  15.353   7.121 -0.1429 -0.0598 -0.4504
    5DIG     O8 4510   4.109  15.377   7.173  0.2461  0.1759 -0.1122
    5DIG     O9 4511   3.994  15.281   7.006 -0.3674  0.2513 -0.4473
    5DIG     H9 4512   4.082  15.255   6.977  0.3965  1.7780  0.3574
    1PTV    CLP 4513   2.818  16.580   5.778 -0.0057 -0.4556 -0.5779
    1PTV     OL 4514   2.925  16.519   5.797  0.3197 -0.3518  0.2196
    1PTV     NL 4515   2.695  16.531   5.808 -0.0240 -0.2191  0.1838
    1PTV     CA 4516   2.695  16.387   5.832  0.0510 -0.5747  0.4450
    1PTV    HA1 4517   2.755  16.336   5.758 -1.7178 -0.4852 -1.1309
    1PTV    HA2 4518   2.590  16.361   5.825 -0.4985  1.5522  0.2102
    1PTV     CB 4519   2.572  16.607   5.786 -0.9062  0.3034  0.7135
    1PTV    HB1 4520   2.582  16.714   5.816  0.9420 -0.3287  2.5682
    1PTV    HB2 4521   2.549  16.623   5.679 -0.6345 -0.8597  0.4728
    1PTV     CG 4522   2.438  16.556   5.845  0.2896  0.4179 -0.1365
    1PTV    CD1 4523   2.425  16.550   5.981  0.1248 -0.6622 -0.4899
    1PTV    HD1 4524   2.500  16.584   6.051  1.4596 -4.1384 -0.0628
    1PTV    CD2 4525   2.344  16.495   5.768 -0.1031  0.0645 -0.6562
    1PTV    HD2 4526   2.353  16.495   5.660 -0.2621 -1.7252 -0.6959
    1PTV    CE1 4527   2.308  16.494   6.042  0.0728 -0.1668 -0.4259
    1PTV    HE1 4528   2.292  16.503   6.148 -0.1713 -3.3235 -0.1035
    1PTV    CE2 4529   2.224  16.445   5.825 -0.1709  0.4340  0.0837
    1PTV    HE2 4530   2.141  16.413   5.763 -1.8941  0.5931  2.2043
    1PTV     CZ 4531   2.203  16.442   5.965  0.0960  0.0676 -0.0706
    1PTV     HZ 4532   2.112  16.402   6.006  0.6402 -2.0797 -0.8170
    1PTV    CP2 4533   2.738  16.349   5.975 -0.1747 -0.7044  0.0420
    1PTV    OL2 4534   2.745  16.434   6.067  0.0718  0.0591  0.2200
    1PTV     NT 4535   2.757  16.216   5.992 -0.4109  0.3272 -0.4056
    1PTV    HN1 4536   2.776  16.194   6.088 -1.7561  0.5084 -0.0722
    1PTV    HN2 4537   2.724  16.150   5.925  2.8337 -0.2008 -1.6814
    2PTM    CLP 4538   2.695  16.867   5.589  0.6833  1.1437 -0.0542
    2PTM     OL 4539   2.672  16.945   5.682  0.2026  0.0388 -0.1650
    2PTM     NL 4540   2.783  16.763   5.603  0.1849  0.3037 -0.8414
    2PTM     CA 4541   2.826  16.720   5.743 -0.5591 -0.5696  0.5409
    2PTM    HA1 4542   2.779  16.775   5.824 -0.2283 -0.1953  0.4837
    2PTM    HA2 4543   2.933  16.733   5.753 -0.7740 -0.4550  5.4870
    2PTM     CB 4544   2.842  16.687   5.486  0.3609 -0.1675  0.3285
    2PTM    HB1 4545   2.845  16.580   5.516  0.1575 -0.4940 -0.8007
    2PTM    HB2 4546   2.784  16.700   5.392  2.3108  1.8591 -0.6671
    2PTM     CG 4547   2.986  16.724   5.432  0.4380  0.0750  0.1945
    2PTM    CD1 4548   3.011  16.825   5.339  0.3102 -0.1177 -0.1528
    2PTM    HD1 4549   2.932  16.890   5.306 -1.0755 -1.2643  0.8181
    2PTM    CD2 4550   3.098  16.654   5.477 -0.1371  0.1003 -0.1065
    2PTM    HD2 4551   3.084  16.586   5.560  0.4684  1.8896  1.5592
    2PTM    CE1 4552   3.136  16.841   5.277  0.3097 -0.0285 -0.2238
    2PTM    HE1 4553   3.157  16.913   5.200  1.4819 -2.0340 -1.8783
    2PTM    CE2 4554   3.228  16.660   5.417 -0.2406 -0.2144 -0.2056
    2PTM    HE2 4555   3.312  16.596   5.443  0.6973  0.8701 -0.4655
    2PTM     CZ 4556   3.239  16.756   5.313  0.6173  0.7316  0.1494
    2PTM     HZ 4557   3.337  16.775   5.273 -0.1618  2.2693 -1.1373
    3PTM    CLP 4558   2.640  17.131   5.433 -0.3025  0.1047 -0.4091
    3PTM     OL 4559   2.760  17.112   5.444 -0.8341 -0.4283 -0.0820
    3PTM     NL 4560   2.563  17.020   5.434  0.0622 -0.1121 -0.8075
    3PTM     CA 4561   2.633  16.886   5.449  0.1703 -0.6667  0.5639
    3PTM    HA1 4562   2.721  16.900   5.389 -0.6457  1.9609 -0.1771
    3PTM    HA2 4563   2.566  16.807   5.419 -0.4952  0.5446 -1.3180
    3PTM     CB 4564   2.414  17.020   5.420  0.0940  0.4723 -0.3211
    3PTM    HB1 4565   2.378  17.108   5.363 -0.8190  0.3820  0.0939
    3PTM    HB2 4566   2.389  16.932   5.356  0.4867 -1.0950  1.5664
    3PTM     CG 4567   2.332  16.996   5.542 -0.4640  0.4730 -0.4466
    3PTM    CD1 4568   2.263  17.106   5.599 -0.0965  1.1623 -0.2529
    3PTM    HD1 4569   2.264  17.201   5.547 -1.5905  0.9721 -0.6814
    3PTM    CD2 4570   2.320  16.870   5.609  0.3007  0.2304 -0.3329
    3PTM    HD2 4571   2.375  16.788   5.565  1.2577  0.1206  1.0085
    3PTM    CE1 4572   2.199  17.095   5.722  0.6756 -0.3484  0.4222
    3PTM    HE1 4573   2.165  17.184   5.771 -1.6620 -0.7508 -0.3515
    3PTM    CE2 4574   2.253  16.858   5.732  0.6637  0.0425 -0.4801
    3PTM    HE2 4575   2.241  16.762   5.782  2.2503 -0.5362 -1.1479
    3PTM     CZ 4576   2.187  16.971   5.788  0.4687 -0.2988 -0.1555
    3PTM     HZ 4577   2.149  16.974   5.889  0.8791 -1.6233  0.0627
    4PTM    CLP 4578   2.426  17.367   5.267 -0.5729  0.3747 -0.0785
    4PTM     OL 4579   2.377  17.425   5.366  0.6362 -0.3282  0.3188
    4PTM     NL 4580   2.539  17.291   5.283 -1.0024  0.4945 -0.3056
    4PTM     CA 4581   2.582  17.267   5.420 -0.0494  0.4565 -0.1041
    4PTM    HA1 4582   2.509  17.274   5.499  0.4892 -2.2608  0.7219
    4PTM    HA2 4583   2.655  17.342   5.446 -0.4567  1.3611 -1.4273
    4PTM     CB 4584   2.627  17.245   5.177 -0.2107  0.8105  0.6354
    4PTM    HB1 4585   2.676  17.150   5.207 -0.2402  1.2992  2.3249
    4PTM    HB2 4586   2.576  17.221   5.081 -0.6566  2.4652  0.4175
    4PTM     CG 4587   2.737  17.337   5.135 -0.6128 -0.0883  0.4417
    4PTM    CD1 4588   2.722  17.431   5.034  0.7754 -0.2517 -0.0549
    4PTM    HD1 4589   2.624  17.442   4.989 -0.5615 -1.3222  2.3955
    4PTM    CD2 4590   2.855  17.333   5.203 -0.5688 -0.1281  0.2816
    4PTM    HD2 4591   2.882  17.269   5.286  0.7979 -1.8490 -1.4070
    4PTM    CE1 4592   2.826  17.514   4.996 -0.0518 -0.3113  0.1753
    4PTM    HE1 4593   2.803  17.583   4.916 -1.9477 -0.3261  0.6572
    4PTM    CE2 4594   2.960  17.408   5.156  0.4781 -0.1481 -0.8865
    4PTM    HE2 4595   3.058  17.389   5.197  1.8398  0.4672 -3.6112
    4PTM     CZ 4596   2.946  17.508   5.066 -0.4225 -0.3460 -0.0365
    4PTM     HZ 4597   3.032  17.564   5.034 -0.2322  0.7571  2.2430
    5DIG     C5 4598   2.362  17.361   5.136  0.4202 -0.4552 -0.5285
    5DIG    H51 4599   2.392  17.274   5.073 -0.2004  0.5953 -2.3465
    5DIG    H52 4600   2.379  17.459   5.086 -0.3257 -0.0500 -0.0001
    5DIG     O6 4601   2.224  17.347   5.147 -0.6379  0.1266  0.0448
    5DIG     C7 4602   2.159  17.346   5.023  0.7211  0.4296  0.6082
    5DIG    H71 4603   2.209  17.272   4.958 -1.9966 -1.2031  0.1919
    5DIG    H72 4604   2.171  17.444   4.972 -1.3022 -0.1031 -1.0513
    5DIG     C8 4605   2.006  17.314   5.018 -0.4402 -0.0842 -0.0476
    5DIG     O8 4606   1.962  17.240   4.939  1.4533 -0.2949  0.7194
    5DIG     O9 4607   1.939  17.352   5.133  0.0749  0.4739 -0.6123
    5DIG     H9 4608   1.850  17.322   5.116 -0.0813 -0.3344  1.3303
    1PTV    CLP 4609   3.997  16.897   6.477 -0.5316 -0.4963 -0.1330
    1PTV     OL 4610   4.067  16.904   6.376  0.4285 -0.1396  0.0576
    1PTV     NL 4611   3.935  17.001   6.542 -0.1993  0.1852  0.3456
    1PTV     CA 4612   3.931  17.128   6.471  0.0809 -0.5835 -0.1612
    1PTV    HA1 4613   3.949  17.111   6.366 -0.3884 -1.0252 -0.1749
    1PTV    HA2 4614   4.015  17.186   6.507  0.7688 -0.2859 -2.1119
    1PTV     CB 4615   3.911  17.002   6.683 -0.2349 -0.1936 -0.3557
    1PTV    HB1 4616   3.990  16.943   6.733 -0.7554 -0.1301  0.5554
    1PTV    HB2 4617   3.917  17.105   6.724  1.2136 -0.5074  0.2812
    1PTV     CG 4618   3.782  16.954   6.737 -0.5312 -0.0848  0.2851
    1PTV    CD1 4619   3.673  16.911   6.651 -0.2880  0.8048  0.4223
    1PTV    HD1 4620   3.679  16.904   6.544 -0.8260  3.2037  0.1954
    1PTV    CD2 4621   3.763  16.960   6.874 -0.3441  0.4655 -0.1412
    1PTV    HD2 4622   3.844  16.996   6.936  0.3584 -0.2768 -0.6125
    1PTV    CE1 4623   3.551  16.864   6.719 -0.5246  0.3577 -0.0911
    1PTV    HE1 4624   3.475  16.823   6.654 -0.9385  0.4090  0.3575
    1PTV    CE2 4625   3.635  16.922   6.930  0.1709 -0.0181  0.2969
    1PTV    HE2 4626   3.618  16.928   7.037  0.8133  1.7555  0.3316
    1PTV     CZ 4627   3.531  16.876   6.853 -0.1542 -0.6241 -0.0984
    1PTV     HZ 4628   3.434  16.843   6.887  0.2708 -1.9963 -0.1803
    1PTV    CP2 4629   3.799  17.199   6.483 -0.5012  0.1584 -0.4492
    1PTV    OL2 4630   3.698  17.154   6.434  0.0733  0.4351 -0.3144
    1PTV     NT 4631   3.801  17.321   6.543 -0.1972 -0.7161  0.2769
    1PTV    HN1 4632   3.715  17.371   6.549  1.0085  1.5107  0.1650
    1PTV    HN2 4633   3.887  17.368   6.563  0.6233 -0.7922 -2.6393
    2PTM    CLP 4634   4.016  16.636   6.744  0.2944  0.1708  0.5785
    2PTM     OL 4635   3.898  16.600   6.740 -0.1475  0.4337 -0.7383
    2PTM     NL 4636   4.064  16.711   6.638  0.5203 -0.6527  0.4785
    2PTM     CA 4637   3.968  16.759   6.528  0.2188 -0.1483  0.1620
    2PTM    HA1 4638   3.867  16.736   6.560  1.1248 -1.5301  2.2648
    2PTM    HA2 4639   3.985  16.691   6.446  0.4128 -0.5244  0.5083
    2PTM     CB 4640   4.209  16.742   6.629  0.1056  0.4421 -0.3536
    2PTM    HB1 4641   4.227  16.820   6.552 -0.8804  0.8443 -0.1889
    2PTM    HB2 4642   4.235  16.774   6.732 -0.7046 -2.1455  0.7362
    2PTM     CG 4643   4.313  16.629   6.598 -0.1607 -0.4131  0.1624
    2PTM    CD1 4644   4.426  16.602   6.676 -0.5049 -0.2233 -0.1181
    2PTM    HD1 4645   4.444  16.660   6.766  1.2025  0.3284 -0.7764
    2PTM    CD2 4646   4.287  16.552   6.488  0.7821 -0.3633 -0.2857
    2PTM    HD2 4647   4.201  16.573   6.426  0.3555  2.0110  0.9790
    2PTM    CE1 4648   4.503  16.489   6.646  0.2154 -0.6186  0.4794
    2PTM    HE1 4649   4.579  16.459   6.717 -1.3831  0.2093  2.6628
    2PTM    CE2 4650   4.370  16.448   6.455  0.7072 -0.4916 -0.9672
    2PTM    HE2 4651   4.359  16.388   6.366 -0.2745 -1.7138 -0.0516
    2PTM     CZ 4652   4.478  16.412   6.533  0.5497  0.0144  0.6630
    2PTM     HZ 4653   4.537  16.326   6.506 -3.0250 -3.1675  1.9971
    3PTM    CLP 4654   4.047  16.364   6.864  0.1064  0.4529 -0.1251
    3PTM     OL 4655   4.080  16.352   6.747 -0.1511  0.2734 -0.1028
    3PTM     NL 4656   4.046  16.480   6.937 -0.1759 -0.5086 -0.2032
    3PTM     CA 4657   4.099  16.594   6.860  0.1994 -0.1273 -0.6344
    3PTM    HA1 4658   4.199  16.562   6.832  0.2736  0.7380 -1.3981
    3PTM    HA2 4659   4.102  16.680   6.924  1.3071  1.8387 -3.1304
    3PTM     CB 4660   4.026  16.491   7.084 -0.6593  0.3757  0.6515
    3PTM    HB1 4661   4.085  16.415   7.139 -1.1475 -1.4913 -1.2791
    3PTM    HB2 4662   4.075  16.581   7.129 -0.4994  0.5366  0.1633
    3PTM     CG 4663   3.894  16.496   7.150 -0.0541 -0.3840  0.1235
    3PTM    CD1 4664   3.801  16.600   7.113 -0.5022  0.2049 -0.1074
    3PTM    HD1 4665   3.837  16.664   7.034 -0.5939 -1.9702 -2.0595
    3PTM    CD2 4666   3.859  16.398   7.245 -0.0398  0.1248  0.1657
    3PTM    HD2 4667   3.931  16.325   7.278  1.0016  1.9585  2.1837
    3PTM    CE1 4668   3.681  16.603   7.177  0.6283  0.2738 -0.1030
    3PTM    HE1 4669   3.606  16.676   7.150 -2.4394 -2.2035  1.1544
    3PTM    CE2 4670   3.733  16.395   7.303 -0.8366 -0.3672  0.1348
    3PTM    HE2 4671   3.703  16.329   7.383 -2.1301  0.6982  0.5653
    3PTM     CZ 4672   3.648  16.511   7.276 -0.7942 -0.1688  0.0015
    3PTM     HZ 4673   3.547  16.522   7.314 -0.6177  1.9848 -0.0151
    4PTM    CLP 4674   4.033  16.068   7.108 -1.1655  0.0822  0.0169
    4PTM     OL 4675   3.913  16.039   7.093 -0.0549 -0.6761  0.2617
    4PTM     NL 4676   4.093  16.159   7.019 -0.0725 -0.2290 -0.5697
    4PTM     CA 4677   4.001  16.230   6.931 -0.5876 -0.3669  0.3766
    4PTM    HA1 4678   3.919  16.263   6.994 -0.2952 -2.3770  1.8972
    4PTM    HA2 4679   3.968  16.164   6.853 -0.0118 -0.4841  0.2312
    4PTM     CB 4680   4.236  16.197   7.034  0.6016 -0.1640  0.2901
    4PTM    HB1 4681   4.252  16.294   6.982 -1.5601  0.4971  0.7492
    4PTM    HB2 4682   4.268  16.213   7.139 -0.1625 -1.9730  0.8349
    4PTM     CG 4683   4.332  16.107   6.969  0.8031  0.9647 -0.1341
    4PTM    CD1 4684   4.428  16.032   7.041 -0.3714  0.5372  0.5364
    4PTM    HD1 4685   4.426  16.033   7.149 -1.7025 -2.6940  0.6430
    4PTM    CD2 4686   4.331  16.085   6.831  0.1796 -0.2096  0.3122
    4PTM    HD2 4687   4.261  16.133   6.764  1.2328 -0.6384 -1.1460
    4PTM    CE1 4688   4.523  15.949   6.976 -0.8854 -0.5878 -0.0138
    4PTM    HE1 4689   4.599  15.909   7.042 -1.1759  0.8036  1.2002
    4PTM    CE2 4690   4.425  16.003   6.767  0.0270  0.2181 -0.0521
    4PTM    HE2 4691   4.434  15.995   6.660 -0.2798  2.3367 -0.2909
    4PTM     CZ 4692   4.517  15.936   6.838  0.1650 -0.1665 -0.4658
    4PTM     HZ 4693   4.582  15.867   6.787  0.0140 -1.4544  1.0046
    5DIG     C5 4694   4.118  15.983   7.186 -0.5812  0.0489 -0.3812
    5DIG    H51 4695   4.163  16.041   7.269  0.1237 -0.1109 -0.6401
    5DIG    H52 4696   4.191  15.940   7.113  3.4112  2.2209  1.9648
    5DIG     O6 4697   4.060  15.867   7.252  0.2608 -0.1742  0.2494
    5DIG     C7 4698   4.154  15.780   7.302 -0.0825 -0.7098 -0.1809
    5DIG    H71 4699   4.233  15.828   7.363  0.7311 -1.7048 -0.4276
    5DIG    H72 4700   4.205  15.728   7.218 -1.9227 -0.2657 -1.6446
    5DIG     C8 4701   4.097  15.672   7.392 -0.4872  0.0453  0.0974
    5DIG     O8 4702   3.990  15.660   7.444  0.5767 -0.1991  0.5292
    5DIG     O9 4703   4.191  15.567   7.408 -0.2993  0.2345  0.8318
    5DIG     H9 4704   4.151  15.502   7.466  0.1544 -0.8862 -0.0790
    1PTV    CLP 4705   3.010  16.915   5.986 -0.1483 -1.1348  0.0190
    1PTV     OL 4706   3.100  16.834   5.966  0.3020 -0.0656 -0.0462
    1PTV     NL 4707   2.889  16.877   6.032 -0.0697  0.7583 -0.3168
    1PTV     CA 4708   2.868  16.734   6.063 -0.5020  0.3168  1.3619
    1PTV    HA1 4709   2.920  16.664   6.001 -2.1460 -0.3755  0.7121
    1PTV    HA2 4710   2.763  16.709   6.070 -0.6247  0.6303  0.7289
    1PTV     CB 4711   2.789  16.975   6.063  0.4075 -0.8466 -0.2667
    1PTV    HB1 4712   2.823  17.062   6.123 -0.7121 -0.5503 -0.0285
    1PTV    HB2 4713   2.762  17.012   5.961 -0.3624 -2.1131 -0.5446
    1PTV     CG 4714   2.646  16.931   6.109 -0.1150 -0.1787 -0.5526
    1PTV    CD1 4715   2.627  16.917   6.246  0.3574 -0.5451 -0.6299
    1PTV    HD1 4716   2.713  16.915   6.312 -0.9264  0.3065  1.1233
    1PTV    CD2 4717   2.531  16.914   6.020  0.1592  0.4770  0.6833
    1PTV    HD2 4718   2.545  16.939   5.916  1.4076 -0.8181  0.5113
    1PTV    CE1 4719   2.503  16.876   6.293 -0.0244 -0.7792 -1.0332
    1PTV    HE1 4720   2.493  16.868   6.401  0.4257 -1.1611 -1.0192
    1PTV    CE2 4721   2.408  16.880   6.073 -0.6389  0.4453 -0.2590
    1PTV    HE2 4722   2.330  16.868   6.000 -0.8615  1.2202 -0.1532
    1PTV     CZ 4723   2.394  16.858   6.211 -0.1669  0.9723  0.4617
    1PTV     HZ 4724   2.306  16.808   6.247  0.0765  0.1997  0.0120
    1PTV    CP2 4725   2.930  16.695   6.201  0.4667  0.1865 -0.0485
    1PTV    OL2 4726   3.012  16.765   6.255  0.5524  0.1016  0.0749
    1PTV     NT 4727   2.887  16.581   6.255  0.6039 -0.6486 -0.1048
    1PTV    HN1 4728   2.919  16.565   6.349 -0.6688  2.0459  0.8813
    1PTV    HN2 4729   2.816  16.538   6.199  0.0962  1.7700 -1.4382
    2PTM    CLP 4730   2.889  17.211   5.833  0.0903  0.0923 -0.1020
    2PTM     OL 4731   2.871  17.274   5.941  0.2328 -0.4434  0.6420
    2PTM     NL 4732   2.978  17.108   5.827  0.1252  0.5988  0.4464
    2PTM     CA 4733   3.044  17.061   5.958  0.2127 -0.1521  0.3453
    2PTM    HA1 4734   3.012  17.118   6.044  1.5041  0.8970  0.1633
    2PTM    HA2 4735   3.150  17.065   5.938 -0.0003 -0.1206 -0.8412
    2PTM     CB 4736   2.998  17.029   5.704  0.4373 -0.0446  0.2565
    2PTM    HB1 4737   3.003  16.921   5.731 -0.8365 -0.1555  0.1270
    2PTM    HB2 4738   2.910  17.014   5.637  1.6168 -6.0095 -0.5137
    2PTM     CG 4739   3.129  17.064   5.628  0.1325  0.4201  0.4273
    2PTM    CD1 4740   3.245  16.983   5.647 -0.0808  0.7389 -0.2848
    2PTM    HD1 4741   3.236  16.901   5.717 -0.7812 -0.1674 -1.4020
    2PTM    CD2 4742   3.132  17.155   5.519 -0.7904  0.4391 -0.1231
    2PTM    HD2 4743   3.044  17.204   5.479  0.0989  0.6313 -1.9363
    2PTM    CE1 4744   3.362  17.003   5.576 -0.2636 -0.2106  1.0967
    2PTM    HE1 4745   3.448  16.940   5.591 -0.6117 -0.7662  0.8279
    2PTM    CE2 4746   3.254  17.173   5.440 -0.7049  0.5469 -0.3791
    2PTM    HE2 4747   3.262  17.250   5.365 -2.0938 -1.3711 -2.6463
    2PTM     CZ 4748   3.364  17.100   5.474 -0.0219 -0.0327  0.5727
    2PTM     HZ 4749   3.453  17.099   5.414 -1.4691 -0.9030 -1.6849
    3PTM    CLP 4750   2.871  17.475   5.682 -0.6579 -0.2286 -0.6551
    3PTM     OL 4751   2.991  17.445   5.682  0.1501  0.1905  0.1927
    3PTM     NL 4752   2.773  17.386   5.716 -0.4988  0.7654 -0.6798
    3PTM     CA 4753   2.817  17.251   5.706 -0.8508  0.6022 -0.3529
    3PTM    HA1 4754   2.886  17.244   5.623 -3.2137  0.4452 -2.4303
    3PTM    HA2 4755   2.736  17.180   5.697 -0.1180 -0.6181  2.0009
    3PTM     CB 4756   2.630  17.412   5.726  0.1018 -0.8853  0.7157
    3PTM    HB1 4757   2.601  17.469   5.635  1.0782 -0.9727  0.3384
    3PTM    HB2 4758   2.580  17.313   5.718 -1.6419  0.0808 -1.3751
    3PTM     CG 4759   2.568  17.471   5.848  0.1063 -0.0753  0.3485
    3PTM    CD1 4760   2.487  17.587   5.831  0.3979 -0.0384 -0.3014
    3PTM    HD1 4761   2.461  17.620   5.732  0.9219 -1.6334 -1.0027
    3PTM    CD2 4762   2.577  17.416   5.979  0.0765 -0.2117  0.3961
    3PTM    HD2 4763   2.636  17.328   5.999  0.7720 -0.1316 -1.1156
    3PTM    CE1 4764   2.419  17.641   5.936  0.0516  0.1815 -0.1970
    3PTM    HE1 4765   2.378  17.740   5.925  0.2577  0.4692  1.2880
    3PTM    CE2 4766   2.496  17.469   6.083  0.4836  0.5510 -0.2714
    3PTM    HE2 4767   2.508  17.428   6.182 -0.2155  1.0829  0.0420
    3PTM     CZ 4768   2.414  17.578   6.062 -0.5048 -0.0658 -0.3749
    3PTM     HZ 4769   2.355  17.610   6.147  0.6188 -2.0687  1.2485
    4PTM    CLP 4770   2.700  17.688   5.465 -0.0290  0.4634 -0.7299
    4PTM     OL 4771   2.615  17.716   5.549  0.3892  0.5477 -0.2660
    4PTM     NL 4772   2.818  17.645   5.514  0.6814  0.1520  0.2164
    4PTM     CA 4773   2.830  17.615   5.658 -0.1171  0.6079 -0.3315
    4PTM    HA1 4774   2.747  17.636   5.723  2.5368 -0.4766  3.7472
    4PTM    HA2 4775   2.916  17.667   5.696 -0.0696  1.0886 -1.0773
    4PTM     CB 4776   2.938  17.632   5.425  0.8659  0.4218 -0.0149
    4PTM    HB1 4777   2.982  17.531   5.442 -0.7876 -0.3585 -0.1642
    4PTM    HB2 4778   2.912  17.637   5.317 -1.2466 -1.3242  0.3476
    4PTM     CG 4779   3.036  17.736   5.449 -0.2003  0.5018  0.4256
    4PTM    CD1 4780   3.138  17.730   5.542  0.1640  0.4331  0.0438
    4PTM    HD1 4781   3.141  17.645   5.608 -1.0321  1.1270  1.0390
    4PTM    CD2 4782   3.031  17.846   5.368 -0.0814 -0.3996  0.1421
    4PTM    HD2 4783   2.953  17.848   5.293  1.1993 -2.2098 -1.3382
    4PTM    CE1 4784   3.230  17.832   5.559 -0.0114 -0.8380  0.5543
    4PTM    HE1 4785   3.320  17.832   5.619 -0.4243 -1.5372  1.1980
    4PTM    CE2 4786   3.127  17.950   5.372  0.0849 -0.3450 -0.0774
    4PTM    HE2 4787   3.115  18.034   5.306  0.3940  0.5192  0.9410
    4PTM     CZ 4788   3.228  17.943   5.468  0.0149 -0.1503 -0.0410
    4PTM     HZ 4789   3.303  18.019   5.481 -0.3424  0.4782 -1.4617
    5DIG     C5 4790   2.667  17.682   5.319 -0.1293  0.9770  0.1572
    5DIG    H51 4791   2.559  17.666   5.300 -0.1332  2.9191 -1.7858
    5DIG    H52 4792   2.707  17.587   5.276 -0.4493  0.6530  0.5692
    5DIG     O6 4793   2.700  17.802   5.250 -0.4633 -0.9584 -0.1157
    5DIG     C7 4794   2.635  17.830   5.129  0.3798 -0.2521 -0.3766
    5DIG    H71 4795   2.599  17.731   5.094  2.2805 -0.9055 -0.6302
    5DIG    H72 4796   2.712  17.869   5.058  1.2381  0.3242  0.8400
    5DIG     C8 4797   2.525  17.933   5.146  0.2480  0.4366 -0.0261
    5DIG     O8 4798   2.479  17.966   5.255  0.2307 -0.4706  0.0582
    5DIG     O9 4799   2.486  17.991   5.026  0.0184  0.0614 -0.6141
    5DIG     H9 4800   2.411  18.038   5.062  1.4994  3.6740 -1.8436
    1PTV    CLP 4801   4.274  17.223   6.629  0.5551  0.3087 -0.1799
    1PTV     OL 4802   4.295  17.206   6.508 -0.1273  0.7345 -0.2289
    1PTV     NL 4803   4.264  17.349   6.683 -0.0107  0.0346  1.0337
    1PTV     CA 4804   4.273  17.471   6.598 -0.2817 -0.2329 -0.3926
    1PTV    HA1 4805   4.298  17.435   6.499  1.4347  0.0333 -0.0753
    1PTV    HA2 4806   4.350  17.534   6.639  1.7262 -3.1147  0.6445
    1PTV     CB 4807   4.248  17.372   6.831 -0.3405  0.0825  1.8554
    1PTV    HB1 4808   4.342  17.329   6.872  0.4620 -0.4416 -0.4137
    1PTV    HB2 4809   4.247  17.483   6.840 -1.2292  0.3311 -0.6366
    1PTV     CG 4810   4.125  17.334   6.899  0.1617  0.8548  0.1152
    1PTV    CD1 4811   3.995  17.367   6.854  0.1464  0.1700 -0.2241
    1PTV    HD1 4812   3.986  17.408   6.754  1.2906  1.5927  0.2282
    1PTV    CD2 4813   4.137  17.280   7.026  0.0524 -0.5765  0.0123
    1PTV    HD2 4814   4.235  17.270   7.070  0.0089  0.3448  0.3344
    1PTV    CE1 4815   3.883  17.346   6.933  0.0472  0.9000  1.0331
    1PTV    HE1 4816   3.789  17.383   6.894 -0.5880 -2.4539 -1.0074
    1PTV    CE2 4817   4.027  17.257   7.109  0.0604  0.0305  0.5823
    1PTV    HE2 4818   4.038  17.213   7.207  2.3060  2.1685  1.3850
    1PTV     CZ 4819   3.897  17.284   7.056  0.2866 -0.3170 -0.1058
    1PTV     HZ 4820   3.807  17.269   7.114 -0.1123 -3.0284 -1.3000
    1PTV    CP2 4821   4.143  17.551   6.582  0.1854  0.4068 -0.2682
    1PTV    OL2 4822   4.047  17.493   6.534 -0.5406 -0.0649  0.0586
    1PTV     NT 4823   4.136  17.679   6.613  0.5018 -0.2170 -0.0861
    1PTV    HN1 4824   4.044  17.714   6.595  0.7971  0.4805 -0.2564
    1PTV    HN2 4825   4.208  17.720   6.668 -1.2576  2.2637  0.5183
    2PTM    CLP 4826   4.342  16.991   6.913 -0.0696 -0.0382  0.2467
    2PTM     OL 4827   4.233  16.931   6.913  0.0446  0.0254  0.0057
    2PTM     NL 4828   4.376  17.069   6.807 -0.2259  0.0206 -0.0450
    2PTM     CA 4829   4.260  17.101   6.716 -0.2116 -0.8020 -0.0833
    2PTM    HA1 4830   4.167  17.112   6.769  0.1512 -0.7750  0.5541
    2PTM    HA2 4831   4.250  17.012   6.655  2.1152 -1.3105  0.1557
    2PTM     CB 4832   4.512  17.130   6.787 -0.0014 -0.0981 -0.5377
    2PTM    HB1 4833   4.507  17.178   6.687 -1.2170 -0.9532 -0.9111
    2PTM    HB2 4834   4.537  17.204   6.866 -1.2982  0.4028 -0.5725
    2PTM     CG 4835   4.628  17.038   6.760 -0.1703 -0.0816 -0.0705
    2PTM    CD1 4836   4.755  17.076   6.787 -0.8322  0.2082 -0.2479
    2PTM    HD1 4837   4.776  17.161   6.851  0.5914  0.0135 -0.4324
    2PTM    CD2 4838   4.604  16.908   6.702 -0.7571 -0.3408  0.2137
    2PTM    HD2 4839   4.505  16.873   6.679 -0.7758 -0.3690  0.3301
    2PTM    CE1 4840   4.868  17.006   6.739  0.0880 -0.3684 -0.3066
    2PTM    HE1 4841   4.967  17.046   6.754 -0.1472 -0.2662  1.0305
    2PTM    CE2 4842   4.714  16.835   6.653  0.4573 -0.2511 -0.0345
    2PTM    HE2 4843   4.694  16.744   6.599 -0.0936  1.0843 -2.2194
    2PTM     CZ 4844   4.842  16.884   6.666  0.0127  0.0328 -0.6822
    2PTM     HZ 4845   4.926  16.831   6.622  0.5750 -1.0833  1.5390
    3PTM    CLP 4846   4.383  16.753   7.116 -0.5041  0.3580 -0.1817
    3PTM     OL 4847   4.406  16.717   7.001  0.2769  0.9664  0.2381
    3PTM     NL 4848   4.386  16.889   7.142 -0.0371  0.4952  0.0360
    3PTM     CA 4849   4.437  16.979   7.034  0.3328  0.2051  0.3872
    3PTM    HA1 4850   4.524  16.931   6.991  0.3543  1.2267 -0.7597
    3PTM    HA2 4851   4.469  17.079   7.062  1.2868 -0.5205  2.0213
    3PTM     CB 4852   4.322  16.943   7.264 -0.0394  0.1026  0.1298
    3PTM    HB1 4853   4.378  16.911   7.355  0.9333 -0.3574 -0.6204
    3PTM    HB2 4854   4.330  17.053   7.258 -1.2870  0.2510  0.6778
    3PTM     CG 4855   4.181  16.914   7.301  0.2401 -0.1115 -0.9963
    3PTM    CD1 4856   4.081  16.928   7.209  0.4742 -0.3749  0.2769
    3PTM    HD1 4857   4.103  16.974   7.113 -0.0551 -1.5602 -0.4389
    3PTM    CD2 4858   4.151  16.884   7.433 -0.6144 -0.3839  0.4362
    3PTM    HD2 4859   4.231  16.884   7.505 -0.4737  0.7559  0.3001
    3PTM    CE1 4860   3.952  16.893   7.241  0.0157 -0.0099  0.3570
    3PTM    HE1 4861   3.880  16.901   7.160 -0.1202  0.3047  0.5071
    3PTM    CE2 4862   4.022  16.838   7.462 -0.4524 -0.5245  0.6114
    3PTM    HE2 4863   4.000  16.804   7.562 -1.5229 -2.2728 -0.1638
    3PTM     CZ 4864   3.920  16.840   7.365  0.2838  0.5683 -0.2449
    3PTM     HZ 4865   3.819  16.808   7.390  0.5919 -0.5663 -0.3886
    4PTM    CLP 4866   4.431  16.595   7.442  0.1680  0.5901  0.0998
    4PTM     OL 4867   4.316  16.598   7.477 -0.2177 -0.3742 -0.6691
    4PTM     NL 4868   4.467  16.615   7.309  0.3358 -0.3058 -0.0232
    4PTM     CA 4869   4.350  16.647   7.212 -0.5216  0.5229  0.0148
    4PTM    HA1 4870   4.258  16.665   7.267 -1.2997  0.6333 -1.2863
    4PTM    HA2 4871   4.342  16.562   7.146  0.1290  0.8844 -0.5403
    4PTM     CB 4872   4.602  16.596   7.247 -0.3103  0.3303  0.5263
    4PTM    HB1 4873   4.615  16.664   7.160 -3.6654  0.8028  0.2717
    4PTM    HB2 4874   4.676  16.639   7.318 -2.4211  0.8773  2.5147
    4PTM     CG 4875   4.646  16.456   7.203 -0.0205  0.3762 -0.5370
    4PTM    CD1 4876   4.736  16.381   7.275  0.5053  0.2507 -0.1388
    4PTM    HD1 4877   4.773  16.412   7.372  0.8762 -0.3937 -0.0694
    4PTM    CD2 4878   4.593  16.409   7.087 -1.0997  0.4172 -0.1305
    4PTM    HD2 4879   4.517  16.459   7.028  0.0958  0.3891 -1.7572
    4PTM    CE1 4880   4.778  16.255   7.230 -0.2956 -0.4626 -0.2526
    4PTM    HE1 4881   4.857  16.199   7.277  0.1865 -0.1811 -0.7101
    4PTM    CE2 4882   4.638  16.283   7.034 -0.1657 -0.4282 -0.1178
    4PTM    HE2 4883   4.595  16.250   6.940 -1.0576 -0.3560  0.2507
    4PTM     CZ 4884   4.730  16.208   7.109 -0.0598  0.3759 -0.1452
    4PTM     HZ 4885   4.772  16.117   7.067 -0.7733 -0.7501  1.4725
    5DIG     C5 4886   4.537  16.561   7.541  0.1208  0.6352 -0.4569
    5DIG    H51 4887   4.515  16.618   7.634  0.2097 -1.3072  0.7951
    5DIG    H52 4888   4.636  16.601   7.511  1.2393  0.8840  3.1540
    5DIG     O6 4889   4.552  16.432   7.581  0.5103  0.1912  0.1614
    5DIG     C7 4890   4.592  16.417   7.721  0.5411  0.8535 -0.6071
    5DIG    H71 4891   4.679  16.483   7.740 -0.1807  1.6665 -0.0190
    5DIG    H72 4892   4.621  16.310   7.719 -1.7977  0.1603 -0.8439
    5DIG     C8 4893   4.483  16.434   7.833 -1.3371 -0.0746  0.2465
    5DIG     O8 4894   4.367  16.453   7.817 -0.0036 -0.2097  0.0800
    5DIG     O9 4895   4.533  16.409   7.958 -0.7322  0.0086  0.0995
    5DIG     H9 4896   4.457  16.391   8.014 -1.7389  0.3632 -1.1154
    1PTV    CLP 4897   3.239  17.259   6.230  0.3996 -0.2486 -0.2343
    1PTV     OL 4898   3.332  17.182   6.214 -0.0179  0.1457  0.0992
    1PTV     NL 4899   3.122  17.229   6.291 -0.2675 -0.2897 -0.2752
    1PTV     CA 4900   3.094  17.087   6.319  0.7751  0.2407 -0.5037
    1PTV    HA1 4901   3.137  17.025   6.243 -1.8170 -4.1145  1.1912
    1PTV    HA2 4902   2.987  17.068   6.316  0.9710 -0.7282 -2.3933
    1PTV     CB 4903   3.020  17.331   6.311  0.0047  0.1090 -0.1614
    1PTV    HB1 4904   3.048  17.436   6.335 -1.8782  1.1814 -2.3128
    1PTV    HB2 4905   2.974  17.342   6.211 -0.2304  1.6595  0.0937
    1PTV     CG 4906   2.898  17.299   6.398 -0.3495 -0.1625 -0.0849
    1PTV    CD1 4907   2.911  17.312   6.538 -0.7302 -0.6472 -0.2811
    1PTV    HD1 4908   3.007  17.347   6.571 -1.6199 -0.1079  1.9140
    1PTV    CD2 4909   2.766  17.267   6.347 -0.4680 -0.1129 -0.0134
    1PTV    HD2 4910   2.744  17.260   6.242  1.1363  0.2075 -0.3967
    1PTV    CE1 4911   2.800  17.294   6.620 -0.0474  0.1152 -0.7284
    1PTV    HE1 4912   2.813  17.324   6.723  2.3114  1.8814 -1.4664
    1PTV    CE2 4913   2.656  17.244   6.433  0.1050 -0.1338 -0.3851
    1PTV    HE2 4914   2.563  17.217   6.384  0.7641 -0.7207 -1.3528
    1PTV     CZ 4915   2.676  17.255   6.569 -1.2337 -0.0546 -0.0023
    1PTV     HZ 4916   2.591  17.236   6.633 -0.7761 -2.7097 -0.0649
    1PTV    CP2 4917   3.152  17.032   6.445  0.7371 -1.3825 -0.5537
    1PTV    OL2 4918   3.223  17.095   6.524 -0.3056  0.1838  0.4077
    1PTV     NT 4919   3.100  16.911   6.481  0.0617 -0.2388  0.0082
    1PTV    HN1 4920   3.136  16.876   6.568 -1.3067  3.2572  2.1773
    1PTV    HN2 4921   3.065  16.847   6.412 -0.8872 -0.7810  0.9744
    2PTM    CLP 4922   3.096  17.552   6.087  0.2320 -0.4045 -0.5901
    2PTM     OL 4923   3.080  17.609   6.191 -0.2544  0.5063 -0.6504
    2PTM     NL 4924   3.182  17.449   6.072  0.4524 -0.2378  0.6578
    2PTM     CA 4925   3.267  17.399   6.182 -0.6210  0.2023 -0.3277
    2PTM    HA1 4926   3.259  17.458   6.271  0.6696  0.9299 -0.6770
    2PTM    HA2 4927   3.365  17.390   6.137 -0.6592  1.0688 -0.6042
    2PTM     CB 4928   3.207  17.391   5.945 -0.1013 -0.0516 -0.0759
    2PTM    HB1 4929   3.250  17.289   5.956 -2.8078 -1.2973 -0.3389
    2PTM    HB2 4930   3.110  17.366   5.898 -0.3564 -0.9612  0.8846
    2PTM     CG 4931   3.294  17.462   5.848 -0.6769  0.0165 -0.7367
    2PTM    CD1 4932   3.301  17.403   5.720  0.0467 -0.1705 -0.2992
    2PTM    HD1 4933   3.246  17.314   5.694 -1.6524  0.3173  1.4262
    2PTM    CD2 4934   3.370  17.582   5.878 -0.5501  0.0039 -0.0393
    2PTM    HD2 4935   3.360  17.633   5.972 -1.9293  1.4721 -0.9352
    2PTM    CE1 4936   3.386  17.448   5.625 -0.1739  0.6130  0.5407
    2PTM    HE1 4937   3.401  17.399   5.530  1.0489  2.0166 -0.0307
    2PTM    CE2 4938   3.445  17.634   5.775 -0.4500 -0.2369 -0.3035
    2PTM    HE2 4939   3.492  17.730   5.794 -0.6509 -0.5199  1.8680
    2PTM     CZ 4940   3.468  17.563   5.653  0.1802  0.0968 -0.2898
    2PTM     HZ 4941   3.530  17.619   5.585  2.3145 -3.4455 -1.4939
    3PTM    CLP 4942   3.013  17.843   5.994 -0.7179  0.0662  0.0209
    3PTM     OL 4943   3.132  17.835   5.987  0.6842 -0.0803 -0.2417
    3PTM     NL 4944   2.941  17.726   6.006  0.7622 -0.2295  0.5128
    3PTM     CA 4945   3.010  17.598   5.974 -0.7352  0.3390  0.4682
    3PTM    HA1 4946   3.080  17.620   5.894  0.3903 -1.7417  0.8128
    3PTM    HA2 4947   2.944  17.517   5.950  1.7040 -1.8327  0.6292
    3PTM     CB 4948   2.799  17.714   6.020  0.0459  0.1185 -0.1009
    3PTM    HB1 4949   2.744  17.774   5.944  1.2424 -0.1129 -1.1810
    3PTM    HB2 4950   2.765  17.611   5.997 -0.5382 -0.1243  1.6795
    3PTM     CG 4951   2.744  17.721   6.167  0.0259 -0.5267  0.1540
    3PTM    CD1 4952   2.657  17.828   6.206 -0.4276  0.3027  0.7505
    3PTM    HD1 4953   2.623  17.891   6.126  0.9655  0.0812 -0.0459
    3PTM    CD2 4954   2.763  17.614   6.259 -0.0619 -0.2273  0.5042
    3PTM    HD2 4955   2.829  17.534   6.229 -1.7751 -2.2906  1.8422
    3PTM    CE1 4956   2.598  17.832   6.331  0.5832 -0.5767 -0.4541
    3PTM    HE1 4957   2.528  17.914   6.343  0.5441 -0.0378 -3.6879
    3PTM    CE2 4958   2.708  17.624   6.386  0.0656  0.0916 -0.9641
    3PTM    HE2 4959   2.731  17.555   6.466 -0.5996  0.4055 -0.4962
    3PTM     CZ 4960   2.629  17.734   6.421 -0.5111  0.0876 -0.5050
    3PTM     HZ 4961   2.576  17.732   6.515 -1.1699 -2.0460 -0.8625
    4PTM    CLP 4962   2.774  18.048   5.841 -0.3982  0.0849  0.1345
    4PTM     OL 4963   2.688  18.030   5.929  0.6010  0.1146 -0.0042
    4PTM     NL 4964   2.909  18.022   5.870  0.2181 -0.3395 -1.0832
    4PTM     CA 4965   2.946  17.969   6.004  0.0366 -0.2487 -0.3706
    4PTM    HA1 4966   2.872  17.961   6.082  1.4736 -0.4703  1.0136
    4PTM    HA2 4967   3.018  18.040   6.042 -2.6355  1.0977  2.6710
    4PTM     CB 4968   3.019  18.035   5.770  0.4318 -0.0832  0.1269
    4PTM    HB1 4969   3.084  17.945   5.771 -0.5083 -0.7839  1.5448
    4PTM    HB2 4970   2.993  18.047   5.663 -3.0023  1.1692  0.9715
    4PTM     CG 4971   3.107  18.156   5.797 -0.5193  0.4875 -0.2685
    4PTM    CD1 4972   3.090  18.280   5.741  0.1747 -0.5399  0.3930
    4PTM    HD1 4973   3.003  18.281   5.677  1.5879 -0.8228 -1.6146
    4PTM    CD2 4974   3.223  18.144   5.888  0.1194  0.1821  0.1672
    4PTM    HD2 4975   3.227  18.055   5.948 -2.1807  0.2806  0.5673
    4PTM    CE1 4976   3.176  18.389   5.766 -0.1299  0.0759  0.4196
    4PTM    HE1 4977   3.167  18.485   5.718 -0.0317 -0.3946 -0.5834
    4PTM    CE2 4978   3.310  18.254   5.917  0.1962  0.3014 -0.1166
    4PTM    HE2 4979   3.388  18.243   5.990  1.4411 -0.6577 -1.5139
    4PTM     CZ 4980   3.292  18.373   5.845 -0.5729  0.0107  0.8696
    4PTM     HZ 4981   3.360  18.456   5.859 -0.0505 -0.3915  0.7430
    5DIG     C5 4982   2.728  18.064   5.700  0.2276 -0.0275  0.5519
    5DIG    H51 4983   2.618  18.077   5.694  0.3308  0.5304 -0.5516
    5DIG    H52 4984   2.736  17.964   5.652  0.0401 -0.0221  0.5098
    5DIG     O6 4985   2.789  18.169   5.624  0.3465 -0.3582 -0.2015
    5DIG     C7 4986   2.796  18.138   5.482  0.4853 -1.2715 -0.2447
    5DIG    H71 4987   2.691  18.119   5.448  0.5168  0.5425 -1.5362
    5DIG    H72 4988   2.862  18.053   5.455  0.2732 -1.2795 -0.7500
    5DIG     C8 4989   2.844  18.262   5.396 -0.2225  0.7798 -0.0686
    5DIG     O8 4990   2.893  18.361   5.436  0.6195 -0.0628 -0.4400
    5DIG     O9 4991   2.800  18.251   5.263 -0.0956 -0.4758  0.3340
    5DIG     H9 4992   2.832  18.332   5.223  0.4334 -0.0774  1.5157
    1PTV    CLP 4993   4.516  17.693   6.975  0.3482 -0.3197 -0.0339
    1PTV     OL 4994   4.578  17.786   6.921 -0.5579  0.2589 -0.0149
    1PTV     NL 4995   4.406  17.721   7.053 -0.2436  0.7726  0.3928
    1PTV     CA 4996   4.352  17.858   7.060  0.4003  0.4924  0.3369
    1PTV    HA1 4997   4.431  17.932   7.065  0.8990  0.1147 -1.5106
    1PTV    HA2 4998   4.275  17.863   7.136  0.1322 -2.5606  0.3626
    1PTV     CB 4999   4.347  17.612   7.137  0.0033 -0.0366  0.0403
    1PTV    HB1 5000   4.325  17.530   7.065  1.0987  0.0991 -0.4802
    1PTV    HB2 5001   4.423  17.565   7.204  3.5152  2.3498 -1.9479
    1PTV     CG 5002   4.216  17.636   7.212 -0.4487  0.3760  0.3357
    1PTV    CD1 5003   4.220  17.664   7.352  0.1315  0.3565  0.4870
    1PTV    HD1 5004   4.316  17.668   7.402 -0.5243  0.2285  1.8162
    1PTV    CD2 5005   4.095  17.616   7.156  0.1392 -0.3737 -0.5272
    1PTV    HD2 5006   4.090  17.604   7.048  0.0389 -1.5793 -0.4065
    1PTV    CE1 5007   4.110  17.691   7.428 -0.2422  0.0164  0.9111
    1PTV    HE1 5008   4.117  17.730   7.528  1.6794  1.1333  0.4081
    1PTV    CE2 5009   3.975  17.649   7.228 -0.6248  0.2587 -0.1324
    1PTV    HE2 5010   3.878  17.637   7.181 -0.7376 -1.6152  0.5018
    1PTV     CZ 5011   3.983  17.681   7.364  0.4324 -0.2057 -0.2496
    1PTV     HZ 5012   3.895  17.701   7.423 -0.0356 -0.3094 -0.9109
    1PTV    CP2 5013   4.277  17.902   6.932 -0.5306  0.3797  0.3061
    1PTV    OL2 5014   4.242  17.818   6.847 -0.0961  0.2658  0.1788
    1PTV     NT 5015   4.255  18.038   6.921 -0.5523  0.1286 -0.3535
    1PTV    HN1 5016   4.191  18.072   6.853 -2.2106 -0.7403  0.6973
    1PTV    HN2 5017   4.301  18.090   6.993  0.6813 -1.5416  0.1465
    2PTM    CLP 5018   4.644  17.384   7.119  0.3756  0.0620 -0.1431
    2PTM     OL 5019   4.546  17.319   7.091  0.6883 -0.6895  0.0233
    2PTM     NL 5020   4.664  17.501   7.053 -0.4447  0.2746  0.0546
    2PTM     CA 5021   4.574  17.560   6.949  0.1603 -0.6363 -0.5231
    2PTM    HA1 5022   4.489  17.493   6.945 -0.5448  0.0710  1.2870
    2PTM    HA2 5023   4.632  17.560   6.858 -0.7677 -1.5435 -1.1356
    2PTM     CB 5024   4.776  17.580   7.082 -0.6187 -0.4443  0.3614
    2PTM    HB1 5025   4.772  17.672   7.020 -2.7497 -1.3516 -0.9663
    2PTM    HB2 5026   4.778  17.617   7.187  0.3477  0.4538  0.0470
    2PTM     CG 5027   4.919  17.525   7.046 -0.2253 -0.2590  1.1289
    2PTM    CD1 5028   5.031  17.529   7.140  0.6036  0.1873 -0.6673
    2PTM    HD1 5029   5.010  17.570   7.237  0.5415  0.6926 -0.8906
    2PTM    CD2 5030   4.945  17.483   6.915  0.7897  0.3462  0.3583
    2PTM    HD2 5031   4.871  17.490   6.836 -1.5369  0.5975  2.4224
    2PTM    CE1 5032   5.153  17.486   7.104  0.2282 -0.6178  0.0495
    2PTM    HE1 5033   5.244  17.492   7.163  1.0397 -2.1772 -0.9524
    2PTM    CE2 5034   5.071  17.429   6.884 -0.2736 -0.4168  0.4057
    2PTM    HE2 5035   5.094  17.383   6.789  0.7535 -0.6152  0.7303
    2PTM     CZ 5036   5.177  17.433   6.974 -0.0497  0.1401 -0.2484
    2PTM     HZ 5037   5.280  17.417   6.943  1.1201  1.1767  2.6880
    3PTM    CLP 5038   4.699  17.121   7.248  0.2841 -0.4481 -0.0325
    3PTM     OL 5039   4.743  17.110   7.135  0.1716  0.7991 -0.0595
    3PTM     NL 5040   4.681  17.236   7.310 -0.8187 -0.4166  0.0308
    3PTM     CA 5041   4.732  17.347   7.236  0.0244 -0.3702 -0.2518
    3PTM    HA1 5042   4.824  17.310   7.194 -0.0030 -0.0069 -0.6377
    3PTM    HA2 5043   4.753  17.423   7.310 -2.1821  0.6650 -0.5792
    3PTM     CB 5044   4.628  17.267   7.443 -0.4342 -0.1259 -0.1110
    3PTM    HB1 5045   4.683  17.201   7.513  0.1000 -1.3152 -1.5809
    3PTM    HB2 5046   4.657  17.369   7.478  0.3733  0.0428 -1.1888
    3PTM     CG 5047   4.477  17.248   7.462 -0.2210 -0.5230 -0.1098
    3PTM    CD1 5048   4.425  17.161   7.556 -0.0026 -0.2945 -0.4573
    3PTM    HD1 5049   4.492  17.109   7.624  0.3465  1.2016  0.3740
    3PTM    CD2 5050   4.389  17.333   7.387  0.0286  0.7467 -0.2100
    3PTM    HD2 5051   4.422  17.394   7.304 -1.6662  2.6512  0.4470
    3PTM    CE1 5052   4.286  17.145   7.568 -0.1026  0.2106 -0.6555
    3PTM    HE1 5053   4.239  17.080   7.640 -1.0004 -0.3676 -1.7276
    3PTM    CE2 5054   4.252  17.329   7.407  0.1398  0.4601 -0.7803
    3PTM    HE2 5055   4.183  17.380   7.342 -0.3735  1.2145  0.3153
    3PTM     CZ 5056   4.201  17.239   7.501  0.0655 -0.2009  0.8467
    3PTM     HZ 5057   4.094  17.223   7.508  0.1205 -0.3833  1.2601
    4PTM    CLP 5058   4.718  16.931   7.551 -0.0828 -0.1682 -0.1720
    4PTM     OL 5059   4.597  16.900   7.569 -0.2080  0.2205  0.6158
    4PTM     NL 5060   4.766  16.965   7.433 -0.5210 -0.6481  0.3154
    4PTM     CA 5061   4.673  16.996   7.324  0.0529  0.9761 -0.0421
    4PTM    HA1 5062   4.575  17.016   7.365 -0.0866  1.9298 -0.8173
    4PTM    HA2 5063   4.672  16.917   7.250  3.0347 -0.7302  1.5524
    4PTM     CB 5064   4.908  16.961   7.398  0.8026 -0.3784  0.5108
    4PTM    HB1 5065   4.931  17.044   7.328 -1.2473  0.1333  0.4034
    4PTM    HB2 5066   4.972  16.972   7.489  0.6123 -1.3190  0.7676
    4PTM     CG 5067   4.959  16.831   7.330  0.3646  0.1048  1.1426
    4PTM    CD1 5068   4.982  16.834   7.190  0.2259 -0.1078 -0.2922
    4PTM    HD1 5069   4.980  16.927   7.134 -0.6148  0.5627  0.8060
    4PTM    CD2 5070   4.959  16.711   7.399  0.0092 -0.0987  0.3833
    4PTM    HD2 5071   4.922  16.728   7.499 -2.2096  1.8242 -0.6606
    4PTM    CE1 5072   5.008  16.711   7.124 -0.1246 -0.3397 -0.0523
    4PTM    HE1 5073   5.014  16.698   7.017  2.1110 -3.7452  0.3188
    4PTM    CE2 5074   4.992  16.591   7.335  0.0611 -0.2929 -0.7532
    4PTM    HE2 5075   4.986  16.499   7.391 -1.0910  1.1707  1.6654
    4PTM     CZ 5076   5.008  16.590   7.193  0.2684 -0.2619 -0.1832
    4PTM     HZ 5077   5.028  16.496   7.144 -2.9528 -1.4234  0.5067
    5DIG     C5 5078   4.806  16.945   7.668 -0.3590 -0.8162 -0.0996
    5DIG    H51 5079   4.867  17.038   7.676 -0.8431 -0.4176 -0.9506
    5DIG    H52 5080   4.881  16.863   7.662  0.3439 -0.1689 -0.4655
    5DIG     O6 5081   4.733  16.930   7.788  0.0155 -0.6262  0.8492
    5DIG     C7 5082   4.817  16.956   7.897  1.0524 -0.8195 -0.1669
    5DIG    H71 5083   4.837  17.065   7.908 -1.6289 -0.3040  0.0849
    5DIG    H72 5084   4.911  16.900   7.879  1.8944 -0.4091  2.4368
    5DIG     C8 5085   4.758  16.906   8.028  0.6628 -0.4629  0.4123
    5DIG     O8 5086   4.645  16.861   8.041 -0.1798  0.0688  0.0402
    5DIG     O9 5087   4.835  16.916   8.144  0.6987 -0.3982 -0.0055
    5DIG     H9 5088   4.803  16.861   8.217 -0.9978  1.6373  0.8863
    1PTV    CLP 5089   3.490  17.587   6.547  0.1398  0.7634  0.4388
    1PTV     OL 5090   3.602  17.551   6.521  0.6472 -0.5071  0.1635
    1PTV     NL 5091   3.393  17.495   6.579 -0.2075  0.3424  0.0192
    1PTV     CA 5092   3.423  17.356   6.573  0.5394  0.4507  0.1167
    1PTV    HA1 5093   3.485  17.343   6.485 -0.8975 -2.3048 -0.6038
    1PTV    HA2 5094   3.330  17.302   6.574 -0.1700  1.6243  1.1425
    1PTV     CB 5095   3.259  17.538   6.612 -0.8950  0.2127 -0.4657
    1PTV    HB1 5096   3.227  17.629   6.557 -1.2882  1.7223  2.1473
    1PTV    HB2 5097   3.188  17.457   6.584 -0.5262 -0.8318  1.4591
    1PTV     CG 5098   3.239  17.573   6.753  0.1857  0.0201 -0.8378
    1PTV    CD1 5099   3.253  17.475   6.854 -0.1625 -0.0613  0.0794
    1PTV    HD1 5100   3.270  17.373   6.820  0.0791  0.5797 -1.8625
    1PTV    CD2 5101   3.208  17.702   6.805 -0.1405 -0.8819  0.0426
    1PTV    HD2 5102   3.183  17.775   6.730  1.3536  0.9045  1.2072
    1PTV    CE1 5103   3.261  17.510   6.988 -0.0944  0.2095 -0.6015
    1PTV    HE1 5104   3.277  17.434   7.062  1.7431  0.2253 -0.9524
    1PTV    CE2 5105   3.213  17.736   6.937 -0.5725 -0.4785  0.1117
    1PTV    HE2 5106   3.194  17.837   6.971 -3.1004 -0.8098 -0.1497
    1PTV     CZ 5107   3.253  17.640   7.030  0.0656  0.0933 -0.0747
    1PTV     HZ 5108   3.268  17.668   7.133  0.1445 -0.2944  0.0212
    1PTV    CP2 5109   3.493  17.305   6.703 -0.0452 -0.2434  0.8310
    1PTV    OL2 5110   3.534  17.376   6.792  0.5125 -0.0398  0.3181
    1PTV     NT 5111   3.510  17.171   6.704 -0.4378  0.0927 -0.3164
    1PTV    HN1 5112   3.564  17.130   6.778  1.3546  1.4022 -0.8279
    1PTV    HN2 5113   3.465  17.101   6.649 -1.2423 -1.6505  2.3213
    2PTM    CLP 5114   3.270  17.877   6.440  0.0458  0.3421 -0.0346
    2PTM     OL 5115   3.263  17.947   6.542  0.3576  0.7601  0.4783
    2PTM     NL 5116   3.369  17.778   6.423  0.6107  0.3931  0.2203
    2PTM     CA 5117   3.458  17.740   6.531 -0.1630  0.1851  0.0106
    2PTM    HA1 5118   3.423  17.781   6.625 -0.2443 -0.5147  0.2918
    2PTM    HA2 5119   3.558  17.779   6.513 -0.4155  2.0432  2.0648
    2PTM     CB 5120   3.403  17.708   6.298  0.2549  0.2687 -0.3459
    2PTM    HB1 5121   3.444  17.606   6.316 -0.0593 -0.2720 -2.4152
    2PTM    HB2 5122   3.312  17.692   6.237 -0.4396  2.2571  0.0969
    2PTM     CG 5123   3.504  17.786   6.213 -0.0821  0.1943  0.3444
    2PTM    CD1 5124   3.461  17.860   6.105 -0.5826  0.5105 -0.3665
    2PTM    HD1 5125   3.356  17.866   6.081 -0.5405 -1.3986 -1.2496
    2PTM    CD2 5126   3.640  17.790   6.253  0.4932  0.5070 -0.5864
    2PTM    HD2 5127   3.684  17.729   6.331  0.7525  1.6497  0.1789
    2PTM    CE1 5128   3.559  17.922   6.032  0.2573 -1.3875  0.8252
    2PTM    HE1 5129   3.524  17.975   5.945 -0.3531 -1.1222  1.2259
    2PTM    CE2 5130   3.734  17.860   6.184  0.3398 -0.4158 -0.2039
    2PTM    HE2 5131   3.837  17.875   6.213 -0.2636  0.7564  1.5531
    2PTM     CZ 5132   3.690  17.923   6.069  0.4135 -0.1439 -0.1120
    2PTM     HZ 5133   3.760  17.978   6.008 -0.3389  1.6016  0.5654
    3PTM    CLP 5134   3.109  18.111   6.304 -0.1577 -0.1649  0.2357
    3PTM     OL 5135   3.202  18.116   6.225  0.4103  0.2292 -0.1394
    3PTM     NL 5136   3.065  17.993   6.356  0.9433 -0.0116  0.2869
    3PTM     CA 5137   3.155  17.878   6.342  0.1812 -0.6896  0.1369
    3PTM    HA1 5138   3.184  17.872   6.238 -2.8917 -2.4330 -0.7342
    3PTM    HA2 5139   3.099  17.790   6.372 -1.7520  0.7643  0.9878
    3PTM     CB 5140   2.930  17.965   6.395  0.5180 -0.0059 -0.2949
    3PTM    HB1 5141   2.860  18.026   6.333  1.1292  1.3708  0.3235
    3PTM    HB2 5142   2.902  17.861   6.368 -0.5177  0.2555 -0.2793
    3PTM     CG 5143   2.888  17.982   6.534  0.2783 -0.3519 -0.1742
    3PTM    CD1 5144   2.920  17.877   6.627  0.2847 -0.0816  1.2623
    3PTM    HD1 5145   2.962  17.786   6.588 -1.4056 -0.0653 -0.7606
    3PTM    CD2 5146   2.815  18.091   6.583  0.2558 -0.0536 -0.6143
    3PTM    HD2 5147   2.780  18.165   6.512 -0.9244 -0.0338 -0.0451
    3PTM    CE1 5148   2.877  17.881   6.763  0.7836 -0.0254  0.1694
    3PTM    HE1 5149   2.890  17.799   6.832 -2.1575 -0.8170 -0.0808
    3PTM    CE2 5150   2.765  18.095   6.714 -0.2614 -0.0507  0.7108
    3PTM    HE2 5151   2.713  18.186   6.740  0.8912  0.4945  1.1572
    3PTM     CZ 5152   2.801  17.993   6.808  0.4640  0.1269 -0.4836
    3PTM     HZ 5153   2.775  18.003   6.912  1.2426 -0.6029 -0.2099
    4PTM    CLP 5154   2.856  18.313   6.196 -0.6031 -0.2050  0.5144
    4PTM     OL 5155   2.777  18.276   6.282  0.1473  0.0866 -0.0549
    4PTM     NL 5156   2.992  18.323   6.227  0.0979 -0.0095  0.9507
    4PTM     CA 5157   3.042  18.242   6.338  0.3315  0.4810 -0.9092
    4PTM    HA1 5158   2.967  18.221   6.413  2.1913 -0.0360  0.8668
    4PTM    HA2 5159   3.115  18.305   6.388 -1.1479 -0.7367  3.1814
    4PTM     CB 5160   3.089  18.402   6.149 -0.0631 -0.3495  0.7493
    4PTM    HB1 5161   3.192  18.381   6.184 -0.0098  0.6811  1.2478
    4PTM    HB2 5162   3.070  18.380   6.042 -0.2001 -1.0988  0.9239
    4PTM     CG 5163   3.089  18.553   6.155 -0.0107 -0.2776  0.6403
    4PTM    CD1 5164   3.119  18.604   6.283  0.9611 -0.0043  0.8695
    4PTM    HD1 5165   3.137  18.531   6.361 -1.0011 -1.4403  0.0790
    4PTM    CD2 5166   3.054  18.640   6.051  0.3587  0.6627 -0.2525
    4PTM    HD2 5167   3.031  18.607   5.950 -0.5874  1.8087 -0.4405
    4PTM    CE1 5168   3.114  18.743   6.307  0.2809  0.0386  0.4376
    4PTM    HE1 5169   3.124  18.779   6.408  1.4701  1.8161 -0.2675
    4PTM    CE2 5170   3.053  18.779   6.075  0.1068 -0.2916 -0.9212
    4PTM    HE2 5171   3.031  18.849   5.996  1.1244  0.9977 -0.1046
    4PTM     CZ 5172   3.091  18.827   6.198 -0.2963 -0.4166  0.2483
    4PTM     HZ 5173   3.087  18.935   6.206  1.2242 -0.1100 -2.1763
    5DIG     C5 5174   2.813  18.367   6.059  0.2129  0.1471  0.2331
    5DIG    H51 5175   2.868  18.308   5.982  0.8276  2.6848 -1.4061
    5DIG    H52 5176   2.843  18.473   6.048  1.5001 -0.4056 -2.7861
    5DIG     O6 5177   2.671  18.350   6.056  0.6071 -1.0532 -0.1116
    5DIG     C7 5178   2.616  18.364   5.925 -0.0400  0.2024  0.1261
    5DIG    H71 5179   2.664  18.283   5.867  0.4036  0.9151 -0.5127
    5DIG    H72 5180   2.645  18.460   5.879  1.1892 -0.1419  0.1499
    5DIG     C8 5181   2.464  18.346   5.917  0.1898  0.5715  0.1385
    5DIG     O8 5182   2.377  18.350   6.004  0.5696  0.6159  0.0785
    5DIG     O9 5183   2.420  18.300   5.789 -0.6608 -0.7920 -0.9893
    5DIG     H9 5184   2.325  18.285   5.791 -0.4346 -2.3400 -0.6183
    1PTV    CLP 5185   4.598  18.040   7.224 -0.4444 -0.1293  0.2172
    1PTV     OL 5186   4.626  18.117   7.134  0.3437  0.3830  0.7726
    1PTV     NL 5187   4.524  18.086   7.325 -0.1186  0.0951  0.5012
    1PTV     CA 5188   4.491  18.228   7.315 -0.6307  0.1974 -0.0801
    1PTV    HA1 5189   4.579  18.281   7.281 -0.7364 -0.6971 -1.8544
    1PTV    HA2 5190   4.444  18.261   7.407 -0.7182 -2.3784  0.8829
    1PTV     CB 5191   4.490  18.009   7.444 -0.5202 -0.9690 -0.2147
    1PTV    HB1 5192   4.474  17.901   7.423 -1.0526 -1.4981  2.5608
    1PTV    HB2 5193   4.565  18.020   7.525 -1.2317  1.6371  0.1892
    1PTV     CG 5194   4.356  18.051   7.514  0.8018  0.1494  0.3099
    1PTV    CD1 5195   4.242  18.023   7.449  0.6468 -0.3257  0.4276
    1PTV    HD1 5196   4.240  17.977   7.351 -4.5837 -1.9585  0.9828
    1PTV    CD2 5197   4.352  18.092   7.645 -0.2531  0.3563  0.3745
    1PTV    HD2 5198   4.442  18.110   7.703  0.1402  0.6664 -0.3214
    1PTV    CE1 5199   4.117  18.029   7.511  0.0359  0.1624 -0.4405
    1PTV    HE1 5200   4.027  17.994   7.463 -0.0491  2.1453 -1.8205
    1PTV    CE2 5201   4.225  18.109   7.712  0.2879 -0.3704 -0.3242
    1PTV    HE2 5202   4.234  18.143   7.814 -0.5603 -1.4567  0.1406
    1PTV     CZ 5203   4.110  18.070   7.643 -0.8210 -0.7862 -0.2687
    1PTV     HZ 5204   4.015  18.066   7.694 -1.2329 -2.7726 -1.1240
    1PTV    CP2 5205   4.382  18.244   7.218 -0.5721 -0.4487  0.3676
    1PTV    OL2 5206   4.321  18.147   7.172  0.1807 -0.5162  0.0587
    1PTV     NT 5207   4.372  18.369   7.172 -0.0608  0.5581 -0.2526
    1PTV    HN1 5208   4.315  18.373   7.091 -0.1355 -0.7460 -0.2908
    1PTV    HN2 5209   4.405  18.443   7.231  0.5720  0.2481 -0.2155
    2PTM    CLP 5210   4.737  17.772   7.429 -0.1437  0.7929 -0.6099
    2PTM     OL 5211   4.635  17.701   7.424  0.0090 -0.4251  1.0611
    2PTM     NL 5212   4.756  17.874   7.334 -0.5651  0.0773 -0.4063
    2PTM     CA 5213   4.650  17.897   7.231 -0.0526 -0.3528  0.4295
    2PTM    HA1 5214   4.562  17.837   7.253 -1.4379  0.2898 -2.7766
    2PTM    HA2 5215   4.689  17.878   7.133 -0.2240  1.5382 -0.0300
    2PTM     CB 5216   4.872  17.958   7.326  0.0957 -0.1785  0.9192
    2PTM    HB1 5217   4.841  18.052   7.276  0.1706  0.2077  1.5910
    2PTM    HB2 5218   4.920  17.997   7.418  0.0621  1.0101  0.4406
    2PTM     CG 5219   4.990  17.916   7.239 -0.0208  0.8915 -0.1675
    2PTM    CD1 5220   5.099  17.852   7.301 -0.1236 -0.1426 -0.8230
    2PTM    HD1 5221   5.093  17.845   7.409 -1.1688  2.3480 -0.6679
    2PTM    CD2 5222   5.001  17.953   7.107  0.0491 -0.0364 -0.6247
    2PTM    HD2 5223   4.931  18.020   7.059  0.0338  1.1842  1.0159
    2PTM    CE1 5224   5.221  17.835   7.237 -0.5985 -0.1871  0.0300
    2PTM    HE1 5225   5.311  17.801   7.286  0.5213  1.7123 -0.6200
    2PTM    CE2 5226   5.115  17.917   7.037 -0.2355  0.4076 -0.0635
    2PTM    HE2 5227   5.129  17.935   6.931  2.9273  1.3723  0.4239
    2PTM     CZ 5228   5.223  17.859   7.100  0.1482 -0.4486  0.6304
    2PTM     HZ 5229   5.311  17.843   7.039 -0.1258  1.0995 -0.2220
    3PTM    CLP 5230   4.864  17.517   7.586 -0.2831  0.6927 -0.5037
    3PTM     OL 5231   4.916  17.513   7.471  0.0764 -0.4250 -0.4782
    3PTM     NL 5232   4.810  17.631   7.632 -0.2975  0.0478 -0.0221
    3PTM     CA 5233   4.827  17.752   7.544 -0.1421 -0.5279 -0.1123
    3PTM    HA1 5234   4.923  17.747   7.495  0.6273 -1.9275  1.4152
    3PTM    HA2 5235   4.822  17.841   7.605  0.0290 -2.0607  2.3195
    3PTM     CB 5236   4.731  17.647   7.747 -0.0386  0.1054 -0.6853
    3PTM    HB1 5237   4.767  17.576   7.824  0.5962  0.1798 -0.9121
    3PTM    HB2 5238   4.744  17.741   7.804  1.2137 -1.5290  1.8826
    3PTM     CG 5239   4.581  17.626   7.744  0.3695  0.1742  0.5124
    3PTM    CD1 5240   4.501  17.739   7.715 -0.2841 -0.5540  0.2133
    3PTM    HD1 5241   4.544  17.838   7.706 -0.1803 -0.6195 -0.0069
    3PTM    CD2 5242   4.520  17.495   7.761  0.1764  0.1983  0.7305
    3PTM    HD2 5243   4.588  17.416   7.789  2.8017  1.1179 -2.4237
    3PTM    CE1 5244   4.365  17.716   7.698  0.4168  0.0669 -0.1739
    3PTM    HE1 5245   4.294  17.795   7.678  0.2360  0.4135  1.6651
    3PTM    CE2 5246   4.382  17.477   7.737 -0.6273  1.2461  0.0601
    3PTM    HE2 5247   4.330  17.384   7.748 -0.0387  0.5082 -2.7024
    3PTM     CZ 5248   4.309  17.586   7.702  0.5351 -0.2215  0.0572
    3PTM     HZ 5249   4.202  17.576   7.695  0.1088  2.7183  0.9416
    4PTM    CLP 5250   4.932  17.351   7.913 -0.0535 -0.1428 -0.5252
    4PTM     OL 5251   4.816  17.334   7.950  0.2466  0.5882  0.3756
    4PTM     NL 5252   4.966  17.385   7.782 -0.2288 -0.1656  0.9915
    4PTM     CA 5253   4.870  17.396   7.677 -0.2960 -0.7078  0.2941
    4PTM    HA1 5254   4.777  17.397   7.732 -0.3478  0.1570  0.2162
    4PTM    HA2 5255   4.878  17.310   7.612  1.2591 -1.0270  0.8596
    4PTM     CB 5256   5.108  17.402   7.738 -0.1655 -0.1453 -0.3242
    4PTM    HB1 5257   5.146  17.500   7.702  3.8586 -1.5496 -0.4022
    4PTM    HB2 5258   5.183  17.373   7.815  1.0578 -1.4065 -1.9311
    4PTM     CG 5259   5.150  17.309   7.631  0.3803 -0.0289 -0.2363
    4PTM    CD1 5260   5.208  17.355   7.508  0.0515 -0.2092 -0.2876
    4PTM    HD1 5261   5.201  17.461   7.488 -0.3884 -0.2253 -0.2246
    4PTM    CD2 5262   5.145  17.171   7.646  0.1458  0.2887 -0.9728
    4PTM    HD2 5263   5.100  17.130   7.736 -1.2952  1.3756 -1.1667
    4PTM    CE1 5264   5.260  17.267   7.411 -1.0214  0.0352 -0.8661
    4PTM    HE1 5265   5.310  17.309   7.324  2.1952 -2.8681 -0.6302
    4PTM    CE2 5266   5.201  17.084   7.554  0.2012  0.5229  0.3328
    4PTM    HE2 5267   5.200  16.978   7.570  1.8976 -0.1808 -3.1039
    4PTM     CZ 5268   5.267  17.130   7.434  1.5909 -0.6540  0.1094
    4PTM     HZ 5269   5.309  17.058   7.366  0.7144  1.6612 -3.1407
    5DIG     C5 5270   5.038  17.335   8.017  0.4037 -0.2070  0.5902
    5DIG    H51 5271   4.995  17.318   8.118 -0.0752  0.4198  0.4987
    5DIG    H52 5272   5.101  17.427   8.018 -2.9382  2.2863  0.0749
    5DIG     O6 5273   5.114  17.222   7.979  0.0835  0.8008  0.1601
    5DIG     C7 5274   5.209  17.191   8.085  0.1832  0.5002 -0.1818
    5DIG    H71 5275   5.187  17.093   8.132 -2.4405  1.1468  0.0927
    5DIG    H72 5276   5.203  17.263   8.170 -0.5475  0.0515  0.1498
    5DIG     C8 5277   5.356  17.212   8.048  0.7603  0.2607 -0.5674
    5DIG     O8 5278   5.403  17.273   7.954  0.3073  0.8241 -0.0762
    5DIG     O9 5279   5.436  17.154   8.149  0.5313 -0.6949  0.3961
    5DIG     H9 5280   5.526  17.169   8.122 -0.1567  0.7738 -1.2237
    1PTV    CLP 5281   3.791  18.147   7.001 -0.3520  0.0277  0.0027
    1PTV     OL 5282   3.878  18.224   6.957  0.0613 -0.4547  0.3236
    1PTV     NL 5283   3.828  18.052   7.091  0.7403  0.1153  0.4454
    1PTV     CA 5284   3.963  18.076   7.151 -0.0026 -0.0577  0.4393
    1PTV    HA1 5285   4.036  18.098   7.075  0.6143 -3.1274 -0.0102
    1PTV    HA2 5286   3.989  17.991   7.213  0.3297 -0.5165 -0.3134
    1PTV     CB 5287   3.746  17.931   7.117 -0.1221  0.0774 -0.5871
    1PTV    HB1 5288   3.783  17.875   7.206 -1.1687 -0.3999 -0.4340
    1PTV    HB2 5289   3.642  17.965   7.140  0.4918  2.3997 -1.0369
    1PTV     CG 5290   3.748  17.832   7.006 -0.3591  0.2651 -0.1459
    1PTV    CD1 5291   3.621  17.780   6.968 -0.3500 -0.2250  0.0184
    1PTV    HD1 5292   3.528  17.823   7.002 -0.1660  1.6990 -1.7135
    1PTV    CD2 5293   3.869  17.780   6.959 -0.1322 -0.2781  0.5527
    1PTV    HD2 5294   3.964  17.818   6.993  0.6093 -0.4368 -1.2282
    1PTV    CE1 5295   3.627  17.699   6.857  0.2124  0.8783  0.3011
    1PTV    HE1 5296   3.533  17.684   6.805  0.9909 -2.6284 -0.3500
    1PTV    CE2 5297   3.863  17.692   6.848 -0.3079 -0.3752  0.3666
    1PTV    HE2 5298   3.960  17.660   6.812  0.4371  0.8197  1.2438
    1PTV     CZ 5299   3.741  17.647   6.799  0.4142  0.5560 -0.5896
    1PTV     HZ 5300   3.731  17.576   6.718 -1.0325  0.0693 -0.0186
    1PTV    CP2 5301   3.958  18.193   7.244 -0.3947  0.0733 -0.3987
    1PTV    OL2 5302   3.855  18.212   7.306  0.8604 -0.0096 -0.3344
    1PTV     NT 5303   4.064  18.267   7.257  0.2331 -0.4176  0.2299
    1PTV    HN1 5304   4.056  18.363   7.286  0.4994  0.0671 -1.2104
    1PTV    HN2 5305   4.143  18.241   7.202  0.6663 -0.5547  0.9047
    2PTM    CLP 5306   3.587  18.391   6.895 -0.2142 -0.3418 -0.5315
    2PTM     OL 5307   3.572  18.403   7.014  0.0957  0.6025 -0.4631
    2PTM     NL 5308   3.623  18.268   6.859 -0.4673  0.9036 -0.6313
    2PTM     CA 5309   3.649  18.157   6.958 -0.4234  0.0990  0.3166
    2PTM    HA1 5310   3.625  18.063   6.910  1.0020  0.2663 -0.7976
    2PTM    HA2 5311   3.595  18.176   7.050 -1.4409  0.8591 -0.4103
    2PTM     CB 5312   3.656  18.247   6.715  0.3184  0.0798 -0.7792
    2PTM    HB1 5313   3.563  18.207   6.669 -0.8176 -0.0163  1.4786
    2PTM    HB2 5314   3.680  18.338   6.655  0.1494  1.0231  0.5381
    2PTM     CG 5315   3.766  18.158   6.672 -1.3448  0.1104  0.5104
    2PTM    CD1 5316   3.750  18.022   6.656  0.6249 -0.4133  0.0506
    2PTM    HD1 5317   3.654  17.985   6.689  0.2399  0.2680 -0.2786
    2PTM    CD2 5318   3.891  18.219   6.627  0.1258  0.4713 -0.2949
    2PTM    HD2 5319   3.898  18.326   6.638 -0.9650  0.4852  0.3137
    2PTM    CE1 5320   3.847  17.939   6.593  0.0958  0.6683 -0.5608
    2PTM    HE1 5321   3.820  17.836   6.578 -0.2379  0.5369  0.7853
    2PTM    CE2 5322   3.988  18.133   6.567  0.6220  0.4125  0.0152
    2PTM    HE2 5323   4.080  18.174   6.530  0.9310 -1.4620 -1.4208
    2PTM     CZ 5324   3.963  17.996   6.539  0.1790 -1.9499 -0.4265
    2PTM     HZ 5325   4.042  17.941   6.489  0.6370 -1.1370 -0.6134
    3PTM    CLP 5326   3.499  18.575   6.580 -0.1349 -0.1401  0.2173
    3PTM     OL 5327   3.599  18.647   6.573  0.1124 -0.2482  0.4616
    3PTM     NL 5328   3.473  18.504   6.690  0.0878 -0.0765 -0.3449
    3PTM     CA 5329   3.571  18.509   6.798 -0.1890 -0.4007 -0.6555
    3PTM    HA1 5330   3.543  18.583   6.872 -1.3038 -1.5902  0.1564
    3PTM    HA2 5331   3.671  18.523   6.762  0.5175  0.2549  1.4356
    3PTM     CB 5332   3.353  18.428   6.697  0.1446 -0.0425  0.3801
    3PTM    HB1 5333   3.345  18.365   6.606 -0.2018 -0.0160  0.3932
    3PTM    HB2 5334   3.359  18.363   6.787 -2.3818  0.1356  0.7525
    3PTM     CG 5335   3.219  18.509   6.711  0.1823 -0.0061 -0.2138
    3PTM    CD1 5336   3.191  18.626   6.780  0.1989  0.0490 -0.7938
    3PTM    HD1 5337   3.274  18.684   6.818  0.3682  0.1239 -1.2697
    3PTM    CD2 5338   3.109  18.444   6.660  0.6495  0.0303 -0.1812
    3PTM    HD2 5339   3.125  18.352   6.607 -0.2301  0.1680 -0.7121
    3PTM    CE1 5340   3.057  18.684   6.786 -0.2866 -0.0011 -0.8577
    3PTM    HE1 5341   3.038  18.771   6.848 -1.3123  0.5228 -1.8712
    3PTM    CE2 5342   2.975  18.489   6.672 -0.1608  0.0922 -0.2336
    3PTM    HE2 5343   2.892  18.434   6.630 -0.3962 -1.2388  1.8482
    3PTM     CZ 5344   2.949  18.615   6.736  0.0218  0.2947 -0.0669
    3PTM     HZ 5345   2.848  18.651   6.747 -0.1654 -0.2046 -0.1350
    4PTM    CLP 5346   3.444  18.768   6.348 -0.2030 -0.5160  0.2996
    4PTM     OL 5347   3.403  18.816   6.450  0.3456  0.2848 -0.7719
    4PTM     NL 5348   3.452  18.633   6.339  0.2737  0.5828  0.0558
    4PTM     CA 5349   3.408  18.557   6.452  0.0201 -0.1625 -0.9681
    4PTM    HA1 5350   3.407  18.453   6.422  0.0040  0.0025 -1.5504
    4PTM    HA2 5351   3.310  18.592   6.480  0.0247  1.4487 -2.7796
    4PTM     CB 5352   3.500  18.552   6.224  0.3931 -0.6255 -0.3518
    4PTM    HB1 5353   3.417  18.515   6.160 -1.7425 -0.1561  2.0094
    4PTM    HB2 5354   3.557  18.619   6.157 -0.2326 -1.3371 -1.6422
    4PTM     CG 5355   3.593  18.441   6.263 -0.2166  0.5418 -0.2020
    4PTM    CD1 5356   3.538  18.309   6.255  0.1520  0.3539  0.5035
    4PTM    HD1 5357   3.433  18.308   6.230  0.0633  3.6585  0.2394
    4PTM    CD2 5358   3.730  18.454   6.304 -0.1450  0.3781  0.0152
    4PTM    HD2 5359   3.757  18.558   6.313 -1.0841  0.6231  0.1211
    4PTM    CE1 5360   3.614  18.194   6.276 -0.2765 -0.5568 -0.3576
    4PTM    HE1 5361   3.569  18.098   6.255  2.0785 -1.0392 -4.1250
    4PTM    CE2 5362   3.806  18.344   6.330 -0.1770  0.0426  0.1429
    4PTM    HE2 5363   3.909  18.365   6.358 -0.3785  0.5029  0.5466
    4PTM     CZ 5364   3.754  18.213   6.306  0.9586  0.4599 -0.1233
    4PTM     HZ 5365   3.811  18.124   6.329 -0.3788 -0.5403 -0.4820
    5DIG     C5 5366   3.476  18.855   6.232  0.3154  0.1049 -0.4468
    5DIG    H51 5367   3.580  18.849   6.192 -0.0395  0.6817 -1.4882
    5DIG    H52 5368   3.455  18.961   6.261 -0.8300  1.0215 -4.1472
    5DIG     O6 5369   3.389  18.829   6.124  0.0377 -0.0308  0.2335
    5DIG     C7 5370   3.373  18.943   6.047  0.4844  0.1698  0.1166
    5DIG    H71 5371   3.469  18.997   6.029  0.0913  0.8033 -0.0983
    5DIG    H72 5372   3.307  19.007   6.109  1.1135  0.5087  0.4516
    5DIG     C8 5373   3.309  18.910   5.913  0.0431 -0.2831 -1.2066
    5DIG     O8 5374   3.290  18.794   5.875 -0.2764 -0.5723 -0.5007
    5DIG     O9 5375   3.260  19.017   5.850 -0.0314  0.4055 -0.0836
    5DIG     H9 5376   3.227  18.982   5.767 -0.7218 -1.8530  1.0690
    1PTV    CLP 5377   4.819  18.404   7.426  0.2650  1.0799 -0.1725
    1PTV     OL 5378   4.855  18.482   7.336 -0.5168  0.3597 -0.0404
    1PTV     NL 5379   4.730  18.451   7.519 -0.6058  0.6266 -0.3615
    1PTV     CA 5380   4.693  18.589   7.504 -0.3328  0.3333 -0.0326
    1PTV    HA1 5381   4.776  18.649   7.469  0.2425  0.5881  1.6454
    1PTV    HA2 5382   4.678  18.632   7.602  2.0692  1.5712 -0.1329
    1PTV     CB 5383   4.680  18.375   7.632 -0.0691  0.1783 -0.1437
    1PTV    HB1 5384   4.653  18.277   7.586 -0.0158  0.3300 -0.5036
    1PTV    HB2 5385   4.764  18.362   7.704 -1.0362  0.0750  0.9904
    1PTV     CG 5386   4.568  18.429   7.708  0.2907 -0.5617 -0.3982
    1PTV    CD1 5387   4.431  18.432   7.663 -0.9374 -0.7108  0.3999
    1PTV    HD1 5388   4.414  18.390   7.565 -0.1223  0.5555 -0.3095
    1PTV    CD2 5389   4.596  18.478   7.840  0.4716  0.6929  0.2067
    1PTV    HD2 5390   4.699  18.488   7.868  1.3408 -0.1371 -2.4211
    1PTV    CE1 5391   4.326  18.487   7.737  0.0546 -0.3800 -0.8642
    1PTV    HE1 5392   4.225  18.490   7.700 -0.2448  2.4851 -0.0152
    1PTV    CE2 5393   4.490  18.530   7.917 -0.2344 -0.3830 -0.6554
    1PTV    HE2 5394   4.518  18.581   8.009  1.2240 -1.3684 -0.5106
    1PTV     CZ 5395   4.364  18.535   7.860  0.4524 -0.0033  0.0549
    1PTV     HZ 5396   4.287  18.581   7.920  1.0556  0.6839  0.3113
    1PTV    CP2 5397   4.580  18.616   7.414 -0.0966 -1.0319 -0.1653
    1PTV    OL2 5398   4.512  18.525   7.364  0.4340  0.9180  0.9825
    1PTV     NT 5399   4.543  18.746   7.389  0.2659 -0.2724  0.5232
    1PTV    HN1 5400   4.451  18.764   7.353  0.7198  0.3364 -0.3767
    1PTV    HN2 5401   4.569  18.821   7.451 -0.7805 -0.5978  1.3946
    2PTM    CLP 5402   4.919  18.141   7.640 -0.1612 -0.5072  0.7865
    2PTM     OL 5403   4.810  18.084   7.627 -0.3026 -1.0107 -1.0700
    2PTM     NL 5404   4.961  18.222   7.544 -0.7884 -0.3156  0.0349
    2PTM     CA 5405   4.866  18.264   7.436 -0.3271  0.3804  0.2505
    2PTM    HA1 5406   4.779  18.200   7.430 -0.5536  0.7106 -0.0061
    2PTM    HA2 5407   4.929  18.253   7.349  0.5955  1.1760  0.8024
    2PTM     CB 5408   5.089  18.303   7.536  0.1654 -0.0423 -0.0373
    2PTM    HB1 5409   5.070  18.403   7.491  1.1683 -0.0621 -0.5360
    2PTM    HB2 5410   5.136  18.318   7.636 -0.1854  2.3755 -0.1870
    2PTM     CG 5411   5.203  18.236   7.455 -0.1129  0.4540  0.5246
    2PTM    CD1 5412   5.232  18.270   7.316  1.2093 -0.3523  0.1104
    2PTM    HD1 5413   5.166  18.344   7.273 -0.0150 -1.5145 -0.0912
    2PTM    CD2 5414   5.282  18.133   7.513 -0.1758  0.5794 -0.5684
    2PTM    HD2 5415   5.263  18.098   7.613 -2.2054 -4.4348 -2.3614
    2PTM    CE1 5416   5.340  18.209   7.245 -0.3786  1.1222  0.3838
    2PTM    HE1 5417   5.382  18.243   7.152 -0.8357  0.0188 -0.2453
    2PTM    CE2 5418   5.382  18.070   7.448 -0.0167  0.8107  0.0132
    2PTM    HE2 5419   5.434  17.991   7.501 -2.4762 -0.8418  0.1729
    2PTM     CZ 5420   5.416  18.117   7.316  0.6259 -0.1730  0.7147
    2PTM     HZ 5421   5.503  18.072   7.271  0.9294  0.8642  0.2482
    3PTM    CLP 5422   5.033  17.892   7.786 -0.5824  0.2593  0.1446
    3PTM     OL 5423   5.064  17.889   7.666 -0.1657 -1.1101 -0.8920
    3PTM     NL 5424   4.983  18.008   7.835  0.9485 -0.4686 -0.1837
    3PTM     CA 5425   4.998  18.131   7.762 -0.5104  0.2635 -0.4457
    3PTM    HA1 5426   5.103  18.154   7.751 -0.6370  0.5866 -1.0114
    3PTM    HA2 5427   4.953  18.209   7.822 -0.1180 -1.1649  1.8350
    3PTM     CB 5428   4.925  18.013   7.967 -0.6634 -1.1647 -0.2812
    3PTM    HB1 5429   4.963  17.936   8.037  0.4575 -1.1956 -0.8969
    3PTM    HB2 5430   4.960  18.110   8.008 -2.7733  0.5038 -2.1315
    3PTM     CG 5431   4.775  18.005   7.974  0.4389 -0.5792 -0.2257
    3PTM    CD1 5432   4.706  17.888   8.020 -0.2475  0.1584  0.4886
    3PTM    HD1 5433   4.763  17.797   8.027  0.2571  0.4824  0.6746
    3PTM    CD2 5434   4.701  18.125   7.970 -0.3560 -0.9734  0.2260
    3PTM    HD2 5435   4.746  18.220   7.943 -1.5764 -1.1627 -2.7787
    3PTM    CE1 5436   4.566  17.891   8.024 -0.9495  0.7632 -0.4034
    3PTM    HE1 5437   4.521  17.799   8.058  1.3443 -1.0295 -1.8591
    3PTM    CE2 5438   4.558  18.127   7.996 -0.7621  0.3132  0.5031
    3PTM    HE2 5439   4.510  18.221   7.973 -0.0618  0.3162 -1.1038
    3PTM     CZ 5440   4.491  18.008   8.014 -0.0418  0.2580 -0.5600
    3PTM     HZ 5441   4.384  18.012   8.023  0.0209  2.2985 -0.1668
    4PTM    CLP 5442   5.198  17.703   8.068  0.0671  0.1002 -0.7420
    4PTM     OL 5443   5.094  17.648   8.113  0.2884  0.0080  0.1375
    4PTM     NL 5444   5.191  17.773   7.953  0.6643  0.4556 -0.2708
    4PTM     CA 5445   5.066  17.771   7.869 -0.6891  0.2620  0.1667
    4PTM    HA1 5446   4.988  17.762   7.943  1.5164  1.2293  2.7668
    4PTM    HA2 5447   5.074  17.678   7.814  1.0258 -0.4592  1.5246
    4PTM     CB 5448   5.308  17.843   7.896 -0.3712 -0.7995 -0.1346
    4PTM    HB1 5449   5.272  17.929   7.835  1.3290  0.1862  0.1882
    4PTM    HB2 5450   5.363  17.887   7.981  0.0404 -1.8320  0.1561
    4PTM     CG 5451   5.401  17.775   7.804 -0.5282 -1.2192 -0.0909
    4PTM    CD1 5452   5.534  17.761   7.844  0.5753 -0.3779  1.5622
    4PTM    HD1 5453   5.571  17.785   7.943  3.6227  0.9690  0.2352
    4PTM    CD2 5454   5.364  17.728   7.679 -0.0063 -0.4205  0.2849
    4PTM    HD2 5455   5.268  17.749   7.634  0.4078 -0.8868 -0.8555
    4PTM    CE1 5456   5.623  17.701   7.747 -0.2769  0.0899 -0.3636
    4PTM    HE1 5457   5.727  17.710   7.775 -0.6101  0.2484  0.9047
    4PTM    CE2 5458   5.456  17.671   7.588  0.1883  0.0915  0.5451
    4PTM    HE2 5459   5.405  17.641   7.497 -1.8207  0.5815  1.4447
    4PTM     CZ 5460   5.583  17.633   7.631 -0.5559  0.0245 -0.0478
    4PTM     HZ 5461   5.654  17.589   7.564 -0.6374  1.3931 -1.0803
    5DIG     C5 5462   5.334  17.679   8.127  0.0675  0.0218 -0.1728
    5DIG    H51 5463   5.385  17.776   8.145 -0.2497  0.6313 -2.2708
    5DIG    H52 5464   5.395  17.630   8.048 -2.7935 -0.0505 -2.5110
    5DIG     O6 5465   5.347  17.610   8.250  0.3015  0.1953  0.5757
    5DIG     C7 5466   5.482  17.571   8.258  0.2015  0.3778 -0.3682
    5DIG    H71 5467   5.544  17.660   8.237  1.4202 -0.7088 -1.5952
    5DIG    H72 5468   5.496  17.502   8.172 -1.1217  0.1962 -0.4596
    5DIG     C8 5469   5.523  17.498   8.387 -0.1969  1.4124 -0.2488
    5DIG     O8 5470   5.445  17.442   8.464  0.3562 -0.3201 -0.0660
    5DIG     O9 5471   5.665  17.486   8.404  0.7389  0.3653  0.3221
    5DIG     H9 5472   5.693  17.430   8.477  2.8998  0.0902 -0.6626
    1PTV    CLP 5473   3.436  18.482   7.531  0.6895 -0.9316  0.2692
    1PTV     OL 5474   3.374  18.456   7.429 -0.8309  0.0820  0.0357
    1PTV     NL 5475   3.400  18.431   7.657  0.1021 -0.4556  0.2905
    1PTV     CA 5476   3.281  18.349   7.662 -0.1244 -0.1623  0.0832
    1PTV    HA1 5477   3.208  18.404   7.605  0.6156 -0.6520 -1.3764
    1PTV    HA2 5478   3.259  18.330   7.766 -1.1406 -0.4618 -0.1689
    1PTV     CB 5479   3.479  18.421   7.770  0.1893  0.7414  0.0714
    1PTV    HB1 5480   3.444  18.339   7.837  0.3302  0.6301  0.0057
    1PTV    HB2 5481   3.579  18.381   7.745  0.4996  1.8019 -0.4285
    1PTV     CG 5482   3.490  18.542   7.857  0.0003 -0.1563  0.1132
    1PTV    CD1 5483   3.602  18.557   7.943  0.3371 -0.2382 -0.1328
    1PTV    HD1 5484   3.675  18.477   7.942  0.4718 -0.1616  1.4779
    1PTV    CD2 5485   3.385  18.641   7.863 -1.2023  0.5780 -0.3638
    1PTV    HD2 5486   3.306  18.626   7.790 -0.8888 -3.4231 -0.0652
    1PTV    CE1 5487   3.615  18.663   8.032 -0.2574  0.1508  0.2958
    1PTV    HE1 5488   3.710  18.667   8.082 -0.7548 -2.5104  1.6149
    1PTV    CE2 5489   3.404  18.753   7.947  0.4290  0.6488 -0.7552
    1PTV    HE2 5490   3.337  18.838   7.939 -0.0642  0.7224  2.6311
    1PTV     CZ 5491   3.515  18.764   8.031 -0.3734  0.5303 -0.1276
    1PTV     HZ 5492   3.525  18.852   8.092 -1.6964  0.1471  0.6804
    1PTV    CP2 5493   3.298  18.208   7.600 -0.5322 -0.1176 -0.8370
    1PTV    OL2 5494   3.358  18.126   7.669 -0.2514  0.7124  0.3810
    1PTV     NT 5495   3.226  18.171   7.496 -0.2505 -0.3041 -0.2169
    1PTV    HN1 5496   3.227  18.076   7.464  0.3056  0.2333 -1.8770
    1PTV    HN2 5497   3.143  18.221   7.470 -1.0512 -1.4641  0.0147
    2PTM    CLP 5498   3.531  18.689   7.306  0.2684 -0.3616  0.2392
    2PTM     OL 5499   3.438  18.752   7.349  0.1051 -0.0616 -0.0853
    2PTM     NL 5500   3.598  18.606   7.386 -0.4329  0.4843 -0.6486
    2PTM     CA 5501   3.550  18.589   7.523  0.7788  0.0851 -0.2070
    2PTM    HA1 5502   3.499  18.680   7.551  1.0065  0.2392 -0.2952
    2PTM    HA2 5503   3.636  18.570   7.585  0.8465  0.4826 -0.1798
    2PTM     CB 5504   3.699  18.512   7.349 -0.1256  0.0279  0.3477
    2PTM    HB1 5505   3.700  18.443   7.436 -0.8900  0.0797  0.4027
    2PTM    HB2 5506   3.665  18.452   7.261  1.5048 -1.0593  0.4164
    2PTM     CG 5507   3.849  18.554   7.340 -0.1519 -0.6368  0.3301
    2PTM    CD1 5508   3.908  18.551   7.209 -0.2003 -0.4987  0.5100
    2PTM    HD1 5509   3.850  18.522   7.122  0.6407 -0.0040 -0.2255
    2PTM    CD2 5510   3.939  18.575   7.452 -0.0857  0.3296  0.5332
    2PTM    HD2 5511   3.900  18.559   7.551 -1.4565 -0.9304 -0.1676
    2PTM    CE1 5512   4.036  18.595   7.189  0.8003  0.3647  0.0415
    2PTM    HE1 5513   4.076  18.619   7.092  0.7515  1.3850  0.2638
    2PTM    CE2 5514   4.075  18.607   7.423  0.2406  0.4332 -0.6880
    2PTM    HE2 5515   4.142  18.638   7.501  0.3032  1.8585 -1.2858
    2PTM     CZ 5516   4.118  18.627   7.293  0.3716 -0.7853  0.8440
    2PTM     HZ 5517   4.220  18.660   7.275 -0.9773  2.6424 -1.9124
    3PTM    CLP 5518   3.647  18.934   7.178 -1.1248  0.1745 -0.2443
    3PTM     OL 5519   3.748  18.898   7.233  0.1157  0.2001  0.1828
    3PTM     NL 5520   3.572  18.847   7.104  0.0299  0.2249  0.2471
    3PTM     CA 5521   3.582  18.705   7.159  0.0187  0.1693  0.1024
    3PTM    HA1 5522   3.687  18.685   7.151  0.4590  1.9600  0.8178
    3PTM    HA2 5523   3.523  18.643   7.093  0.5740  0.2678 -0.4914
    3PTM     CB 5524   3.469  18.873   7.008  0.4346  0.1659  0.2771
    3PTM    HB1 5525   3.506  18.959   6.948  1.6025 -0.2459  0.3910
    3PTM    HB2 5526   3.458  18.792   6.933 -1.0507  0.7941 -0.2196
    3PTM     CG 5527   3.323  18.915   7.050  0.6267  0.1009 -0.2186
    3PTM    CD1 5528   3.236  18.817   7.101  0.3849  0.3298 -0.5264
    3PTM    HD1 5529   3.271  18.720   7.133 -0.5998 -0.3629 -1.4529
    3PTM    CD2 5530   3.270  19.041   7.012  0.4755 -0.2594  0.0113
    3PTM    HD2 5531   3.338  19.109   6.962  1.6502  0.3357  2.2747
    3PTM    CE1 5532   3.102  18.849   7.133 -0.2145  0.3563 -0.7744
    3PTM    HE1 5533   3.036  18.779   7.181 -0.0993  0.3279 -0.6616
    3PTM    CE2 5534   3.133  19.072   7.033  0.0388  0.3762 -0.8113
    3PTM    HE2 5535   3.096  19.169   7.003  1.7191  0.9448 -1.1970
    3PTM     CZ 5536   3.047  18.974   7.095  0.4845  0.0658 -0.1558
    3PTM     HZ 5537   2.942  18.989   7.113  0.2298 -2.0247  0.3171
    4PTM    CLP 5538   3.585  19.257   7.019  0.4399 -0.3413 -0.3870
    4PTM     OL 5539   3.521  19.308   7.113 -0.2759  0.1608  0.6483
    4PTM     NL 5540   3.651  19.139   7.043 -0.0550 -0.2860 -0.3352
    4PTM     CA 5541   3.609  19.081   7.170  0.2506  0.0489  0.0211
    4PTM    HA1 5542   3.502  19.073   7.183 -0.0052 -0.3521 -1.9870
    4PTM    HA2 5543   3.664  19.129   7.250 -0.0510 -1.3933  1.1387
    4PTM     CB 5544   3.766  19.097   6.960  0.8182 -0.0460  0.6879
    4PTM    HB1 5545   3.798  18.998   6.998  0.1999  0.1370  1.7307
    4PTM    HB2 5546   3.721  19.096   6.858 -0.0163  0.4601  1.0403
    4PTM     CG 5547   3.880  19.190   6.959 -0.4246 -0.2826  0.2053
    4PTM    CD1 5548   3.937  19.230   7.085 -0.0504  0.2763 -0.3993
    4PTM    HD1 5549   3.889  19.192   7.174  1.1630 -1.7159 -0.5493
    4PTM    CD2 5550   3.936  19.249   6.844 -0.0444  0.1901 -0.2717
    4PTM    HD2 5551   3.897  19.215   6.749 -0.7601  0.8434 -0.2183
    4PTM    CE1 5552   4.044  19.314   7.085  0.0025  0.2201 -0.6186
    4PTM    HE1 5553   4.087  19.337   7.181 -2.5031  2.4061  0.0806
    4PTM    CE2 5554   4.037  19.341   6.851  0.5256 -0.8225 -0.3164
    4PTM    HE2 5555   4.074  19.384   6.759 -0.9606  0.9592 -0.1331
    4PTM     CZ 5556   4.106  19.364   6.973  0.4861 -0.2094 -0.2141
    4PTM     HZ 5557   4.199  19.417   6.984 -0.4714  1.3334  0.8628
    5DIG     C5 5558   3.610  19.343   6.894 -0.1323  0.0400 -0.2593
    5DIG    H51 5559   3.617  19.281   6.802  2.1089  1.6822 -1.3181
    5DIG    H52 5560   3.708  19.395   6.903  0.5060 -1.2205  0.2993
    5DIG     O6 5561   3.502  19.429   6.869  0.0294 -0.7354  0.0036
    5DIG     C7 5562   3.501  19.494   6.741 -0.5857 -0.4199  0.1332
    5DIG    H71 5563   3.530  19.411   6.673  1.8385 -0.2799  0.8909
    5DIG    H72 5564   3.584  19.568   6.745 -1.4222  1.1728 -5.1840
    5DIG     C8 5565   3.364  19.561   6.708 -0.7304  0.0696  0.1134
    5DIG     O8 5566   3.261  19.539   6.768 -0.1379 -0.5107 -0.2820
    5DIG     O9 5567   3.382  19.646   6.606 -0.4020 -0.1300 -0.0306
    5DIG     H9 5568   3.298  19.687   6.582  0.3792  0.2066 -2.5005
    1PTV    CLP 5569   4.949  18.804   7.655 -0.0017 -0.3445 -0.5261
    1PTV     OL 5570   4.986  18.876   7.563  0.1519  0.0494  0.0256
    1PTV     NL 5571   4.875  18.849   7.761 -0.2935 -0.2958  0.2167
    1PTV     CA 5572   4.814  18.989   7.751  0.4592  1.2711 -0.2763
    1PTV    HA1 5573   4.880  19.046   7.688  2.0781 -0.2484 -0.0452
    1PTV    HA2 5574   4.811  19.030   7.850  0.1986  0.1905  0.1754
    1PTV     CB 5575   4.827  18.756   7.863 -0.1003  0.4491 -0.2702
    1PTV    HB1 5576   4.769  18.672   7.819 -2.7880  2.4789 -0.9114
    1PTV    HB2 5577   4.920  18.721   7.913  0.9634  0.8589 -1.8755
    1PTV     CG 5578   4.745  18.810   7.980  0.1645  0.2644 -0.7530
    1PTV    CD1 5579   4.610  18.837   7.966  0.3148  1.0729  0.5414
    1PTV    HD1 5580   4.565  18.819   7.869  1.5985 -2.1796  0.4053
    1PTV    CD2 5581   4.813  18.847   8.102 -0.3364  0.2893 -0.2272
    1PTV    HD2 5582   4.918  18.847   8.130 -0.9149  2.4248  2.4107
    1PTV    CE1 5583   4.533  18.882   8.070  0.6064 -0.4640  0.4161
    1PTV    HE1 5584   4.427  18.892   8.057  0.7208 -1.1358 -1.3128
    1PTV    CE2 5585   4.739  18.888   8.213  0.2693  0.2121 -0.0383
    1PTV    HE2 5586   4.783  18.912   8.309  0.9848 -2.5716  0.4224
    1PTV     CZ 5587   4.594  18.894   8.198 -0.0384 -0.2838  0.0687
    1PTV     HZ 5588   4.528  18.927   8.277 -0.5077  0.3265 -0.5552
    1PTV    CP2 5589   4.685  18.990   7.671  0.3917 -0.4728  0.0918
    1PTV    OL2 5590   4.636  18.889   7.622 -0.1553 -0.2312  0.4423
    1PTV     NT 5591   4.625  19.107   7.662  0.0850  0.1028 -0.4031
    1PTV    HN1 5592   4.536  19.118   7.617 -2.1242 -0.5560  3.3686
    1PTV    HN2 5593   4.654  19.180   7.724 -0.6054  0.2491 -0.2376
    2PTM    CLP 5594   5.112  18.542   7.837 -0.5365  0.4926  0.0115
    2PTM     OL 5595   5.018  18.464   7.836 -0.5759  0.6628 -0.2068
    2PTM     NL 5596   5.122  18.644   7.747 -0.4924 -0.8806  0.0946
    2PTM     CA 5597   5.003  18.664   7.651 -0.3209  0.5123  0.1346
    2PTM    HA1 5598   4.920  18.598   7.672 -0.0658  0.6394  1.6610
    2PTM    HA2 5599   5.042  18.642   7.553  0.5302 -1.8485  0.9585
    2PTM     CB 5600   5.238  18.735   7.734 -0.5464 -0.5624  0.1066
    2PTM    HB1 5601   5.213  18.818   7.665 -0.2950 -0.1606  0.4899
    2PTM    HB2 5602   5.273  18.770   7.834  1.1250 -3.1454  0.5493
    2PTM     CG 5603   5.357  18.665   7.666  0.2189  0.3980 -0.4062
    2PTM    CD1 5604   5.340  18.574   7.562 -0.5089 -0.2496  0.0222
    2PTM    HD1 5605   5.243  18.547   7.524 -0.2454 -2.1426  0.5759
    2PTM    CD2 5606   5.487  18.690   7.711 -0.7842  0.2367 -0.7388
    2PTM    HD2 5607   5.503  18.763   7.788  1.0538  0.5325 -1.3414
    2PTM    CE1 5608   5.447  18.500   7.508 -0.7119  0.5207 -0.1893
    2PTM    HE1 5609   5.434  18.443   7.417 -0.2761  0.7263 -0.3811
    2PTM    CE2 5610   5.594  18.616   7.658 -0.2517 -0.7089 -0.1297
    2PTM    HE2 5611   5.688  18.650   7.701 -1.4556  0.9893  1.3119
    2PTM     CZ 5612   5.575  18.517   7.562  0.2073  0.7270  0.5429
    2PTM     HZ 5613   5.652  18.442   7.546 -0.7681 -0.8094  2.6059
    3PTM    CLP 5614   5.265  18.316   7.990 -0.0041 -0.0472 -0.1702
    3PTM     OL 5615   5.306  18.310   7.878 -0.0879 -0.1266 -0.3288
    3PTM     NL 5616   5.203  18.428   8.038 -0.1411 -0.1607  0.4621
    3PTM     CA 5617   5.210  18.548   7.957 -0.5130 -0.7898 -0.1943
    3PTM    HA1 5618   5.310  18.559   7.918 -0.0600 -0.7200  0.9538
    3PTM    HA2 5619   5.178  18.634   8.015  2.7966 -1.7023  3.3982
    3PTM     CB 5620   5.151  18.442   8.174 -0.4150 -0.5478 -0.5267
    3PTM    HB1 5621   5.214  18.388   8.247 -1.6041 -0.1741  0.8131
    3PTM    HB2 5622   5.161  18.548   8.207  0.0158 -0.4162 -1.0692
    3PTM     CG 5623   5.010  18.404   8.204  0.0026 -0.5323 -0.0248
    3PTM    CD1 5624   4.907  18.491   8.164 -0.3855  0.6736  0.1460
    3PTM    HD1 5625   4.940  18.590   8.138  1.3966 -0.0936 -0.6698
    3PTM    CD2 5626   4.963  18.285   8.265 -0.6302  0.5217  0.5300
    3PTM    HD2 5627   5.033  18.210   8.299  1.1337  1.9895  0.2679
    3PTM    CE1 5628   4.772  18.461   8.173  0.7381 -0.8169 -0.9405
    3PTM    HE1 5629   4.689  18.526   8.152 -0.3655 -0.9489  2.3737
    3PTM    CE2 5630   4.832  18.253   8.281 -0.1483  0.3087  1.0828
    3PTM    HE2 5631   4.804  18.160   8.329  0.5976  1.2895  3.6014
    3PTM     CZ 5632   4.735  18.337   8.232  0.0564 -0.3687 -0.0934
    3PTM     HZ 5633   4.631  18.308   8.244 -0.4362  1.4127  0.1385
    4PTM    CLP 5634   5.407  18.073   8.238 -0.4544 -0.1826  0.5549
    4PTM     OL 5635   5.299  18.007   8.248 -0.2240  0.4069 -0.4943
    4PTM     NL 5636   5.407  18.173   8.144 -0.1503 -0.0764  0.1964
    4PTM     CA 5637   5.284  18.196   8.077  0.1630  0.1670 -1.0509
    4PTM    HA1 5638   5.203  18.181   8.146  1.2879  0.4080  0.3671
    4PTM    HA2 5639   5.261  18.114   8.011 -3.2605 -0.8164  1.0992
    4PTM     CB 5640   5.528  18.244   8.098 -0.1237 -0.7262 -0.0935
    4PTM    HB1 5641   5.487  18.327   8.037 -1.0732  0.0201  1.4826
    4PTM    HB2 5642   5.579  18.280   8.190  0.7790 -0.2604 -0.7636
    4PTM     CG 5643   5.616  18.163   8.009  0.3943 -0.0119  0.3912
    4PTM    CD1 5644   5.575  18.108   7.884 -0.6793 -0.6075  0.1565
    4PTM    HD1 5645   5.471  18.114   7.857 -0.3536 -0.7758 -1.1998
    4PTM    CD2 5646   5.754  18.145   8.041 -0.2322  0.1806  0.0162
    4PTM    HD2 5647   5.798  18.190   8.128  0.0460 -1.9572  1.0489
    4PTM    CE1 5648   5.665  18.042   7.799  0.2257 -0.2884  0.5063
    4PTM    HE1 5649   5.636  18.000   7.704  1.0200  0.5808 -0.1450
    4PTM    CE2 5650   5.841  18.077   7.960 -0.0128  0.7420  0.0268
    4PTM    HE2 5651   5.943  18.055   7.988 -0.3280 -3.4882 -1.4789
    4PTM     CZ 5652   5.796  18.019   7.844 -0.3076  0.0895  0.2508
    4PTM     HZ 5653   5.869  17.971   7.782 -0.2736 -1.0059  1.1047
    5DIG     C5 5654   5.536  18.040   8.304 -0.3487 -0.7429  0.0868
    5DIG    H51 5655   5.504  18.013   8.408  1.4980 -1.5964  0.4724
    5DIG    H52 5656   5.592  18.133   8.326 -2.0936  0.2182  0.7247
    5DIG     O6 5657   5.606  17.938   8.242 -0.4603  1.0083 -0.2631
    5DIG     C7 5658   5.727  17.907   8.315 -0.2211  0.0942  0.6522
    5DIG    H71 5659   5.788  17.996   8.343  1.7185 -0.3694 -1.7644
    5DIG    H72 5660   5.781  17.839   8.246 -1.3566  0.9405 -1.1126
    5DIG     C8 5661   5.699  17.824   8.442 -0.4829 -0.0220 -0.1811
    5DIG     O8 5662   5.591  17.804   8.491 -0.0571 -0.7233 -0.0833
    5DIG     O9 5663   5.814  17.766   8.490  0.0155 -0.0073 -0.3638
    5DIG     H9 5664   5.794  17.728   8.576 -0.6954  0.9135 -0.0936
    1PTV    CLP 5665   4.126  19.021   7.825 -0.2574  0.3449 -0.6919
    1PTV     OL 5666   4.237  18.965   7.823  0.2367 -0.3920 -0.1084
    1PTV     NL 5667   4.021  18.967   7.889  0.1766  0.4027  0.1208
    1PTV     CA 5668   4.044  18.863   7.989  0.5147 -0.7937 -0.2477
    1PTV    HA1 5669   3.975  18.886   8.068 -0.1577  0.7232 -1.2249
    1PTV    HA2 5670   4.149  18.858   8.016  0.3121 -0.1741  0.7006
    1PTV     CB 5671   3.885  19.026   7.894  0.4813  0.0190 -0.1783
    1PTV    HB1 5672   3.841  19.001   7.993  3.1666  2.6389  1.8631
    1PTV    HB2 5673   3.885  19.137   7.892  1.9912  0.0461  0.0701
    1PTV     CG 5674   3.786  19.000   7.783 -0.0274  0.0517  0.1594
    1PTV    CD1 5675   3.818  18.919   7.670  0.1591  0.1570 -0.4079
    1PTV    HD1 5676   3.912  18.866   7.673 -0.6409 -1.2992 -0.2823
    1PTV    CD2 5677   3.666  19.070   7.781  0.9186 -0.2015  0.0921
    1PTV    HD2 5678   3.651  19.149   7.853  2.4147  1.8703 -1.7349
    1PTV    CE1 5679   3.721  18.903   7.571 -0.2608  0.3909 -1.1536
    1PTV    HE1 5680   3.741  18.823   7.501  3.0612  0.6205 -0.6345
    1PTV    CE2 5681   3.569  19.045   7.681 -0.2836  0.1069  0.2843
    1PTV    HE2 5682   3.478  19.102   7.684 -1.1606 -0.9682 -2.6126
    1PTV     CZ 5683   3.598  18.964   7.575 -0.1319 -0.0424 -0.6294
    1PTV     HZ 5684   3.528  18.941   7.496 -0.2377  2.2993 -1.2855
    1PTV    CP2 5685   4.022  18.725   7.937 -0.0654  1.3632  0.4478
    1PTV    OL2 5686   4.030  18.698   7.816  0.0535  0.1168 -0.2516
    1PTV     NT 5687   3.990  18.633   8.027  0.7287  0.2792 -0.2116
    1PTV    HN1 5688   3.965  18.539   8.002  0.9640  0.4246 -1.0248
    1PTV    HN2 5689   4.015  18.646   8.123  0.6558  1.6465 -0.3509
    2PTM    CLP 5690   3.968  19.262   7.597 -0.5967 -0.2650 -0.4075
    2PTM     OL 5691   3.969  19.354   7.679 -0.7390  0.0168 -0.0848
    2PTM     NL 5692   4.045  19.153   7.627 -0.1822 -0.2809 -0.0219
    2PTM     CA 5693   4.114  19.156   7.760  0.0922  0.7168 -0.1777
    2PTM    HA1 5694   4.051  19.208   7.831 -0.0768 -0.6172  0.6833
    2PTM    HA2 5695   4.211  19.202   7.745  0.0518  1.0163  0.4573
    2PTM     CB 5696   4.078  19.049   7.527 -0.0178  0.1389 -0.4806
    2PTM    HB1 5697   4.115  18.961   7.584  0.7870 -0.2817 -1.6207
    2PTM    HB2 5698   3.988  19.021   7.469  0.1893  0.3421 -0.9010
    2PTM     CG 5699   4.189  19.082   7.430 -0.3802 -1.0720 -0.2791
    2PTM    CD1 5700   4.239  19.212   7.409  0.0987 -0.0948  0.4968
    2PTM    HD1 5701   4.196  19.288   7.473 -1.4683  1.6548 -2.3976
    2PTM    CD2 5702   4.233  18.981   7.343 -0.2966  0.5839 -0.7952
    2PTM    HD2 5703   4.194  18.883   7.367  0.9308  0.1146 -0.6166
    2PTM    CE1 5704   4.329  19.246   7.303 -0.0861  0.4568  0.1224
    2PTM    HE1 5705   4.353  19.350   7.286  0.3630  0.7273  2.1669
    2PTM    CE2 5706   4.331  19.005   7.247  0.2463  0.7113 -0.2281
    2PTM    HE2 5707   4.362  18.924   7.183  0.2219  0.2662  0.3237
    2PTM     CZ 5708   4.371  19.135   7.221 -0.8147 -0.1532 -0.3700
    2PTM     HZ 5709   4.449  19.151   7.148 -2.8286 -0.0070 -2.6339
    3PTM    CLP 5710   3.880  19.492   7.403 -0.0954 -0.4300  0.3421
    3PTM     OL 5711   4.004  19.487   7.394  0.0771  0.6302 -0.1335
    3PTM     NL 5712   3.812  19.374   7.428 -0.6476  0.4578  0.0738
    3PTM     CA 5713   3.892  19.257   7.468  0.8116 -0.1436 -0.6027
    3PTM    HA1 5714   3.961  19.248   7.385  0.1608  0.3504 -1.2101
    3PTM    HA2 5715   3.815  19.182   7.480 -0.5503  1.5109  2.1464
    3PTM     CB 5716   3.664  19.356   7.419  0.0756 -0.4201 -0.1661
    3PTM    HB1 5717   3.637  19.387   7.316  0.8891 -2.2220 -0.9525
    3PTM    HB2 5718   3.636  19.249   7.429 -1.0685 -0.1545 -0.3542
    3PTM     CG 5719   3.583  19.436   7.514  0.6120 -0.4637 -0.2756
    3PTM    CD1 5720   3.459  19.490   7.465 -0.4204  0.0782  0.0274
    3PTM    HD1 5721   3.420  19.476   7.366 -0.2991 -1.5294  0.1797
    3PTM    CD2 5722   3.602  19.432   7.655  0.8815  0.7946 -1.1265
    3PTM    HD2 5723   3.677  19.361   7.687 -0.8072  0.1993  1.7682
    3PTM    CE1 5724   3.375  19.557   7.555 -0.6118 -0.6461  0.3842
    3PTM    HE1 5725   3.289  19.612   7.519 -0.3902 -0.2438  0.4665
    3PTM    CE2 5726   3.510  19.481   7.746  0.5537  0.2594  0.0531
    3PTM    HE2 5727   3.533  19.490   7.851  0.3307 -4.4991  0.7022
    3PTM     CZ 5728   3.402  19.558   7.695 -0.4245  0.6456  0.2275
    3PTM     HZ 5729   3.333  19.606   7.762 -2.4570 -0.1775 -1.1885
    4PTM    CLP 5730   3.619  19.722   7.266 -0.7713 -0.2902  0.6445
    4PTM     OL 5731   3.622  19.812   7.351  0.0089 -0.0138 -0.1104
    4PTM     NL 5732   3.725  19.641   7.255  0.1309  0.1541 -0.1647
    4PTM     CA 5733   3.804  19.621   7.375 -0.1545 -0.3823  0.0255
    4PTM    HA1 5734   3.736  19.632   7.459  0.0065 -1.0279  0.2433
    4PTM    HA2 5735   3.879  19.698   7.369 -2.7192  2.2723 -0.1753
    4PTM     CB 5736   3.752  19.570   7.132 -0.4304 -0.2391 -0.0379
    4PTM    HB1 5737   3.798  19.471   7.148  0.6371  0.2755  0.1596
    4PTM    HB2 5738   3.659  19.545   7.077  0.2015 -2.3964 -0.2001
    4PTM     CG 5739   3.848  19.639   7.040 -0.0993 -0.3385  0.0958
    4PTM    CD1 5740   3.824  19.729   6.934  0.0771  0.8250 -0.2345
    4PTM    HD1 5741   3.722  19.751   6.907 -0.5575 -0.0936  1.2646
    4PTM    CD2 5742   3.983  19.633   7.079 -0.3400 -0.0236  0.1948
    4PTM    HD2 5743   4.014  19.581   7.169 -0.3829  0.3886  0.4504
    4PTM    CE1 5744   3.922  19.798   6.868 -0.1739  0.6215  0.4611
    4PTM    HE1 5745   3.889  19.875   6.800 -0.8759  0.9708  1.1706
    4PTM    CE2 5746   4.085  19.707   7.021  0.0336 -0.2649  0.1699
    4PTM    HE2 5747   4.189  19.719   7.049 -0.1294  1.1682  0.2667
    4PTM     CZ 5748   4.058  19.793   6.913  0.1845 -0.3189  0.3104
    4PTM     HZ 5749   4.123  19.865   6.867 -0.3570  1.9133  2.7716
    5DIG     C5 5750   3.506  19.728   7.167 -0.0352 -0.0366 -0.1304
    5DIG    H51 5751   3.416  19.778   7.210  0.6811  0.8196  0.3986
    5DIG    H52 5752   3.468  19.625   7.149 -0.0989 -0.0181 -0.1079
    5DIG     O6 5753   3.543  19.775   7.039  0.2632  0.3050  0.3709
    5DIG     C7 5754   3.433  19.814   6.960  0.2478  0.2216  0.0504
    5DIG    H71 5755   3.351  19.870   7.010 -0.4193  0.7702 -1.6039
    5DIG    H72 5756   3.380  19.721   6.931 -0.6107  1.4649 -2.7015
    5DIG     C8 5757   3.471  19.896   6.837  0.0993 -0.2619 -0.4688
    5DIG     O8 5758   3.581  19.944   6.817  0.3555 -0.3493  0.3091
    5DIG     O9 5759   3.370  19.917   6.757  0.6980 -0.1877 -0.1880
    5DIG     H9 5760   3.384  19.986   6.690 -0.9289 -1.4496 -1.9442
    1PTV    CLP 5761   5.064  19.167   7.851  0.3568 -0.6908 -1.0571
    1PTV     OL 5762   5.067  19.210   7.735 -0.7811  0.1213 -0.4046
    1PTV     NL 5763   4.990  19.234   7.941  0.1948 -0.3770 -0.0876
    1PTV     CA 5764   4.965  19.375   7.917  0.2579  0.0206  0.3238
    1PTV    HA1 5765   5.024  19.411   7.834 -0.5358 -0.0227 -0.2760
    1PTV    HA2 5766   4.979  19.433   8.007 -1.8661  2.0500 -0.5259
    1PTV     CB 5767   4.951  19.170   8.062 -0.0001  0.1316  0.0920
    1PTV    HB1 5768   4.877  19.091   8.041 -1.6118  1.8484 -1.0231
    1PTV    HB2 5769   5.045  19.132   8.108 -1.4814 -1.8868  1.6397
    1PTV     CG 5770   4.879  19.245   8.176  0.5202  0.1735  0.9847
    1PTV    CD1 5771   4.739  19.234   8.190  0.4490 -0.2749  0.4134
    1PTV    HD1 5772   4.668  19.201   8.116 -0.9384 -2.6111  2.6482
    1PTV    CD2 5773   4.956  19.293   8.287  0.0402  0.2148  0.4484
    1PTV    HD2 5774   5.063  19.296   8.281  0.0854 -1.2770  0.3293
    1PTV    CE1 5775   4.680  19.274   8.307 -0.0370 -0.1669 -0.5909
    1PTV    HE1 5776   4.577  19.244   8.324  0.8665 -1.4605  4.0860
    1PTV    CE2 5777   4.900  19.330   8.407  0.1363 -0.2452 -0.7546
    1PTV    HE2 5778   4.958  19.365   8.491 -0.7684 -1.9955  0.6682
    1PTV     CZ 5779   4.760  19.329   8.416  1.1130  0.4217  1.0834
    1PTV     HZ 5780   4.703  19.367   8.499 -1.3212 -0.7449  0.0428
    1PTV    CP2 5781   4.823  19.387   7.890  0.7915 -0.6082 -0.3093
    1PTV    OL2 5782   4.770  19.309   7.808  0.2892 -0.4462  0.5618
    1PTV     NT 5783   4.757  19.495   7.943 -0.7029 -0.1645 -0.1013
    1PTV    HN1 5784   4.660  19.510   7.922 -0.7024 -0.4141 -0.2915
    1PTV    HN2 5785   4.817  19.570   7.971 -0.1404 -0.5047 -0.3661
    2PTM    CLP 5786   5.267  18.958   8.074  0.0990  0.0629 -0.5102
    2PTM     OL 5787   5.184  18.867   8.087 -0.4797  0.1202  0.1353
    2PTM     NL 5788   5.250  19.055   7.976 -0.1296 -0.0567  0.0262
    2PTM     CA 5789   5.134  19.037   7.887 -0.1829 -0.2851 -0.0198
    2PTM    HA1 5790   5.054  18.985   7.937 -0.7283  1.3276  0.8505
    2PTM    HA2 5791   5.164  18.979   7.801 -0.9438 -0.9411  0.1488
    2PTM     CB 5792   5.352  19.156   7.950  0.7172  0.4425 -0.3647
    2PTM    HB1 5793   5.305  19.255   7.933  0.5500  0.2686 -0.9410
    2PTM    HB2 5794   5.417  19.171   8.039  1.2222 -1.4931 -0.3657
    2PTM     CG 5795   5.449  19.136   7.840 -0.3563 -0.0052  0.9105
    2PTM    CD1 5796   5.412  19.162   7.704 -0.8956 -0.2791  0.8559
[truncated: 37,412,798 more chars]
